# Supplementary material for: Comparative analysis of PI3K-AKT and MEK-ERK1/2 signaling-driven molecular changes in granulosa cells
Source: Reproduction. 2025 Jan 21;169(2):e240317. doi: 10.1530/REP-24-0317 (PMC11774274; doi:10.1530/REP-24-0317)
Supplement: Supplementary file 1 [file supplementary_tables.xlsx]

## Sheet: Sheet1
Commonly downregulated genes by AKT and ERK signaling pathway inhibitors
Affymetrix ID	Fold Change PD. vs cont.	Fold Change LY. vs cont.	Gene symbol
12808208	-3.19	-1.42	SERPINB5; LOC100851275
12791216	-3.16	-1.86	ISG12(B)
12829082	-3.15	-2.46	H19
12846849	-3.03	-2.02	LOC786781; CTH
12721605	-2.78	-2.92	FABP5
12719676	-2.73	-2.09	SLC17A9
12862402	-2.7	-3.77	CLEC12B
12836043	-2.62	-2.21	SLC6A9
12786020	-2.62	-1.79	C1QTNF3
12684564	-2.58	-2.62	CSTB
12780359	-2.44	-4.37	DHRS9
12882714	-2.43	-1.62	CTH
12860539	-2.37	-1.63	SLC38A4
12692907	-2.24	-2.55
12856851	-2.23	-1.53	KRT8
12765029	-2.2	-1.74	PYCR1
12698714	-2.17	-1.54	SLC1A4
12843050	-2.13	-1.67	WNT2B
12832821	-2.12	-13.88	PAG11
12879972	-2.12	-1.93	EMR3
12866308	-2.1	-1.86	ALDH1L2
12708072	-2.03	-1.57	LBH
12843247	-2.02	-1.5	PHGDH
12793341	-1.97	-1.61	EGLN3
12781058	-1.9	-1.53	SESN2
12817732	-1.87	-2.06	PSPH
12804734	-1.83	-2.08	TREM1
12861279	-1.82	-1.99	ADAMTS20
12886046	-1.82	-1.98	PDGFRB
12743103	-1.81	-1.43	SLC7A11
12697783	-1.8	-1.86
12796774	-1.79	-1.44	CDCP1
12732086	-1.76	-2.52	STARD10
12857986	-1.76	-1.41	FKBP11
12742487	-1.74	-1.78	TPCN1
12742481	-1.71	-2.56	SFRP2
12903071	-1.71	-1.65	SRPX
12859375	-1.7	-1.92	A2M
12786260	-1.69	-2.09	PLK2
12812212	-1.69	-1.49	PMM2
12753213	-1.67	-1.83	EHD2
12718226	-1.66	-8.46	LOC404105
12835869	-1.66	-1.45	NGF
12755848	-1.65	-1.71	SLC7A5
12771785	-1.63	-1.48	PMP22
12790976	-1.63	-1.41	SSTR1
12726925	-1.62	-2.33	LYVE1
12681523	-1.61	-1.65	BCHE
12864086	-1.6	-2.04	PDE1B
12776899	-1.6	-1.87	SLC39A10
12857973	-1.59	-2.03	BCAT1
12762860	-1.57	-2.8	CXCL16
12735060	-1.57	-2.01	SRM
12757767	-1.57	-1.43	HIPK4
12739756	-1.55	-1.75	CD55
12753064	-1.54	-2.39	EMP3
12852857	-1.54	-1.48	MET
12899957	-1.54	-1.43	PERP
12795499	-1.54	-1.43	GMPPB
12908150	-1.53	-2.12	SLC38A5
12704542	-1.53	-1.67	VAMP8
12750655	-1.52	-2.71
12896453	-1.52	-1.7	LOC513548; LOC101909137
12683770	-1.51	-1.74	ACPP
12794199	-1.51	-1.57	AMIGO3
12865865	-1.51	-1.45	TMEM184B
12798575	-1.5	-1.61	BHLHE40
12738595	-1.49	-1.82	HSD11B1
12789302	-1.49	-1.74	OTUB2
12844695	-1.49	-1.46	ERMAP
12710489	-1.48	-1.5	THSD1
12728761	-1.48	-1.5	TSKU
12774447	-1.48	-1.48	YARS
12761176	-1.48	-1.47	ATP1B2
12802801	-1.47	-1.72	BoLA; BOLA-A
12721069	-1.47	-1.66	DUSP15
12840087	-1.46	-1.61	ELTD1
12771478	-1.46	-1.6	SLC16A5
12870423	-1.46	-1.57	SEC24D
12912103	-1.46	-1.43
12834341	-1.45	-1.85	SLC29A2
12693127	-1.45	-1.77
12782974	-1.45	-1.47	MFSD6
12823748	-1.44	-1.63	PROSC
12851936	-1.43	-1.7	FKBP14
12791768	-1.43	-1.56	IDH2
12794183	-1.42	-1.75
12774529	-1.42	-1.67	FABP3
12899728	-1.41	-1.71	PGM3
12856953	-1.41	-1.61	ITGA5
12697991	-1.41	-1.52	RHOQ
12891500	-1.41	-1.48	RGP1
12682349	-1.41	-1.4	ALG3
12754130	-1.4	-1.73	SCN1B

## Sheet: Sheet2
Commonly upregulated genes by AKT and ERK signaling pathways
Affymetrix ID	Fold Change PD. vs cont.	Fold Change LY. vs cont.	Gene symbol
12689622	1.41	1.46	RGS6
12794332	1.41	1.58	GPX1
12759042	1.42	1.96	MT1E
12761190	1.44	1.4	FDXR; LOC788912
12913345	1.44	1.68
12796519	1.49	1.56	ADAMTS9
12907694	1.72	4.11	PIM2
12893064	1.9	1.67	IL33
12822767	1.98	2.18	GFRA1
12756039	2.13	2.24	MT1A
12756033	2.72	14.86	MT2A

## Sheet: Sheet3
Oppositely regulated genes of AKT and ERK signaling pathways
Affymetrix ID	Fold Change PD. vs cont.	Fold Change LY. vs cont.	Gene symbol
12809196	-3.67	1.55	SERPINB2
12856897	-3.2	1.6	OLR1
12866101	-2.58	3.24	DUSP6
12821871	-2.51	1.92	ANKRD1
12780430	-2.46	1.46	PTPRN
12899445	-2.39	1.82	CTGF
12682223	-2.22	1.8	ETV5
12803451	-2.2	1.41	MBOAT1
12738397	-2.12	1.69	F5
12681965	-2.1	1.94	RCAN1
12818766	-2.08	1.73	LOC104976005
12726663	-2.02	1.63	CD44
12877406	-2.02	1.92	EGR1
12680034	-2	1.73	ADAMTS1
12897625	-2	2.17	FYN
12895096	-1.96	1.82	TRPM3
12686574	-1.95	2.74	PTX3
12878509	-1.91	3.13	ATP6AP1L
12889469	-1.9	1.67	NFIL3
12681340	-1.88	1.91	TM4SF1
12767314	-1.87	2.69	KCNJ2
12901612	-1.83	1.54	LOC100850276
12727781	-1.83	1.88	TAGLN
12764090	-1.81	1.84	SLC16A6
12871206	-1.79	1.95	PARM1
12885965	-1.78	1.46	IER2
12821440	-1.78	1.62
12786048	-1.77	1.92	ANKRD55
12863343	-1.73	1.79	SYN3
12902863	-1.72	2.03
12901396	-1.71	1.74	PKIB
12687871	-1.71	2	PELI2
12911599	-1.67	1.85
12695283	-1.66	1.83	NID2
12879457	-1.64	1.82	45354
12824460	-1.63	1.86	RBPMS
12889108	-1.62	1.43	CREB3
12790204	-1.61	2.92	CEMIP
12712605	-1.6	1.85	SPRY2
12854995	-1.59	1.58	LOC782914
12820751	-1.59	1.69	INPP5F
12731703	-1.57	1.6	FXYD6
12911309	-1.56	1.54
12684718	-1.56	1.57	CCDC80
12870149	-1.55	1.61	PDGFRA
12911567	-1.54	1.42
12846912	-1.54	1.43	MLLT11
12801311	-1.54	1.47	NEDD9
12906626	-1.53	1.65	SYN1
12886672	-1.49	1.44	PDLIM7
12680200	-1.49	1.47	PCOLCE2
12885365	-1.48	1.68	JUNB
12801358	-1.48	1.7	IER3
12824808	-1.46	1.69	FGFR1
12789902	-1.45	1.71	EML1
12691935	-1.44	1.44	VASH1
12792677	-1.44	1.52	ITPK1
12910658	-1.44	1.6	NUDT11
12889180	-1.43	1.92	LOC100850716
12716976	-1.42	1.65	BMP2
12766478	-1.41	1.81	MIR21
12698660	-1.41	2.35	EPAS1
12831689	-1.4	1.41	CSRP3
12850240	-1.4	1.9	STEAP1
12909777	1.4	-1.96	SPRY3
12693859	1.41	-1.41	SERINC5
12715458	1.42	-1.5	LOC101907400
12691348	1.42	-1.46	SYNE2
12863162	1.43	-1.63	KRT2
12802836	1.44	-1.47	COL21A1
12814901	1.45	-1.48	ZKSCAN1
12823120	1.45	-1.41	BNIP3
12729844	1.46	-1.5	GALNT18
12806211	1.47	-1.44	DDR1
12911099	1.49	-2.55
12889017	1.5	-2.09	LPL
12834667	1.51	-1.81	PRSS23
12885340	1.51	-1.7	SLC27A1
12876972	1.52	-2.24	INSL3
12700783	1.52	-1.79	RASGRP3
12736803	1.52	-1.47	EXOSC10
12772142	1.53	-2.21	45539
12907420	1.53	-2.19	PPEF1
12894933	1.56	-1.7	BRINP1
12893556	1.56	-1.5	PTGR1
12911433	1.57	-1.84
12678679	1.57	-1.58	FOXL2
12859907	1.58	-1.81	ANO4
12862214	1.59	-3.81	NDUFA4L2
12891005	1.61	-1.7	PTPRD
12871482	1.64	-1.85	QRFPR
12693397	1.64	-1.51	PGF
12734323	1.66	-2.76
12695950	1.67	-2.55	SLC28A2
12725857	1.67	-1.56	GPT
12761510	1.69	-1.56	TK1
12734319	1.71	-2.44
12821015	1.71	-2.14	SLC35G1
12857319	1.84	-2.12	PTHLH
12846870	1.84	-1.91	CIART
12891600	1.86	-2.54	MOB3B
12737300	1.86	-1.72	CNIH3
12739111	1.88	-2.98	SUSD4
12697589	1.91	-1.44	GLDN
12723002	1.92	-4.62	PI15
12864151	2.08	-1.74	SLC2A3
12767532	2.09	-1.79	NOS2
12898870	2.15	-1.59	PRSS35
12700364	2.25	-2.94	PLEK
12688063	3.69	-3.89	CYP19A1

## Sheet: Sheet4
Cell functions affected by LY294002
Diseases or Functions Annotation	p-value	Activation z-score	Molecules	.
Neck neoplasm	2.15e-50		A2M | ABCA1 | ABCB1 | ABCC3 | ABHD2 | ABHD8 | ABL2 | ABTB1 | ACADS | ACSF2 | ACSL6 | ACVR2A | ACYP1 | ADAL | ADAMTS1 | ADAMTS14 | ADAMTS20 | ADAMTS3 | ADAMTS9 | ADAMTSL1 | ADAP2 | ADAT2 | ADCYAP1 | ADGRE3 | ADGRE5 | ADGRF1 | ADGRL1 | ADGRL4 | ADORA1 | AFAP1L2 | AGFG2 | AGMO | AGTPBP1 | AHCYL1 | AKAP13 | AKAP6 | AKR1A1 | AKTIP | ALCAM | ALDH18A1 | ALDH1L2 | ALG13 | ALG3 | ALPK1 | ALPK3 | AMH | AMH…	.
Thyroid lesion	4.53e-49		A2M | ABCA1 | ABCB1 | ABCC3 | ABHD2 | ABHD8 | ABL2 | ABTB1 | ACADS | ACSF2 | ACSL6 | ACVR2A | ACYP1 | ADAL | ADAMTS1 | ADAMTS14 | ADAMTS20 | ADAMTS3 | ADAMTS9 | ADAMTSL1 | ADAP2 | ADAT2 | ADCYAP1 | ADGRE3 | ADGRE5 | ADGRF1 | ADGRL1 | ADGRL4 | AFAP1L2 | AGFG2 | AGMO | AGTPBP1 | AHCYL1 | AKAP13 | AKAP6 | AKR1A1 | AKTIP | ALCAM | ALDH18A1 | ALDH1L2 | ALG13 | ALG3 | ALPK1 | ALPK3 | AMH | AMHR2 | AMIG…	.
Thyroid gland tumor	1.05e-48		A2M | ABCA1 | ABCB1 | ABCC3 | ABHD2 | ABHD8 | ABL2 | ABTB1 | ACADS | ACSF2 | ACSL6 | ACVR2A | ACYP1 | ADAL | ADAMTS1 | ADAMTS14 | ADAMTS20 | ADAMTS3 | ADAMTS9 | ADAMTSL1 | ADAP2 | ADAT2 | ADCYAP1 | ADGRE3 | ADGRE5 | ADGRF1 | ADGRL1 | ADGRL4 | AFAP1L2 | AGFG2 | AGMO | AGTPBP1 | AHCYL1 | AKAP13 | AKAP6 | AKR1A1 | AKTIP | ALCAM | ALDH18A1 | ALDH1L2 | ALG13 | ALG3 | ALPK1 | ALPK3 | AMH | AMHR2 | AMIG…	.
Thyroid cancer	2.25e-48		A2M | ABCA1 | ABCB1 | ABCC3 | ABHD2 | ABHD8 | ABL2 | ABTB1 | ACADS | ACSF2 | ACSL6 | ACVR2A | ACYP1 | ADAL | ADAMTS1 | ADAMTS14 | ADAMTS20 | ADAMTS3 | ADAMTS9 | ADAMTSL1 | ADAP2 | ADAT2 | ADCYAP1 | ADGRE3 | ADGRE5 | ADGRF1 | ADGRL1 | ADGRL4 | AFAP1L2 | AGFG2 | AGMO | AGTPBP1 | AHCYL1 | AKAP13 | AKAP6 | AKR1A1 | AKTIP | ALCAM | ALDH18A1 | ALDH1L2 | ALG13 | ALG3 | ALPK1 | ALPK3 | AMH | AMHR2 | AMIG…	.
Thyroid carcinoma	6.45e-48		A2M | ABCA1 | ABCB1 | ABCC3 | ABHD2 | ABHD8 | ABL2 | ABTB1 | ACADS | ACSF2 | ACSL6 | ACVR2A | ACYP1 | ADAL | ADAMTS1 | ADAMTS14 | ADAMTS20 | ADAMTS3 | ADAMTS9 | ADAMTSL1 | ADAP2 | ADAT2 | ADCYAP1 | ADGRE3 | ADGRE5 | ADGRF1 | ADGRL1 | ADGRL4 | AFAP1L2 | AGFG2 | AGMO | AGTPBP1 | AHCYL1 | AKAP13 | AKAP6 | AKR1A1 | AKTIP | ALCAM | ALDH18A1 | ALDH1L2 | ALG13 | ALG3 | ALPK1 | ALPK3 | AMH | AMHR2 | AMIG…	.
Gastrointestinal adenocarcinoma	3.3e-40		A2M | ABCA1 | ABCB1 | ABCC3 | ABHD2 | ABHD8 | ABL2 | ABTB1 | ACOT13 | ACSF2 | ACTC1 | ACVR2A | ACYP1 | ADAL | ADAMDEC1 | ADAMTS1 | ADAMTS14 | ADAMTS20 | ADAMTS3 | ADAMTS9 | ADAMTSL1 | ADAP2 | ADCYAP1 | ADGRE3 | ADGRE5 | ADGRL1 | ADGRL4 | ADORA1 | AFAP1L2 | AGFG2 | AGMO | AGTPBP1 | AHCYL1 | AKAP13 | AKAP6 | AKR1A1 | AKTIP | ALCAM | ALDH18A1 | ALDH1L2 | ALG13 | ALG3 | ALPK1 | ALPK3 | AMH | AMHR2 | …	.
Intestinal adenocarcinoma	3.8e-37		A2M | ABCA1 | ABCB1 | ABCC3 | ABHD2 | ABHD8 | ABL2 | ABTB1 | ACOT13 | ACTC1 | ACVR2A | ACYP1 | ADAL | ADAMDEC1 | ADAMTS1 | ADAMTS14 | ADAMTS20 | ADAMTS3 | ADAMTS9 | ADAMTSL1 | ADAP2 | ADCYAP1 | ADGRE3 | ADGRE5 | ADGRL1 | ADGRL4 | ADORA1 | AFAP1L2 | AGFG2 | AGMO | AGTPBP1 | AHCYL1 | AKAP13 | AKAP6 | AKR1A1 | AKTIP | ALCAM | ALDH18A1 | ALDH1L2 | ALG13 | ALG3 | ALPK1 | ALPK3 | AMH | AMHR2 | AMIGO3 |…	.
Large intestine adenocarcinoma	5.02e-37		A2M | ABCA1 | ABCB1 | ABCC3 | ABHD2 | ABHD8 | ABL2 | ABTB1 | ACOT13 | ACTC1 | ACVR2A | ACYP1 | ADAL | ADAMDEC1 | ADAMTS1 | ADAMTS14 | ADAMTS20 | ADAMTS3 | ADAMTS9 | ADAMTSL1 | ADAP2 | ADCYAP1 | ADGRE3 | ADGRE5 | ADGRL1 | ADGRL4 | ADORA1 | AFAP1L2 | AGFG2 | AGMO | AGTPBP1 | AHCYL1 | AKAP13 | AKAP6 | AKR1A1 | AKTIP | ALCAM | ALDH18A1 | ALDH1L2 | ALG13 | ALG3 | ALPK1 | ALPK3 | AMH | AMHR2 | AMIGO3 |…	.
Female genital tract cancer	1.02e-26		ABCA1 | ABCB1 | ABCC3 | ABHD2 | ABL2 | ACADS | ACSL6 | ACTC1 | ACVR2A | ACYP1 | ADAMDEC1 | ADAMTS1 | ADAMTS14 | ADAMTS20 | ADAMTS9 | ADAMTSL1 | ADCYAP1 | ADGRL4 | ADORA1 | AGMO | AGTPBP1 | AHCYL1 | AKAP6 | AKR1A1 | AKTIP | ALCAM | ALDH1L2 | ALG13 | ALPK1 | ALPK3 | AMMECR1 | AMPD2 | AMY2B | ANGPT2 | ANKRD26 | ANKRD50 | ANKRD55 | ANO3 | ANO4 | APOA1 | APOBEC3B | APOD | ARFGEF2 | ARHGAP36 | ARHGDIB …	.
Uterine tumor	1.35e-24		ABCA1 | ABCB1 | ABHD2 | ABL2 | ACSL6 | ACTC1 | ACVR2A | ADAMTS1 | ADAMTS14 | ADAMTS9 | ADAMTSL1 | ADCYAP1 | ADGRE5 | ADGRL4 | AGMO | AGTPBP1 | AHCYL1 | AIG1 | AKAP6 | ALDH1L2 | ALG13 | ALPK1 | ALPK3 | AMMECR1 | AMY2B | ANGPT2 | ANKRD26 | ANKRD50 | ANKRD55 | ANO3 | ANO4 | APOBEC3B | APOD | ARFGEF2 | ARHGAP36 | ARHGDIB | ARID5B | ARL4A | ASB15 | ASPN | ATIC | ATP1A2 | ATP7B | ATRNL1 | AURKA | B4GAL…	.
Brain glioma	1.97e-24		A2M | ABCA1 | ABCB1 | ABCC3 | ABHD2 | ABHD8 | ABTB1 | ACADS | ACSF2 | ACSL6 | ACVR2A | ADAMDEC1 | ADAMTS1 | ADAMTS14 | ADAMTS3 | ADAMTS9 | ADAMTSL1 | ADAT2 | ADGRE3 | ADGRF1 | ADGRL1 | ADGRL4 | AGFG2 | AGTPBP1 | AHCYL1 | AIG1 | AKAP13 | AKAP6 | AKR1A1 | ALDH18A1 | ALDH1L2 | ALG13 | ALPK1 | ALPK3 | AMH | AMHR2 | AMIGO3 | ANAPC5 | ANGPT2 | ANKRD1 | ANKRD26 | ANKRD50 | ANKRD55 | ANO3 | ANO4 | APLP1 …	.
Female genital tract adenocarcinoma	5.85e-24		ABCA1 | ABCB1 | ABCC3 | ABHD2 | ABL2 | ACADS | ACSL6 | ACTC1 | ACVR2A | ACYP1 | ADAMDEC1 | ADAMTS1 | ADAMTS14 | ADAMTS20 | ADAMTS9 | ADAMTSL1 | ADCYAP1 | ADGRL4 | ADORA1 | AGMO | AGTPBP1 | AHCYL1 | AKAP6 | AKR1A1 | AKTIP | ALDH1L2 | ALG13 | ALPK1 | ALPK3 | AMMECR1 | AMPD2 | AMY2B | ANGPT2 | ANKRD26 | ANKRD50 | ANKRD55 | ANO3 | ANO4 | APOBEC3B | APOD | ARFGEF2 | ARHGAP36 | ARID5B | ASB15 | ASPN | …	.
Female genital carcinoma	2.35e-23		ABCA1 | ABCB1 | ABCC3 | ABHD2 | ABL2 | ACADS | ACSL6 | ACTC1 | ACVR2A | ACYP1 | ADAMDEC1 | ADAMTS1 | ADAMTS14 | ADAMTS20 | ADAMTS9 | ADAMTSL1 | ADCYAP1 | ADGRL4 | ADORA1 | AGMO | AGTPBP1 | AHCYL1 | AKAP6 | AKR1A1 | AKTIP | ALDH1L2 | ALG13 | ALPK1 | ALPK3 | AMMECR1 | AMPD2 | AMY2B | ANGPT2 | ANKRD26 | ANKRD50 | ANKRD55 | ANO3 | ANO4 | APOBEC3B | APOD | ARFGEF2 | ARHGAP36 | ARID5B | ARL4A | ASB15 |…	.
Morphology of body cavity	1.7e-22		ABCA1 | ABCB1 | ABL2 | ACP3 | ACTC1 | ACVR2A | ADAMTS1 | ADAMTS3 | ADAMTS9 | ADGRE5 | ADORA1 | AKAP13 | ALPK1 | AMH | AMHR2 | AMPD2 | ANGPT2 | ANKRD1 | APH1A | APOA1 | ARHGDIB | ARID5B | ARSB | ATF3 | ATP4B | ATP7B | AURKA | B4GALT1 | BAG3 | BANK1 | BCAT2 | BCL2L11 | BCL6 | BCS1L | BHLHE40 | BMAL1 | BMP2 | BNIP3 | C3 | C8orf44-SGK3/SGK3 | CA9 | CACNB3 | CASP8 | CCDC134 | CCDC3 | CCN2 | CCND1 | CD…	.
Abnormality of endometrium	2.79e-22		ABCA1 | ABCB1 | ABHD2 | ABL2 | ACSL6 | ACTC1 | ACVR2A | ADAMTS1 | ADAMTS14 | ADAMTS9 | ADAMTSL1 | ADCYAP1 | ADGRL4 | AGMO | AGTPBP1 | AHCYL1 | AKAP6 | ALDH1L2 | ALG13 | ALPK1 | ALPK3 | AMMECR1 | AMY2B | ANGPT2 | ANKRD26 | ANKRD50 | ANKRD55 | ANO3 | ANO4 | APOBEC3B | APOD | ARFGEF2 | ARHGAP36 | ARID5B | ARMC8 | ARSB | ASB15 | ASPN | ATF7IP2 | ATG4A | ATIC | ATP1A2 | ATP7B | ATRNL1 | AURKA | B4GALT…	.
Uterine cancer	2.75e-21		ABCA1 | ABCB1 | ABHD2 | ABL2 | ACSL6 | ACTC1 | ACVR2A | ADAMTS1 | ADAMTS14 | ADAMTS9 | ADAMTSL1 | ADCYAP1 | ADGRL4 | AGMO | AGTPBP1 | AHCYL1 | AKAP6 | ALDH1L2 | ALG13 | ALPK1 | ALPK3 | AMMECR1 | AMY2B | ANGPT2 | ANKRD26 | ANKRD50 | ANKRD55 | ANO3 | ANO4 | APOBEC3B | APOD | ARFGEF2 | ARHGAP36 | ARHGDIB | ARID5B | ARL4A | ASB15 | ASPN | ATIC | ATP1A2 | ATP7B | ATRNL1 | AURKA | B4GALT4 | BANK1 | BCA…	.
Cutaneous melanoma	2.79e-20		A2M | ABCA1 | ABCB1 | ABCC3 | ABHD8 | ABL2 | ABTB1 | ACSF2 | ACSL6 | ACTC1 | ACVR2A | ADAL | ADAMDEC1 | ADAMTS14 | ADAMTS20 | ADAMTS9 | ADAMTSL1 | ADAP2 | ADCYAP1 | ADGRE3 | ADGRE5 | ADGRF1 | ADGRL4 | ADORA1 | AFAP1L2 | AGFG2 | AGMO | AHCYL1 | AKAP13 | AKAP6 | AKR1A1 | ALCAM | ALDH18A1 | ALG13 | ALPK1 | ALPK3 | AMH | AMHR2 | AMIGO3 | AMPD2 | ANGPTL6 | ANKRA2 | ANKRD1 | ANKRD26 | ANKRD55 | ANO3 | …	.
Endometrium tumor	5.68e-20		ABCA1 | ABCB1 | ABHD2 | ABL2 | ACSL6 | ACTC1 | ACVR2A | ADAMTS1 | ADAMTS14 | ADAMTS9 | ADAMTSL1 | ADCYAP1 | ADGRL4 | AGMO | AGTPBP1 | AHCYL1 | AKAP6 | ALDH1L2 | ALG13 | ALPK1 | ALPK3 | AMMECR1 | AMY2B | ANGPT2 | ANKRD26 | ANKRD50 | ANKRD55 | ANO3 | ANO4 | APOBEC3B | APOD | ARFGEF2 | ARHGAP36 | ARID5B | ASB15 | ASPN | ATIC | ATP1A2 | ATP7B | ATRNL1 | AURKA | B4GALT4 | BANK1 | BCAT1 | BMAL1 | BNIP3…	.
Abnormal growth in endometrium	6.68e-20		ABCA1 | ABCB1 | ABHD2 | ABL2 | ACSL6 | ACTC1 | ACVR2A | ADAMTS1 | ADAMTS14 | ADAMTS9 | ADAMTSL1 | ADCYAP1 | ADGRL4 | AGMO | AGTPBP1 | AHCYL1 | AKAP6 | ALDH1L2 | ALG13 | ALPK1 | ALPK3 | AMMECR1 | AMY2B | ANGPT2 | ANKRD26 | ANKRD50 | ANKRD55 | ANO3 | ANO4 | APOBEC3B | APOD | ARFGEF2 | ARHGAP36 | ARID5B | ASB15 | ASPN | ATIC | ATP1A2 | ATP7B | ATRNL1 | AURKA | B4GALT4 | BANK1 | BCAT1 | BMAL1 | BNIP3…	.
Endometrial cancer	7.98e-20		ABCA1 | ABCB1 | ABHD2 | ABL2 | ACSL6 | ACTC1 | ACVR2A | ADAMTS1 | ADAMTS14 | ADAMTS9 | ADAMTSL1 | ADCYAP1 | ADGRL4 | AGMO | AGTPBP1 | AHCYL1 | AKAP6 | ALDH1L2 | ALG13 | ALPK1 | ALPK3 | AMMECR1 | AMY2B | ANGPT2 | ANKRD26 | ANKRD50 | ANKRD55 | ANO3 | ANO4 | APOBEC3B | APOD | ARFGEF2 | ARHGAP36 | ARID5B | ASB15 | ASPN | ATIC | ATP1A2 | ATP7B | ATRNL1 | AURKA | B4GALT4 | BANK1 | BCAT1 | BMAL1 | BNIP3…	.
Endometrioid carcinoma	8.36e-20		ABCA1 | ABCB1 | ABCC3 | ABHD2 | ABL2 | ACADS | ACSL6 | ACTC1 | ACVR2A | ACYP1 | ADAMDEC1 | ADAMTS1 | ADAMTS14 | ADAMTS20 | ADAMTS9 | ADAMTSL1 | ADCYAP1 | ADGRL4 | ADORA1 | AGMO | AGTPBP1 | AHCYL1 | AKAP6 | AKR1A1 | AKTIP | ALDH1L2 | ALG13 | ALPK1 | ALPK3 | AMMECR1 | AMPD2 | AMY2B | ANGPT2 | ANKRD26 | ANKRD50 | ANKRD55 | ANO3 | ANO4 | APOBEC3B | ARFGEF2 | ARHGAP36 | ARID5B | ASB15 | ASPN | ATF7IP2…	.
Abnormal morphology of body cavity	9.33e-20		ABCA1 | ABCB1 | ABL2 | ACP3 | ACTC1 | ACVR2A | ADAMTS1 | ADAMTS3 | ADAMTS9 | ADORA1 | AKAP13 | ALPK1 | AMHR2 | AMPD2 | ANGPT2 | ANKRD1 | APH1A | APOA1 | ARHGDIB | ARID5B | ARSB | ATF3 | ATP4B | ATP7B | B4GALT1 | BAG3 | BANK1 | BCAT2 | BCL2L11 | BCL6 | BCS1L | BHLHE40 | BMAL1 | BMP2 | BNIP3 | C3 | CA9 | CACNB3 | CASP8 | CCDC134 | CCN2 | CCND1 | CD36 | CD44 | CD55 | CD9 | CDK4 | CDKN1A | CEP85L | C…	.
Uterine carcinoma	4.81e-19		ABCA1 | ABCB1 | ABHD2 | ABL2 | ACSL6 | ACTC1 | ACVR2A | ADAMTS1 | ADAMTS14 | ADAMTS9 | ADAMTSL1 | ADCYAP1 | ADGRL4 | AGMO | AGTPBP1 | AHCYL1 | AKAP6 | ALDH1L2 | ALG13 | ALPK1 | ALPK3 | AMMECR1 | AMY2B | ANGPT2 | ANKRD26 | ANKRD50 | ANKRD55 | ANO3 | ANO4 | APOBEC3B | APOD | ARFGEF2 | ARHGAP36 | ARID5B | ARL4A | ASB15 | ASPN | ATIC | ATP1A2 | ATP7B | ATRNL1 | AURKA | B4GALT4 | BANK1 | BCAT1 | BMAL1…	.
Grade 3-4 tumor	1.83e-18		A2M | ABCA1 | ABCB1 | ABCC3 | ABHD8 | ABTB1 | ACSF2 | ACSL6 | ACVR2A | ADAMDEC1 | ADAMTS1 | ADAMTS14 | ADAMTS3 | ADAMTS9 | ADAMTSL1 | ADGRE3 | ADGRF1 | ADGRL1 | ADGRL4 | AGFG2 | AGTPBP1 | AHCYL1 | AIG1 | AKAP13 | AKAP6 | AKR1A1 | ALDH18A1 | ALDH1L2 | ALG13 | ALPK1 | ALPK3 | AMH | AMHR2 | AMIGO3 | ANAPC5 | ANGPT2 | ANKRD1 | ANKRD26 | ANKRD50 | ANO3 | APLP1 | ARFGEF2 | ARHGAP36 | ARID5B | ARIH1 | A…	.
Upper gastrointestinal carcinoma	2e-18		A2M | ABCA1 | ABCB1 | ABL2 | ACSF2 | ACSL6 | ACTC1 | ACVR2A | ADAL | ADAMTS1 | ADAMTS14 | ADAMTS20 | ADAMTS3 | ADAMTS9 | ADAMTSL1 | ADGRE5 | ADGRF1 | ADGRL1 | ADGRL4 | ADORA1 | AFAP1L2 | AGTPBP1 | AKAP13 | AKAP6 | ALCAM | ALDH18A1 | ALDH1L2 | ALPK3 | AMHR2 | AMMECR1 | AMPD2 | AMY2B | ANAPC5 | ANGPT2 | ANKRD26 | ANKRD50 | ANO3 | ANO4 | APLP1 | APOA1 | ARFGEF2 | ARHGAP36 | ARID5B | ARIH1 | ARL6IP1 …	.
Grade 3-4 glioma	3.23e-18		A2M | ABCA1 | ABCB1 | ABCC3 | ABHD8 | ABTB1 | ACSF2 | ACSL6 | ACVR2A | ADAMDEC1 | ADAMTS1 | ADAMTS14 | ADAMTS3 | ADAMTS9 | ADAMTSL1 | ADGRE3 | ADGRF1 | ADGRL1 | ADGRL4 | AGFG2 | AGTPBP1 | AHCYL1 | AIG1 | AKAP13 | AKAP6 | AKR1A1 | ALDH18A1 | ALDH1L2 | ALG13 | ALPK1 | ALPK3 | AMH | AMHR2 | AMIGO3 | ANAPC5 | ANGPT2 | ANKRD1 | ANKRD26 | ANKRD50 | ANO3 | APLP1 | ARFGEF2 | ARHGAP36 | ARID5B | ARIH1 | A…	.
Grade 3-4 glioma cancer	4.72e-18		A2M | ABCA1 | ABCB1 | ABCC3 | ABHD8 | ABTB1 | ACSF2 | ACSL6 | ACVR2A | ADAMDEC1 | ADAMTS1 | ADAMTS14 | ADAMTS3 | ADAMTS9 | ADAMTSL1 | ADGRE3 | ADGRF1 | ADGRL1 | ADGRL4 | AGFG2 | AGTPBP1 | AHCYL1 | AIG1 | AKAP13 | AKAP6 | AKR1A1 | ALDH18A1 | ALDH1L2 | ALG13 | ALPK1 | ALPK3 | AMH | AMHR2 | AMIGO3 | ANAPC5 | ANGPT2 | ANKRD1 | ANKRD26 | ANKRD50 | ANO3 | APLP1 | ARFGEF2 | ARHGAP36 | ARID5B | ARIH1 | A…	.
Familial encephalopathy	2.26e-17		A2M | ABCB1 | AGTPBP1 | AHCYL1 | AIG1 | ALDH18A1 | ALG13 | AMPD2 | ANGPT2 | ANO3 | APLP1 | APOA1 | APOD | ARFGEF2 | ARL6IP1 | ATP1A2 | ATP7B | B3GALT4 | BCL6 | BCS1L | BEX2 | BHLHE40 | C3 | CA14 | CA8 | CA9 | CACNB3 | CAMTA1 | CASP8 | CASQ1 | CC2D2A | CCDC141 | CCDC8 | CCDC82 | CCL4 | CCN2 | CCND1 | CD36 | CD44 | CDKL5 | CDON | CDS1 | CEP19 | CEP290 | CEP85L | CETN2 | CHD3 | CHN1 | CHRM3 | CIPC |…	.
Diabetic complication	2.51e-17		ABCA1 | ADORA1 | AGMO | AMY2B | ANGPT2 | APOD | ATRNL1 | BDH1 | BMP2 | C1QTNF3 | C1QTNF6 | CA14 | CA9 | CCND1 | CD36 | CD55 | CDKN1A | CDS1 | CHN2 | CHRM3 | CLDN5 | CLEC14A | COL12A1 | COL1A2 | COL21A1 | CREB5 | CRIM1 | CTSH | CTSL | DAAM1 | DLC1 | DTNA | EGR1 | ELMO1 | FAS | FBLN5 | FKBP11 | GLDC | GNA14 | GSS | HAVCR1 | HSD11B1 | IGFBP2 | INSL3 | ITGB3 | JAG1 | KCNH2 | LPL | LTBP1 | LTC4S | MAG…	.
Endometrial carcinoma	3.23e-17		ABCA1 | ABCB1 | ABHD2 | ABL2 | ACSL6 | ACTC1 | ACVR2A | ADAMTS1 | ADAMTS14 | ADAMTS9 | ADAMTSL1 | ADCYAP1 | ADGRL4 | AGMO | AGTPBP1 | AHCYL1 | AKAP6 | ALDH1L2 | ALG13 | ALPK1 | ALPK3 | AMMECR1 | AMY2B | ANGPT2 | ANKRD26 | ANKRD50 | ANKRD55 | ANO3 | ANO4 | APOBEC3B | APOD | ARFGEF2 | ARHGAP36 | ARID5B | ASB15 | ASPN | ATIC | ATP1A2 | ATP7B | ATRNL1 | AURKA | B4GALT4 | BANK1 | BCAT1 | BMAL1 | BNIP3…	.
Endometrial adenocarcinoma	1.66e-16		ABCA1 | ABCB1 | ABHD2 | ABL2 | ACSL6 | ACTC1 | ACVR2A | ADAMTS1 | ADAMTS14 | ADAMTS9 | ADAMTSL1 | ADCYAP1 | ADGRL4 | AGMO | AGTPBP1 | AHCYL1 | AKAP6 | ALDH1L2 | ALG13 | ALPK1 | ALPK3 | AMMECR1 | AMY2B | ANGPT2 | ANKRD26 | ANKRD50 | ANKRD55 | ANO3 | ANO4 | APOBEC3B | APOD | ARFGEF2 | ARHGAP36 | ARID5B | ASB15 | ASPN | ATIC | ATP1A2 | ATP7B | ATRNL1 | AURKA | B4GALT4 | BANK1 | BCAT1 | BMAL1 | BNIP3…	.
Endometrioid endometrial adenocarcinoma	5.08e-16		ABCA1 | ABCB1 | ABHD2 | ABL2 | ACSL6 | ACTC1 | ACVR2A | ADAMTS1 | ADAMTS14 | ADAMTS9 | ADAMTSL1 | ADCYAP1 | ADGRL4 | AGMO | AGTPBP1 | AHCYL1 | AKAP6 | ALDH1L2 | ALG13 | ALPK1 | ALPK3 | AMMECR1 | AMY2B | ANGPT2 | ANKRD26 | ANKRD50 | ANKRD55 | ANO3 | ANO4 | APOBEC3B | ARFGEF2 | ARHGAP36 | ARID5B | ASB15 | ASPN | ATIC | ATP1A2 | ATP7B | ATRNL1 | AURKA | B4GALT4 | BANK1 | BCAT1 | BMAL1 | BNIP3 | BRIN…	.
Benign pelvic disease	1.2e-15		ACTC1 | ADGRE5 | AHCYL1 | AIG1 | AMY2B | ANGPT2 | APLP1 | APOBEC3B | ARFGEF2 | ARID5B | ARMC8 | ARSB | ASPN | ATF7IP2 | ATG4A | ATP7B | ATRNL1 | BACH2 | BCAT1 | BCL6 | BDH1 | BNIP3 | CASP8 | CCL4 | CCN2 | CD44 | CEMIP | CETN2 | CHRM3 | CLCN5 | CLDN11 | CLDN5 | CNNM3 | COBLL1 | COL12A1 | COL1A2 | CRIM1 | CTNNA1 | CTSC | CTSH | CYP19A1 | ECM2 | EGR1 | ENO4 | EPHA1 | EZH1 | FAS | FGFR2 | FLT3LG | FM…	.
Abnormal morphology of abdomen	2.24e-15		ABCA1 | ABCB1 | ABL2 | ACP3 | ACVR2A | ADAMTS1 | ADAMTS3 | AKAP13 | ALPK1 | AMHR2 | AMPD2 | APOA1 | ARFGEF2 | ARHGDIB | ARID5B | ARSB | ATF3 | ATP4B | ATP7B | B4GALT1 | BANK1 | BCAT2 | BCL2L11 | BCL6 | BCS1L | BHLHE40 | BMAL1 | C3 | CA9 | CASP8 | CCDC134 | CCND1 | CD36 | CD44 | CD55 | CD9 | CDK4 | CDKN1A | CHRM3 | CLN3 | CPEB1 | CREB3L2 | CRIM1 | CSF1 | CTSK | CYBB | CYP19A1 | CYP27A1 | CYP27B1 |…	.
Morphology of cardiovascular system	8.79e-15		ABCA1 | ABL2 | ACTC1 | ADAMTS9 | ADORA1 | AKAP13 | ANGPT2 | ANKRD1 | APH1A | ARSB | ATF3 | ATP4B | BAG3 | BCL6 | BMAL1 | BMP2 | BNIP3 | CACNB3 | CASP8 | CCDC134 | CCN2 | CCND1 | CD36 | CD44 | CDK4 | CDKN1A | CDON | CEP85L | CSRP3 | CTSC | CTSV | CXCL12 | CYBB | CYP19A1 | DACT1 | DCBLD2 | DDR1 | DPF3 | DTNA | DUSP10 | DUSP5 | DUSP6 | EFNB2 | EGLN3 | EHD3 | EPAS1 | F2RL1 | FABP3 | FAS | FASLG | FBL…	.
Hormone receptor negative breast cancer	2.41e-14		ABCB1 | ALG3 | APOBEC3B | ASPN | BCL6 | CCN2 | CCND1 | CDCP1 | CDK4 | CDKN1A | CEMIP | CEP126 | CPEB2 | CREB5 | CYP19A1 | DACT1 | DLC1 | DPP3 | EFHD2 | EGR1 | ENSA | FAS | FGFR1 | FGFR2 | FOSL2 | FYN | HELQ | HLF | IDH2 | IGFBP2 | IL33 | JUNB | KCNE4 | KIT | let-7 | LMO2 | LRRC59 | MAMDC2 | MAP3K8 | ME3 | MET | mir-24 | mir-423 | MLLT11 | MT1E | MX1 | MYCN | NELL2 | NQO1 | NTRK2 | PALMD | PDGFRA …	.
Dyskinesia	4.39e-14		A2M | ABCB1 | AHCYL1 | AIG1 | ALG13 | ANO3 | APLP1 | APOD | B3GALT4 | BCL6 | BHLHE40 | C3 | CACNB3 | CASP8 | CASQ1 | CCL4 | CCN2 | CD44 | CDKL5 | CDS1 | CETN2 | CHN1 | CHRM3 | CIPC | CIRBP | CLDN11 | CLDN5 | CLK1 | CRIM1 | DBN1 | DCLK1 | DGKB | DTNA | DUSP5 | EGR1 | ELMO1 | EML1 | ENPP5 | ETV5 | FAM3C | FBXW7 | GABRB1 | GABRE | GLRB | GPD2 | GPRIN3 | GRIA2 | GUCY1B1 | GYPC | HMOX1 | HOMER1 | ID3 …	.
HER2 negative hormone receptor negative breast cancer	5.68e-14		ABCB1 | ALG3 | APOBEC3B | ASPN | BCL6 | CCN2 | CCND1 | CDCP1 | CDK4 | CDKN1A | CEMIP | CEP126 | CPEB2 | CREB5 | DACT1 | DLC1 | DPP3 | EFHD2 | EGR1 | ENSA | FAS | FGFR1 | FGFR2 | FOSL2 | FYN | HELQ | HLF | IDH2 | IGFBP2 | IL33 | JUNB | KCNE4 | KIT | let-7 | LMO2 | LRRC59 | MAMDC2 | MAP3K8 | ME3 | MET | mir-24 | mir-423 | MLLT11 | MT1E | MX1 | MYCN | NELL2 | NQO1 | NTRK2 | PALMD | PDGFRA | PDGFRB |…	.
Prostatic adenocarcinoma	7.64e-14		A2M | ABCA1 | ABCB1 | ABHD8 | ABL2 | ABTB1 | ACADS | ACP3 | ACSF2 | ACVR2A | ADAMTS14 | ADAMTS20 | ADAP2 | ADCYAP1 | ADGRE5 | ADGRF1 | ADGRL4 | AFAP1L2 | AKAP13 | AKAP6 | ALDH18A1 | ALG13 | ALPK3 | AMY2B | ANAPC5 | ANKRD1 | ANO4 | ARFGEF2 | ARID5B | ARIH1 | ARL6IP1 | ARSB | ASB16 | ASPN | ATP1A2 | ATRNL1 | B4GALT4 | BCL2L11 | BDH1 | BHLHE40 | BMP2 | BRINP1 | C3 | CACNB3 | CAMTA1 | CASP8 | CCDC80 …	.
Grade 4 high grade glioma	1.32e-13		A2M | ABCA1 | ABCB1 | ABCC3 | ABHD8 | ACSF2 | ACVR2A | ADAMDEC1 | ADAMTS1 | ADAMTS14 | ADAMTS3 | ADAMTS9 | ADAMTSL1 | ADGRE3 | ADGRF1 | ADGRL1 | ADGRL4 | AGFG2 | AHCYL1 | AIG1 | AKAP13 | AKAP6 | ALDH18A1 | ALDH1L2 | ALG13 | ALPK1 | ALPK3 | AMH | AMHR2 | AMIGO3 | ANAPC5 | ANGPT2 | ANKRD1 | ANKRD26 | ANKRD50 | ANO3 | APLP1 | ARFGEF2 | ARHGAP36 | ARL9 | ARSB | ARSJ | ATF7IP2 | ATG4A | ATIC | ATP1A2 …	.
Grade 4 astrocytoma	1.32e-13		A2M | ABCA1 | ABCB1 | ABCC3 | ABHD8 | ACSF2 | ACVR2A | ADAMDEC1 | ADAMTS1 | ADAMTS14 | ADAMTS3 | ADAMTS9 | ADAMTSL1 | ADGRE3 | ADGRF1 | ADGRL1 | ADGRL4 | AGFG2 | AHCYL1 | AIG1 | AKAP13 | AKAP6 | ALDH18A1 | ALDH1L2 | ALG13 | ALPK1 | ALPK3 | AMH | AMHR2 | AMIGO3 | ANAPC5 | ANGPT2 | ANKRD1 | ANKRD26 | ANKRD50 | ANO3 | APLP1 | ARFGEF2 | ARHGAP36 | ARL9 | ARSB | ARSJ | ATF7IP2 | ATG4A | ATIC | ATP1A2 …	.
Familial psychiatric disease	1.47e-13		A2M | AGTPBP1 | AHCYL1 | AIG1 | ALDH18A1 | AMPD2 | ANO3 | APLP1 | APOA1 | APOD | ARL6IP1 | B3GALT4 | BCL6 | BHLHE40 | BHLHE41 | C3 | CA14 | CA9 | CACNB3 | CASP8 | CASQ1 | CCL4 | CCN2 | CD44 | CDS1 | CETN2 | CHD3 | CHN1 | CHRM3 | CIPC | CIRBP | CLDN11 | CLDN5 | CLK1 | COASY | CRAT | CRIM1 | CSTB | CYP27A1 | DBN1 | DCLK1 | DGKB | DTNA | DUSP5 | EGR1 | ELMO1 | EML1 | ENPP5 | ETV5 | FAM3C | FBXW7 | F…	.
Chorea	1.8e-13		A2M | AHCYL1 | AIG1 | ANO3 | APLP1 | APOD | B3GALT4 | BCL6 | BHLHE40 | C3 | CACNB3 | CASP8 | CASQ1 | CCL4 | CCN2 | CD44 | CDS1 | CETN2 | CHN1 | CHRM3 | CIPC | CIRBP | CLDN11 | CLDN5 | CLK1 | CRIM1 | DBN1 | DCLK1 | DGKB | DTNA | DUSP5 | EGR1 | ELMO1 | EML1 | ENPP5 | ETV5 | FAM3C | FBXW7 | GABRB1 | GABRE | GLRB | GPD2 | GPRIN3 | GUCY1B1 | GYPC | HMOX1 | HOMER1 | ID3 | IER3 | IFIH1 | ITPR1 | IVNS1AB…	.
Grade 1-4 astrocytoma	1.9e-13		A2M | ABCA1 | ABCB1 | ABCC3 | ABHD8 | ACSF2 | ACVR2A | ADAMDEC1 | ADAMTS1 | ADAMTS14 | ADAMTS3 | ADAMTS9 | ADAMTSL1 | ADGRE3 | ADGRF1 | ADGRL1 | ADGRL4 | AGFG2 | AHCYL1 | AIG1 | AKAP13 | AKAP6 | ALDH18A1 | ALDH1L2 | ALG13 | ALPK1 | ALPK3 | AMH | AMHR2 | AMIGO3 | ANAPC5 | ANGPT2 | ANKRD1 | ANKRD26 | ANKRD50 | ANO3 | APLP1 | ARFGEF2 | ARHGAP36 | ARL9 | ARSB | ARSJ | ATF7IP2 | ATG4A | ATIC | ATP1A2 …	.
COVID-19	2.55e-13		ABCB1 | ACOT13 | ACSL6 | AKR1A1 | AMY2B | APOA1 | APOD | BMAL1 | C3 | CACNB3 | CASP4 | CCL4 | CCN2 | CDKN1A | CXCL16 | DBN1 | DDR1 | DYSF | EGR1 | F5 | FADS1 | FYN | GCH1 | GPD2 | GPX1 | GSS | GSTM1 | GZMB | HPSE | IER2 | IFI6 | IFIH1 | IL1RN | ITGB3 | JAK2 | JUNB | KCNH2 | KCNJ2 | KDM4C | KIT | KLF6 | LYSMD2 | MARCKS | MTHFR | MX1 | NMI | NQO1 | NR4A1 | NRP2 | NTRK2 | OPTN | ORM1 | PDE4B | PDE4D…	.
Gastro-esophageal carcinoma	3.08e-13		A2M | ABCA1 | ABCB1 | ABL2 | ACSF2 | ACVR2A | ADAL | ADAMTS1 | ADAMTS14 | ADAMTS20 | ADAMTS3 | ADAMTS9 | ADAMTSL1 | ADGRE5 | ADGRL1 | ADGRL4 | ADORA1 | AFAP1L2 | AGTPBP1 | AKAP13 | AKAP6 | ALCAM | ALDH18A1 | ALPK3 | AMHR2 | AMMECR1 | AMPD2 | AMY2B | ANAPC5 | ANGPT2 | ANKRD26 | ANO3 | ANO4 | APLP1 | APOA1 | ARFGEF2 | ARHGAP36 | ARID5B | ARIH1 | ARL6IP1 | ARSB | ARSJ | ASPHD2 | ASPN | ATIC | ATP1A2…	.
Huntington Disease	3.47e-13		A2M | AHCYL1 | AIG1 | ANO3 | APLP1 | APOD | B3GALT4 | BCL6 | BHLHE40 | C3 | CACNB3 | CASP8 | CASQ1 | CCL4 | CCN2 | CD44 | CDS1 | CETN2 | CHN1 | CHRM3 | CIPC | CIRBP | CLDN11 | CLDN5 | CLK1 | CRIM1 | DBN1 | DCLK1 | DGKB | DTNA | DUSP5 | EGR1 | ELMO1 | EML1 | ENPP5 | ETV5 | FAM3C | FBXW7 | GABRB1 | GABRE | GLRB | GPD2 | GPRIN3 | GUCY1B1 | GYPC | HMOX1 | HOMER1 | ID3 | IER3 | IFIH1 | ITPR1 | IVNS1AB…	.
Brain astrocytoma	4.94e-13		A2M | ABCA1 | ABCB1 | ABCC3 | ABHD8 | ACSF2 | ACVR2A | ADAMDEC1 | ADAMTS1 | ADAMTS14 | ADAMTS3 | ADAMTS9 | ADAMTSL1 | ADGRE3 | ADGRF1 | ADGRL1 | ADGRL4 | AGFG2 | AHCYL1 | AIG1 | AKAP13 | AKAP6 | ALDH18A1 | ALDH1L2 | ALG13 | ALPK1 | ALPK3 | AMH | AMHR2 | AMIGO3 | ANAPC5 | ANGPT2 | ANKRD1 | ANKRD26 | ANKRD50 | ANO3 | APLP1 | ARFGEF2 | ARHGAP36 | ARL9 | ARSB | ARSJ | ATF7IP2 | ATG4A | ATIC | ATP1A2 …	.
Diabetic nephropathy	9.12e-13		ABCA1 | ADORA1 | AGMO | AMY2B | APOD | ATRNL1 | BDH1 | BMP2 | C1QTNF3 | CA14 | CA9 | CCND1 | CD36 | CD55 | CDKN1A | CDS1 | CLDN5 | CLEC14A | CREB5 | CRIM1 | CTSH | CTSL | DAAM1 | DLC1 | DTNA | EGR1 | ELMO1 | FBLN5 | FKBP11 | GLDC | GNA14 | GSS | HAVCR1 | HSD11B1 | IGFBP2 | INSL3 | ITGB3 | JAG1 | LPL | LTBP1 | LTC4S | MAGI2 | MFSD2A | MGAT5 | MGST1 | MME | MT2A | MTHFD1L | NDRG2 | NR1H3 | NR4A1 | …	.
HER2-negative breast cancer	1.28e-12		ABCB1 | ALG3 | APOBEC3B | ASPN | BCL6 | CCN2 | CCND1 | CDCP1 | CDK4 | CDKN1A | CEMIP | CEP126 | CPEB2 | CREB5 | CYP19A1 | DACT1 | DLC1 | DPP3 | EFHD2 | EGR1 | ENSA | FAS | FGFR1 | FGFR2 | FOSL2 | FYN | HELQ | HLF | IDH2 | IGFBP2 | IL33 | JUNB | KCNE4 | KIT | let-7 | LMO2 | LRRC59 | MAMDC2 | MAP3K8 | ME3 | MET | mir-24 | mir-423 | MLLT11 | MT1E | MX1 | MYCN | NELL2 | NQO1 | NTRK2 | PALMD | PDGFRA …	.
Pancreatic cancer	3.61e-12		ABCA1 | ABHD8 | ACSF2 | ACVR2A | ADAMTS1 | ADAMTS20 | ADAMTS3 | ADAMTSL1 | ADCYAP1 | ADGRE3 | ADGRL4 | AFAP1L2 | AKAP13 | ALCAM | ALG13 | ALPK1 | AMY2B | ANAPC5 | ANGPT2 | ANO3 | ANO4 | ARFGEF2 | ARID5B | ARSB | ATP1A2 | ATP7B | ATRNL1 | B3GALT2 | B3GALT4 | BCHE | BCL2L11 | BMAL1 | BMP2 | BNIP3 | BRINP1 | C3 | CA14 | CASP4 | CASQ1 | CCDC134 | CCDC141 | CCDC43 | CCDC8 | CCL4 | CCN2 | CCND1 | CD44 …	.
Metastatic malignant neoplasm of digestive system	4.33e-12		AMY2B | ASPN | ATIC | CCN2 | CCND1 | CD36 | CD44 | CD9 | CDK4 | CEMIP | COLEC12 | CXCL12 | DDR1 | DUSP6 | ERAP2 | FAS | FASLG | FGFR1 | FGFR2 | FZD7 | GCH1 | HELQ | HMOX1 | ID2 | JAG1 | JAK2 | KCNJ2 | KIT | let-7 | LIMK2 | MEIS1 | MERTK | MEST | MET | mir-32 | mir-34 | MME | MTHFR | NTRK2 | PAPPA | PDGFRA | PDGFRB | PDLIM3 | PEG3 | PGF | PLAU | PLK1 | PTTG1 | PTX3 | SCN1A | SCN1B | SEL1L3 | SLC16…	.
Pancreatic carcinoma	4.59e-12		ABCA1 | ABHD8 | ACSF2 | ACVR2A | ADAMTS20 | ADAMTS3 | ADAMTSL1 | ADCYAP1 | ADGRE3 | ADGRL4 | AFAP1L2 | AKAP13 | ALCAM | ALG13 | ALPK1 | AMY2B | ANAPC5 | ANGPT2 | ANO3 | ANO4 | ARFGEF2 | ARID5B | ARSB | ATP1A2 | ATP7B | ATRNL1 | B3GALT2 | B3GALT4 | BCHE | BMAL1 | BMP2 | BNIP3 | BRINP1 | C3 | CA14 | CASP4 | CASQ1 | CCDC134 | CCDC141 | CCDC43 | CCDC8 | CCL4 | CCN2 | CD44 | CDC20 | CDH8 | CDK4 | CDKN…	.
Preeclampsia	6.22e-12		ADGRL1 | AMY2B | ANKRD55 | APOBEC3B | ASPN | ATP4B | BCL6 | BMP2 | C3 | CASP8 | CCL4 | CDH13 | CHN2 | CIART | CLEC14A | COBLL1 | COL12A1 | COQ10A | CSF1 | CSRP1 | CXCL12 | CYBB | CYP27A1 | DOK6 | F5 | FABP3 | FBXO32 | FIBIN | FMOD | FOXL2 | GALNT18 | GUCY1B1 | HAVCR1 | HENMT1 | HMOX1 | HPSE | HSD11B1 | IER3 | KIT | KLF5 | LUC7L | ME3 | MET | MME | MMP23B | MOCOS | MTHFS | MYLK | MYO10 | NDUFA4L2 …	.
Colorectal adenocarcinoma	6.3e-12		A2M | ABCB1 | ABCC3 | ABHD2 | ABL2 | ABTB1 | ACTC1 | ACVR2A | ACYP1 | ADAL | ADAMTS1 | ADAMTS14 | ADAMTS20 | ADAMTS3 | ADAMTS9 | ADAP2 | ADGRE5 | ADGRL1 | ADGRL4 | ADORA1 | AFAP1L2 | AGMO | AKAP13 | AKAP6 | AKTIP | ALDH1L2 | ALG13 | ALPK1 | ALPK3 | AMH | AMHR2 | AMIGO3 | AMMECR1 | AMY2B | ANAPC5 | ANGPT2 | ANKRD26 | ANO3 | APLP1 | APOD | ARHGAP36 | ARID5B | ARMC8 | ARSJ | ATF7IP2 | ATG4A | ATIC |…	.
Breast carcinoma	6.89e-12		ABCA1 | ABL2 | ACOT13 | ACVR2A | ADAMTS1 | ADAMTS14 | ADAMTS20 | ADAMTS3 | ADAMTS9 | ADCYAP1 | ADORA1 | AGTPBP1 | AIG1 | AKAP13 | AKAP6 | ALDH18A1 | ALPK1 | ALPK3 | AMHR2 | ANAPC5 | ANO3 | APH1A | APLP1 | APOD | ARF4 | ARHGAP36 | ARID5B | ATP7B | AURKA | BANK1 | BCAT1 | BCL6 | BEX2 | BMAL1 | C2CD5 | C3 | CAMKMT | CAMTA1 | CASP8 | CC2D2A | CCDC125 | CCDC80 | CCDC82 | CCND1 | CD44 | CD9 | CDC20 | C…	.
Morphology of heart	8.62e-12		ABCA1 | ABL2 | ACTC1 | ADAMTS9 | ADORA1 | AKAP13 | ANGPT2 | ANKRD1 | APH1A | ARSB | ATF3 | BAG3 | BCL6 | BMAL1 | BNIP3 | CACNB3 | CASP8 | CCDC134 | CCN2 | CCND1 | CD36 | CDK4 | CDKN1A | CEP85L | CSRP3 | CTSC | CTSV | CXCL12 | CYBB | CYP19A1 | DACT1 | DPF3 | DTNA | DUSP10 | DUSP5 | DUSP6 | EFNB2 | EGLN3 | EPAS1 | F2RL1 | FABP3 | FASLG | FBXO32 | FGFR1 | FHOD3 | FITM2 | FLT3LG | FMOD | FOXO1 | GBE1…	.
Gastric cancer	1.18e-11		A2M | ABCA1 | ABCB1 | ABL2 | ACSF2 | ACVR2A | ADAL | ADAMTS1 | ADAMTS14 | ADAMTS20 | ADAMTS3 | ADAMTS9 | ADAMTSL1 | ADGRL4 | ADORA1 | AFAP1L2 | AGTPBP1 | AKAP13 | AKAP6 | ALCAM | ALDH18A1 | ALPK3 | AMHR2 | AMMECR1 | AMPD2 | AMY2B | ANAPC5 | ANGPT2 | ANKRD26 | ANO3 | ANO4 | APLP1 | APOA1 | ARHGAP36 | ARID5B | ARIH1 | ARL6IP1 | ARSB | ARSJ | ASPHD2 | ASPN | ATIC | ATP1A2 | ATP4B | ATRNL1 | AURKA | …	.
Uterine serous carcinoma	1.41e-11		ABCB1 | APOD | AURKA | CDC20 | CDC6 | CDH13 | CHRDL1 | CLDN5 | CXCL12 | CYP19A1 | ECM2 | EPHA1 | F2RL1 | FBLN1 | FBLN5 | FBXW7 | GPM6A | GPRASP1 | HK2 | HLF | HSPB6 | IL33 | ITPR1 | KIF2C | LAMC2 | MATN2 | MYLK | PDGFRA | PDLIM3 | PEG3 | PLK1 | PLN | PMP22 | PPIF | PRUNE2 | PTGIS | PTTG1 | RGS2 | RIPOR2 | SEL1L3 | SLC16A3 | SLC2A4 | SLC7A5 | SYNM | TK1 | TNNI3 | TUBA1C | VAMP8	.
Abnormal morphology of cardiovascular system	1.65e-11		ABCA1 | ABL2 | ACTC1 | ADAMTS9 | ADORA1 | AKAP13 | ANGPT2 | ANKRD1 | APH1A | ARSB | ATF3 | ATP4B | BAG3 | BCL6 | BMP2 | BNIP3 | CACNB3 | CASP8 | CCDC134 | CCN2 | CCND1 | CD36 | CD44 | CDK4 | CDKN1A | CDON | CEP85L | CSRP3 | CTSC | CTSV | CXCL12 | CYBB | CYP19A1 | DACT1 | DCBLD2 | DPF3 | DTNA | DUSP10 | DUSP5 | EFNB2 | EGLN3 | EHD3 | EPAS1 | F2RL1 | FABP3 | FASLG | FBLN1 | FBXO32 | FBXW7 | FGFR1 |…	.
Gastric carcinoma	1.67e-11		A2M | ABCA1 | ABCB1 | ABL2 | ACSF2 | ACVR2A | ADAL | ADAMTS1 | ADAMTS14 | ADAMTS20 | ADAMTS3 | ADAMTS9 | ADAMTSL1 | ADGRL4 | ADORA1 | AFAP1L2 | AGTPBP1 | AKAP13 | AKAP6 | ALCAM | ALDH18A1 | ALPK3 | AMHR2 | AMMECR1 | AMPD2 | AMY2B | ANAPC5 | ANGPT2 | ANKRD26 | ANO3 | ANO4 | APLP1 | APOA1 | ARHGAP36 | ARID5B | ARIH1 | ARL6IP1 | ARSB | ARSJ | ASPHD2 | ASPN | ATIC | ATP1A2 | ATP4B | ATRNL1 | BAG3 | B…	.
Head and neck squamous cell carcinoma	2.08e-11		ABCA1 | ABCB1 | ABCC3 | ABL2 | ACSL6 | ACTC1 | ACVR2A | ADAMTS14 | ADAMTS20 | ADAMTSL1 | ADGRE5 | ADGRF1 | ADGRL1 | ADORA1 | AKAP13 | AKAP6 | ALPK1 | ALPK3 | AMMECR1 | ANKRD26 | ANKRD50 | APOD | ARHGAP36 | ARID5B | ARIH1 | ASPN | ATF7IP2 | ATP1A2 | ATRNL1 | AURKA | AZIN1 | BACH2 | BAMBI | BCL6 | BCS1L | BMP2 | BRINP1 | C2CD5 | CAMTA1 | CASP8 | CCDC134 | CCDC141 | CCDC86 | CCN2 | CCND1 | CD44 | CD…	.
Colon carcinoma	2.54e-11		A2M | ABCB1 | ABCC3 | ABHD2 | ABL2 | ABTB1 | ACTC1 | ACVR2A | ACYP1 | ADAL | ADAMTS1 | ADAMTS14 | ADAMTS20 | ADAMTS3 | ADAMTS9 | ADAP2 | ADGRE5 | ADGRL1 | ADGRL4 | ADORA1 | AFAP1L2 | AGMO | AKAP13 | AKAP6 | AKTIP | ALDH1L2 | ALG13 | ALPK1 | ALPK3 | AMH | AMHR2 | AMIGO3 | AMMECR1 | ANAPC5 | ANGPT2 | ANKRD26 | ANO3 | APLP1 | APOD | ARHGAP36 | ARID5B | ARSJ | ATF7IP2 | ATG4A | ATIC | ATP1A2 | ATP1B2…	.
Uterine serous papillary cancer	2.97e-11		ABCB1 | APOD | AURKA | CDC20 | CDC6 | CDH13 | CHRDL1 | CLDN5 | CXCL12 | ECM2 | EPHA1 | F2RL1 | FBLN1 | FBLN5 | GPM6A | GPRASP1 | HLF | HSPB6 | IL33 | ITPR1 | KIF2C | LAMC2 | MATN2 | MYLK | PDGFRA | PDLIM3 | PEG3 | PLK1 | PLN | PMP22 | PPIF | PRUNE2 | PTGIS | PTTG1 | RGS2 | RIPOR2 | SEL1L3 | SLC16A3 | SLC7A5 | SYNM | TK1 | TNNI3 | VAMP8	.
Malignant neoplasm of aerodigestive tract	3.09e-11		ABCA1 | ABCB1 | ACSF2 | ACSL6 | ACTC1 | ADAMTS14 | ADAMTS20 | ADAMTSL1 | ADGRE5 | ADGRF1 | ADGRL1 | ADGRL4 | ADORA1 | AKAP13 | AKAP6 | ALDH1L2 | AMMECR1 | ANKRD26 | ANKRD50 | ANO3 | ARFGEF2 | ARID5B | ASPN | ATF7IP2 | ATIC | ATP4B | ATRNL1 | AURKA | AZIN1 | BAMBI | BCHE | BCL6 | BCS1L | BMP2 | BRINP1 | CA9 | CAMTA1 | CASP8 | CCDC134 | CCDC141 | CCDC86 | CCDC92 | CCN2 | CCND1 | CD44 | CDC20 | CDC6…	.
Metastatic gastrointestinal tumor	3.96e-11		AMY2B | ASPN | ATIC | CCN2 | CCND1 | CD36 | CD44 | CD9 | CDK4 | CEMIP | COLEC12 | CXCL12 | DUSP6 | ERAP2 | FAS | FASLG | FGFR1 | FGFR2 | FZD7 | GCH1 | HELQ | HMOX1 | ID2 | JAG1 | JAK2 | KCNJ2 | KIT | let-7 | LIMK2 | MEIS1 | MERTK | MEST | MET | mir-32 | mir-34 | MME | MTHFR | NTRK2 | PAPPA | PDGFRA | PDGFRB | PDLIM3 | PEG3 | PGF | PLAU | PTTG1 | PTX3 | SEL1L3 | SLC16A3 | SLC7A11 | SRPX | SSTR1 | …	.
Smooth muscle tumor	4.16e-11		ACTC1 | ADGRE5 | AGMO | AHCYL1 | AIG1 | ANGPT2 | ARFGEF2 | ASPN | ATRNL1 | BDH1 | CD44 | CDKN1A | CLCN5 | CLDN11 | CLDN5 | COL12A1 | COL1A2 | CRIM1 | CSF1 | CTSC | CTSL | CYP19A1 | ECM2 | EZH1 | FAS | FGFR1 | FGFR2 | FLT3LG | FMOD | GALK2 | GPM6A | GRIA2 | H19 | HACE1 | HOPX | HSPB7 | IFIH1 | KIT | let-7 | LTBP1 | LYVE1 | MEST | MET | MGST1 | mir-32 | MMP11 | NEGR1 | NR4A1 | NR5A2 | OXT | PDE5A |…	.
Pancreatic duct disorder	4.77e-11		ABHD8 | ACSF2 | ACVR2A | ADAMTS20 | ADAMTS3 | ADAMTSL1 | ADCYAP1 | ADGRE3 | AFAP1L2 | AKAP13 | ALG13 | ALPK1 | AMY2B | ANAPC5 | ANGPT2 | ANO3 | ANO4 | ARFGEF2 | ARID5B | ARSB | ATP1A2 | ATP7B | ATRNL1 | B3GALT2 | B3GALT4 | BCHE | BMAL1 | BMP2 | BNIP3 | C3 | CA14 | CASQ1 | CCDC134 | CCDC141 | CCDC43 | CCDC8 | CCL4 | CCN2 | CD44 | CDC20 | CDH8 | CDKN1A | CDON | CEP63 | CHD3 | CLCN7 | CLK1 | CLSTN2 …	.
Pancreatic adenocarcinoma	5.05e-11		ABCA1 | ABHD8 | ACSF2 | ACVR2A | ADAMTS20 | ADAMTS3 | ADAMTSL1 | ADCYAP1 | ADGRE3 | AFAP1L2 | AKAP13 | ALG13 | ALPK1 | AMY2B | ANAPC5 | ANGPT2 | ANO3 | ANO4 | ARFGEF2 | ARID5B | ARSB | ATP1A2 | ATP7B | ATRNL1 | B3GALT2 | B3GALT4 | BCHE | BMAL1 | BMP2 | BNIP3 | C3 | CA14 | CASP4 | CASQ1 | CCDC134 | CCDC141 | CCDC43 | CCDC8 | CCL4 | CCN2 | CD44 | CDC20 | CDH8 | CDKN1A | CDON | CEP63 | CHD3 | CLCN7 …	.
Leiomyoma	5.46e-11		ACTC1 | ADGRE5 | AHCYL1 | AIG1 | ANGPT2 | ARFGEF2 | ASPN | ATRNL1 | BDH1 | CLCN5 | CLDN11 | CLDN5 | COL12A1 | COL1A2 | CRIM1 | CTSC | CYP19A1 | ECM2 | EZH1 | FAS | FGFR1 | FGFR2 | FLT3LG | FMOD | GALK2 | GPM6A | GRIA2 | H19 | HOPX | HSPB7 | IFIH1 | KIT | let-7 | LTBP1 | LYVE1 | MEST | MET | MGST1 | mir-32 | MMP11 | NEGR1 | NR4A1 | NR5A2 | OXT | PDE5A | PDGFRA | PDGFRB | PEG3 | PIK3R3 | POSTN | PT…	.
Pancreatic ductal carcinoma	6.78e-11		ABHD8 | ACSF2 | ACVR2A | ADAMTS20 | ADAMTS3 | ADAMTSL1 | ADCYAP1 | ADGRE3 | AFAP1L2 | AKAP13 | ALG13 | ALPK1 | AMY2B | ANAPC5 | ANGPT2 | ANO3 | ANO4 | ARFGEF2 | ARID5B | ARSB | ATP1A2 | ATP7B | ATRNL1 | B3GALT2 | B3GALT4 | BCHE | BMAL1 | BMP2 | BNIP3 | C3 | CA14 | CASQ1 | CCDC134 | CCDC141 | CCDC43 | CCDC8 | CCL4 | CCN2 | CD44 | CDC20 | CDH8 | CDKN1A | CDON | CEP63 | CHD3 | CLCN7 | CLK1 | CLSTN2 …	.
Morphology of digestive system	7.15e-11		ABCB1 | ACVR2A | ADAMTS3 | ADGRE5 | APOA1 | ATF3 | ATP4B | ATP7B | B4GALT1 | BAG3 | BMAL1 | C3 | C8orf44-SGK3/SGK3 | CA9 | CCDC134 | CCDC3 | CCND1 | CD36 | CD55 | CDK4 | CDKN1A | CDON | CLN3 | CREB3L2 | CSF1 | CTSK | CTSV | CYBB | CYP19A1 | CYP27A1 | DACT1 | EGLN3 | EGR1 | ELAPOR1 | ENKUR | F2RL1 | FABP5 | FAS | FASLG | FBXL20 | FGFR1 | FGFR2 | FOXO1 | FXN | GBA1 | GFRA1 | GHR | GNPTAB | GPX1 | G…	.
Colon adenocarcinoma	7.33e-11		A2M | ABCC3 | ABHD2 | ABL2 | ABTB1 | ACTC1 | ACVR2A | ACYP1 | ADAL | ADAMTS1 | ADAMTS14 | ADAMTS20 | ADAMTS3 | ADAMTS9 | ADAP2 | ADGRE5 | ADGRL1 | ADGRL4 | ADORA1 | AFAP1L2 | AGMO | AKAP13 | AKAP6 | AKTIP | ALDH1L2 | ALG13 | ALPK1 | ALPK3 | AMH | AMHR2 | AMIGO3 | AMMECR1 | ANAPC5 | ANGPT2 | ANKRD26 | ANO3 | APLP1 | APOD | ARHGAP36 | ARID5B | ARSJ | ATF7IP2 | ATG4A | ATIC | ATP1A2 | ATP1B2 | ATP7B…	.
Metastatic gastrointestinal tract cancer	8.74e-11		AMY2B | ASPN | ATIC | CCN2 | CCND1 | CD36 | CD44 | CD9 | CDK4 | CEMIP | COLEC12 | CXCL12 | DUSP6 | ERAP2 | FAS | FASLG | FGFR1 | FGFR2 | FZD7 | GCH1 | HELQ | HMOX1 | ID2 | JAG1 | JAK2 | KCNJ2 | KIT | let-7 | LIMK2 | MEIS1 | MEST | MET | mir-32 | mir-34 | MME | MTHFR | NTRK2 | PAPPA | PDGFRA | PDGFRB | PDLIM3 | PEG3 | PGF | PLAU | PTTG1 | PTX3 | SEL1L3 | SLC16A3 | SLC7A11 | SRPX | SSTR1 | STK36 | …	.
Advanced gastrointestinal tumor	9.42e-11		ABCB1 | AMY2B | ASPN | ATIC | CCN2 | CCND1 | CD36 | CD44 | CD9 | CDK4 | CEMIP | COLEC12 | CXCL12 | DUSP6 | ERAP2 | FAS | FASLG | FGFR1 | FGFR2 | FZD7 | GCH1 | HELQ | HMOX1 | ID2 | JAG1 | JAK2 | KCNJ2 | KIT | let-7 | LIMK2 | MEIS1 | MERTK | MEST | MET | mir-32 | mir-34 | MME | MTHFR | NTRK2 | PAPPA | PDGFRA | PDGFRB | PDLIM3 | PEG3 | PGF | PLAU | PTTG1 | PTX3 | SEL1L3 | SLC16A3 | SLC7A11 | SRPX | …	.
Abnormal morphology of thoracic cavity	1e-10		ABCA1 | ABL2 | ACTC1 | ADAMTS9 | ADORA1 | AKAP13 | ANGPT2 | ANKRD1 | APH1A | ARHGDIB | ARSB | ATF3 | B4GALT1 | BAG3 | BCL6 | BNIP3 | CACNB3 | CASP8 | CCDC134 | CCN2 | CCND1 | CD36 | CD9 | CDK4 | CDKN1A | CEP85L | CREB3L2 | CSRP3 | CTSC | CTSK | CTSV | CXCL12 | CYBB | CYP19A1 | DACT1 | DPF3 | DTNA | DUSP10 | DUSP5 | EFNB2 | EGLN3 | EPAS1 | F2RL1 | FABP3 | FASLG | FBLN1 | FBXO32 | FGFR1 | FGFR2 | F…	.
Morphology of urinary system	1.01e-10		ABCA1 | ADAMTS1 | AMPD2 | B4GALT1 | BCAT2 | BCL2L11 | BCS1L | BHLHE40 | BMAL1 | CD36 | CD55 | CDKN1A | CHRM3 | CRIM1 | CTSK | CYP19A1 | CYP27A1 | DACT1 | DDR1 | DEPTOR | DPP3 | EHD3 | ELMO1 | EPB41L5 | ETV5 | FBLN1 | FGFR2 | FOXO1 | FYN | GFRA1 | GHR | GSTK1 | HMOX1 | HSD11B1 | ID2 | IGFBP2 | JAK2 | LAMC2 | LIMK2 | MAGI2 | MSTN | MYCN | MYLK | NEK8 | NGF | NOS2 | PANK1 | PDGFRA | PDGFRB | PTGIS |…	.
Pancreatic ductal adenocarcinoma	1.02e-10		ABHD8 | ACSF2 | ACVR2A | ADAMTS20 | ADAMTS3 | ADAMTSL1 | ADCYAP1 | ADGRE3 | AFAP1L2 | AKAP13 | ALG13 | ALPK1 | AMY2B | ANAPC5 | ANGPT2 | ANO3 | ANO4 | ARFGEF2 | ARID5B | ARSB | ATP1A2 | ATP7B | ATRNL1 | B3GALT2 | B3GALT4 | BCHE | BMAL1 | BMP2 | BNIP3 | C3 | CA14 | CASQ1 | CCDC134 | CCDC141 | CCDC43 | CCDC8 | CCL4 | CCN2 | CD44 | CDC20 | CDH8 | CDKN1A | CDON | CEP63 | CHD3 | CLCN7 | CLK1 | CLSTN2 …	.
Morphology of nervous system	1.03e-10		A2M | ABL2 | ACSL6 | ADCYAP1 | AKAP13 | AKTIP | ARFGEF2 | ATP1A2 | ATP1B2 | BCL2L11 | BMP2 | BRINP1 | C3 | CACNB3 | CASP4 | CASP8 | CCDC134 | CCND1 | CD36 | CD44 | CD9 | CDKL5 | CDKN1A | CDON | CEP290 | CETN2 | CHN1 | CLN3 | CLN5 | CNTNAP1 | CPEB2 | CRMP1 | CSF1 | CSTB | CTSV | CXCL12 | CYBB | CYP19A1 | CYP27A1 | DAB1 | DACT1 | DBN1 | DCLK1 | DTNA | EGLN3 | EGR1 | EML1 | EPAS1 | EPHA7 | FAIM2 | F…	.
Visceromegaly	1.32e-10		ABCA1 | ACTC1 | ADORA1 | AKAP13 | ALPK1 | ANGPT2 | ANKRD1 | ATF3 | B4GALT1 | BAG3 | BCAT2 | BCL2L11 | BNIP3 | C3 | CACNB3 | CASP8 | CCDC134 | CCN2 | CCND1 | CD36 | CDKN1A | CEP85L | CLCN7 | CSF1 | CSRP3 | CTSC | CTSV | CXCL12 | CYBB | CYP19A1 | CYP27A1 | DACT1 | DEPTOR | DPF3 | DTNA | DUSP10 | DUSP5 | EGLN3 | EHD3 | EPAS1 | F2RL1 | FABP3 | FAS | FASLG | FBXO32 | FGFR1 | FHOD3 | FLT3LG | FOXO1 | F…	.
Severe psychological disorder	2.21e-10		ABCB1 | ADAMTS14 | ADAMTS3 | ADORA1 | APOA1 | APOD | ATP1A2 | ATP4B | BCAT1 | BCHE | BCL6 | C3 | CA14 | CA9 | CASQ1 | CHRM3 | CLDN11 | CNNM2 | CNTNAP1 | CSRP1 | CXCL12 | DAB1 | DCLK3 | DDR1 | ENSA | FAM3C | FGFR1 | FYN | GABRB1 | GABRE | GATM | GLDC | GLRB | GPM6A | GPR153 | GRIA2 | GSS | IGFBP2 | IL1RN | ITGB5 | KCNH2 | KCNK1 | KLF5 | LARGE1 | let-7 | LMO4 | LPL | MAGI2 | MARCKS | MCCC1 | MEST |…	.
Morphology of vessel	2.4e-10		ABL2 | ANGPT2 | ATP4B | BMP2 | CACNB3 | CCDC134 | CDON | CXCL12 | CYBB | DCBLD2 | DDR1 | EFNB2 | EGLN3 | EHD3 | F2RL1 | FBLN1 | FBLN5 | FBXW7 | FMOD | GHR | HEY2 | HMOX1 | HSPB7 | IL1RN | ITGA4 | ITGA5 | ITPR1 | ITPR2 | JAG1 | KLF5 | LMO2 | LPL | LTBP1 | MERTK | MET | MTHFR | MYCN | NOS2 | NR4A1 | OLR1 | PAPPA | PDGFRA | PDGFRB | PGF | PLAU | PTGIS | PTPRJ | RASIP1 | RGS2 | SEMA3D | SEMA3F | SPHK…	.
Morphology of lesion	2.58e-10		ADCYAP1 | AKAP13 | APOA1 | APOD | BNIP3 | C3 | CA9 | CCND1 | CD44 | CDKN1A | CHRM3 | CIRBP | CSF1 | CSTB | CTSV | CXCL12 | DDR1 | DUSP6 | EGR1 | F5 | FAIM2 | FAS | FASLG | FBXW7 | FLT3LG | FOXO1 | GPX1 | HMOX1 | HSD11B1 | IGFBP2 | IL11RA | IL1RN | IL33 | ITGB3 | JAG1 | JAK2 | JUNB | KIT | KLF6 | KRT8 | LPL | LTBR | MDK | MET | MGAT5 | mir-24 | NGF | NOS2 | NR1H3 | NR4A1 | NTRK2 | OLR1 | PAPPA | P…	.
Invasive mammary tumor	3.1e-10		ABCA1 | ABCB1 | ACOT13 | ADAMTS1 | ADAMTS14 | ADAMTS20 | ADAMTS3 | ADAMTS9 | AKAP13 | ANGPT2 | APOD | BANK1 | CA9 | CCDC80 | CCND1 | CD44 | CDC6 | CDK4 | CDKN1A | CLCA2 | COL1A2 | CPEB1 | CSPP1 | CYP19A1 | DACT1 | DCBLD2 | DSE | ENO4 | FAM111B | FAS | FBLN5 | FGFR1 | FGFR2 | FHOD3 | FNBP1L | FUCA2 | GABARAPL2 | GYPC | HACE1 | HELQ | HEYL | HSPB6 | IER3 | JAK2 | let-7 | LIMCH1 | MAP3K1 | MET | mir…	.
Advanced malignant gastrointestinal neoplasm	3.14e-10		ABCB1 | AMY2B | ASPN | ATIC | CCN2 | CCND1 | CD36 | CD44 | CD9 | CDK4 | CEMIP | COLEC12 | CXCL12 | DUSP6 | ERAP2 | FAS | FASLG | FGFR1 | FGFR2 | FZD7 | GCH1 | HELQ | HMOX1 | ID2 | JAG1 | JAK2 | KCNJ2 | KIT | let-7 | LIMK2 | MEIS1 | MEST | MET | mir-32 | mir-34 | MME | MTHFR | NTRK2 | PAPPA | PDGFRA | PDGFRB | PDLIM3 | PEG3 | PGF | PLAU | PTTG1 | PTX3 | SEL1L3 | SLC16A3 | SLC7A11 | SRPX | STK36 | …	.
Upper aerodigestive tract carcinoma	4.53e-10		ABCA1 | ABCB1 | ACSF2 | ACSL6 | ACTC1 | ADAMTS14 | ADAMTS20 | ADAMTSL1 | ADGRE5 | ADGRF1 | ADGRL1 | ADGRL4 | ADORA1 | AKAP13 | AKAP6 | ALDH1L2 | AMMECR1 | ANKRD26 | ANKRD50 | ANO3 | ARFGEF2 | ARID5B | ASPN | ATF7IP2 | ATIC | ATRNL1 | AURKA | AZIN1 | BAMBI | BCHE | BCL6 | BCS1L | BMP2 | BRINP1 | CA9 | CAMTA1 | CASP8 | CCDC134 | CCDC141 | CCDC86 | CCDC92 | CCN2 | CCND1 | CD44 | CDC20 | CDC6 | CDH13…	.
Invasive breast cancer	4.63e-10		ABCA1 | ABCB1 | ACOT13 | ADAMTS1 | ADAMTS14 | ADAMTS20 | ADAMTS3 | ADAMTS9 | AKAP13 | ANGPT2 | APOD | BANK1 | CA9 | CCDC80 | CCND1 | CD44 | CDC6 | CDK4 | CDKN1A | CLCA2 | COL1A2 | CPEB1 | CSPP1 | CYP19A1 | DACT1 | DCBLD2 | DSE | ENO4 | FAM111B | FAS | FBLN5 | FGFR1 | FGFR2 | FHOD3 | FNBP1L | FUCA2 | GABARAPL2 | GYPC | HACE1 | HELQ | HEYL | HSPB6 | IER3 | let-7 | LIMCH1 | MAP3K1 | MET | mir-24 | M…	.
Renal cancer	4.76e-10		ABCB1 | ACADS | ACSL6 | ACVR2A | ADAL | ADORA1 | AMPD2 | APOD | ARHGAP36 | ARID5B | ARIH1 | ASB15 | ATF3 | ATF7IP2 | ATP1A2 | AURKA | BACH2 | BHLHE40 | BLVRB | CA9 | CCDC80 | CCDC82 | CCL4 | CCND1 | CD44 | CD9 | CDC14B | CDC6 | CDCP1 | CDKN1A | CEP63 | CHD3 | CHST2 | CISD3 | CLCN7 | COL12A1 | CPEB2 | CTNS | CTSL | CXCL12 | CXCL16 | CYP19A1 | DLC1 | DUSP6 | EHD2 | EHD3 | EHHADH | EMB | ENPP5 | EPA…	.
Lymphocytic leukemia	5.63e-10		ABCC3 | ABL2 | ADAMTS14 | ADAMTS9 | ADGRL4 | ADORA1 | AIG1 | AKAP6 | ANO3 | ARID5B | ASB15 | ASPHD2 | ATRNL1 | AURKA | B3GALT4 | BACH2 | BCL6 | BHLHE41 | BRINP1 | C3 | CAMTA1 | CCL4 | CCND1 | CD36 | CD44 | CDKN1A | CEMIP | CLDN11 | CNTNAP1 | COL12A1 | COL1A2 | CXXC5 | DDIT4 | DDR1 | DGKB | DLC1 | DOCK9 | DOK6 | DOP1B | DTNA | DUS3L | DUSP10 | DUSP5 | ELMO1 | EPAS1 | F5 | FAS | FASLG | FBLN1 | FBX…	.
Morphology of muscle	5.8e-10		ACTC1 | ACVR2A | ADCYAP1 | ADORA1 | AKAP13 | ANGPT2 | ATF3 | BAG3 | BMAL1 | CACNB3 | CASP8 | CCN2 | CD55 | CDK4 | CDKN1A | COL12A1 | CSRP3 | CTSV | CXCL12 | CYBB | CYP19A1 | DACT1 | DTNA | DUSP5 | DYSF | FASLG | FBXO32 | FHOD3 | FMOD | FOXO1 | GPCPD1 | GPX1 | GSDMB | HEY2 | HEYL | HSD11B1 | HSPB7 | IER3 | IFT88 | IL33 | JAK2 | JPH1 | KCND2 | KITLG | LPL | LTBP1 | MAP3K1 | MDK | MET | MME | MSTN |…	.
Metastatic intestinal tumor	5.97e-10		AMY2B | CCN2 | CCND1 | CD36 | CD44 | CD9 | CDK4 | CEMIP | COLEC12 | CXCL12 | DUSP6 | ERAP2 | FAS | FASLG | FGFR1 | FGFR2 | FZD7 | GCH1 | HMOX1 | ID2 | JAG1 | JAK2 | KCNJ2 | KIT | let-7 | LIMK2 | MEIS1 | MEST | MET | mir-32 | mir-34 | MME | MTHFR | NTRK2 | PAPPA | PDGFRA | PDGFRB | PDLIM3 | PEG3 | PGF | PLAU | PTX3 | SEL1L3 | SLC16A3 | SLC7A11 | SRPX | SSTR1 | STK36 | THBS1 | TM4SF1 | TUBA1C | VCA…	.
Metastatic colorectal cancer	6.44e-10		AMY2B | CCN2 | CCND1 | CD36 | CD44 | CD9 | CDK4 | CEMIP | COLEC12 | CXCL12 | DUSP6 | ERAP2 | FAS | FASLG | FGFR1 | FGFR2 | FZD7 | GCH1 | HMOX1 | ID2 | JAG1 | JAK2 | KCNJ2 | KIT | let-7 | LIMK2 | MEIS1 | MEST | MET | mir-32 | mir-34 | MME | MTHFR | NTRK2 | PAPPA | PDGFRA | PDGFRB | PDLIM3 | PEG3 | PGF | PLAU | PTX3 | SEL1L3 | SLC16A3 | SLC7A11 | SRPX | STK36 | THBS1 | TM4SF1 | VCAM1 | VEGFC | ZFP3…	.
Morphology of endocrine gland	6.95e-10		ABCA1 | ACVR2A | ADAMTS1 | APOA1 | APOD | ARID5B | ATF3 | B4GALT1 | BMAL1 | C8orf44-SGK3/SGK3 | CDK4 | CTNS | CTSK | CTSV | CYP19A1 | CYP27A1 | CYP27B1 | EGLN3 | EGR1 | ELAPOR1 | FAS | FGFR2 | FOXL2 | FOXO1 | FXN | GHR | GPX1 | HSD11B1 | JAK2 | KCNE3 | MET | NLGN2 | NNAT | NR4A1 | NTRK2 | PLAU | PLIN2 | PRKRA | PTHLH | PTTG1 | PYY | RUNX2 | SEMA3D | SLC16A2 | SLC2A4 | SLC30A10 | SPHK2 | STAT4 | T…	.
Abnormal morphology of heart	8.17e-10		ABCA1 | ABL2 | ACTC1 | ADAMTS9 | ADORA1 | AKAP13 | ANGPT2 | ANKRD1 | APH1A | ARSB | ATF3 | BAG3 | BCL6 | BNIP3 | CACNB3 | CASP8 | CCDC134 | CCN2 | CCND1 | CD36 | CDK4 | CDKN1A | CEP85L | CSRP3 | CTSC | CTSV | CXCL12 | CYBB | CYP19A1 | DACT1 | DPF3 | DTNA | DUSP10 | DUSP5 | EFNB2 | EGLN3 | EPAS1 | F2RL1 | FABP3 | FASLG | FBXO32 | FGFR1 | FHOD3 | FLT3LG | FMOD | FOXO1 | GBE1 | GJA5 | GPX1 | HEY2 | …	.
Upper renal tract carcinoma	8.34e-10		ABCB1 | ACADS | ACSL6 | ACVR2A | ADAL | ADORA1 | AMPD2 | APOD | ARHGAP36 | ARID5B | ARIH1 | ASB15 | ATF3 | ATF7IP2 | ATP1A2 | AURKA | BACH2 | BHLHE40 | BLVRB | CA9 | CCDC80 | CCDC82 | CCL4 | CCND1 | CD44 | CD9 | CDC14B | CDC6 | CDKN1A | CEP63 | CHD3 | CHST2 | CISD3 | CLCN7 | COL12A1 | CPEB2 | CTNS | CTSL | CXCL12 | CYP19A1 | DLC1 | DUSP6 | EHD2 | EHD3 | EHHADH | EMB | ENPP5 | EPAS1 | EPHA7 | EREG…	.
Upper aero-digestive squamous cell carcinoma	9.53e-10		ABCA1 | ABCB1 | ACSL6 | ACTC1 | ADAMTS14 | ADAMTS20 | ADGRE5 | ADGRF1 | ADORA1 | AKAP6 | AMMECR1 | ANKRD26 | ANKRD50 | ARID5B | ASPN | ATF7IP2 | ATRNL1 | AURKA | AZIN1 | BAMBI | BCS1L | BMP2 | BRINP1 | CA9 | CAMTA1 | CASP8 | CCDC134 | CCDC141 | CCDC86 | CCDC92 | CCN2 | CCND1 | CD44 | CDH13 | CDH8 | CDK4 | CEMIP | CEP85L | CHN1 | CIPC | COBLL1 | COL12A1 | COL1A2 | COL21A1 | CSPP1 | CTH | CTNNA1 | …	.
Development of renal tumor	9.83e-10		ABCB1 | ACADS | ACSL6 | ACVR2A | ADAL | ADORA1 | AMPD2 | APOD | ARHGAP36 | ARID5B | ARIH1 | ASB15 | ATF3 | ATF7IP2 | ATP1A2 | AURKA | BACH2 | BHLHE40 | BLVRB | CA9 | CCDC80 | CCDC82 | CCL4 | CCND1 | CD44 | CD9 | CDC14B | CDC6 | CDKN1A | CEP63 | CHD3 | CHST2 | CISD3 | CLCN7 | COL12A1 | CPEB2 | CTNS | CTSL | CXCL12 | CYP19A1 | DLC1 | DUSP6 | EHD2 | EHD3 | EHHADH | EMB | ENPP5 | EPAS1 | EPHA7 | EREG…	.
Kidney carcinoma	1.02e-09		ABCB1 | ACADS | ACSL6 | ACVR2A | ADAL | ADORA1 | AMPD2 | APOD | ARHGAP36 | ARID5B | ARIH1 | ASB15 | ATF3 | ATF7IP2 | ATP1A2 | AURKA | BACH2 | BHLHE40 | BLVRB | CA9 | CCDC80 | CCDC82 | CCL4 | CCND1 | CD44 | CD9 | CDC14B | CDC6 | CDKN1A | CEP63 | CHD3 | CHST2 | CISD3 | CLCN7 | COL12A1 | CPEB2 | CTNS | CTSL | CXCL12 | CYP19A1 | DLC1 | DUSP6 | EHD2 | EHD3 | EHHADH | EMB | ENPP5 | EPAS1 | EPHA7 | EREG…	.
Size of lesion	1.07e-09		ADCYAP1 | AKAP13 | APOA1 | APOD | BNIP3 | C3 | CA9 | CD44 | CDKN1A | CHRM3 | CIRBP | CSF1 | CSTB | CTSV | CXCL12 | DDR1 | DUSP6 | EGR1 | F5 | FAIM2 | FAS | FASLG | FBXW7 | FOXO1 | GPX1 | HMOX1 | HSD11B1 | IL11RA | IL1RN | IL33 | ITGB3 | JAK2 | JUNB | KIT | KLF6 | KRT8 | LPL | LTBR | MDK | MET | MGAT5 | mir-24 | NGF | NOS2 | NR1H3 | NR4A1 | NTRK2 | OLR1 | PAPPA | PIM1 | POSTN | PPID | PPIF | PPM1L…	.
Secondary neoplasm of large intestine	1.1e-09		AMY2B | CCN2 | CCND1 | CD36 | CD44 | CD9 | CDK4 | CEMIP | COLEC12 | CXCL12 | DUSP6 | ERAP2 | FAS | FASLG | FGFR1 | FGFR2 | FZD7 | GCH1 | HMOX1 | ID2 | JAG1 | JAK2 | KCNJ2 | KIT | let-7 | LIMK2 | MEIS1 | MEST | MET | mir-32 | mir-34 | MME | MTHFR | NTRK2 | PAPPA | PDGFRA | PDGFRB | PDLIM3 | PEG3 | PGF | PLAU | PTX3 | SEL1L3 | SLC16A3 | SLC7A11 | SRPX | STK36 | THBS1 | TM4SF1 | TUBA1C | VCAM1 | VEG…	.
Morphology of kidney	1.15e-09		ABCA1 | ADAMTS1 | AMPD2 | B4GALT1 | BCAT2 | BCL2L11 | BCS1L | BHLHE40 | BMAL1 | CD36 | CD55 | CDKN1A | CRIM1 | CTSK | CYP27A1 | DACT1 | DDR1 | DEPTOR | DPP3 | EHD3 | ELMO1 | EPB41L5 | ETV5 | FBLN1 | FGFR2 | FOXO1 | FYN | GFRA1 | GHR | GSTK1 | HMOX1 | HSD11B1 | ID2 | IGFBP2 | JAK2 | LAMC2 | LIMK2 | MAGI2 | MSTN | MYCN | NEK8 | NOS2 | PANK1 | PDGFRB | PTGIS | RDH16 | SMAD7 | SPP1 | SPRY1 | SPRY2 | …	.
Morphology of head	1.44e-09		ABL2 | ACVR2A | ADAMTS9 | ADCYAP1 | AKAP13 | AKTIP | ARFGEF2 | ARSB | ATP1A2 | ATP1B2 | B4GALT1 | BCL2L11 | BMAL1 | BMP2 | BRINP1 | C3 | CACNB3 | CASP8 | CCDC134 | CCN2 | CCND1 | CD36 | CDC14B | CDC6 | CDK4 | CDKN1A | CDON | CEP290 | CETN2 | CHD3 | CHN1 | CLCN7 | CLDN11 | CLN3 | CLN5 | CREB3L2 | CRMP1 | CSF1 | CSTB | CTSK | CTSV | CXCL12 | CXXC5 | CYP19A1 | CYP27A1 | DAB1 | DBN1 | DCLK1 | DDR1 | …	.
Female genital tract serous carcinoma	1.45e-09		ABCB1 | APOD | ARID5B | AURKA | CALB2 | CDC20 | CDC6 | CDH13 | CDKN1A | CHRDL1 | CLDN5 | CXCL12 | CXXC5 | CYP19A1 | DTNA | ECM2 | EPHA1 | F2RL1 | FAM171A1 | FBLN1 | FBLN5 | FBXW7 | GPM6A | GPRASP1 | HK2 | HLF | HSD11B1 | HSPB6 | IGFBP2 | IL33 | ITPR1 | JAK2 | KIF2C | KIT | LAMC2 | MAP3K1 | MATN2 | MET | MYLK | NTRK2 | PDCD2L | PDGFRA | PDLIM3 | PEG3 | PLK1 | PLN | PMP22 | POSTN | PPIF | PRUNE2 | …	.
Pelvic serous carcinoma	1.45e-09		ABCB1 | APOD | ARID5B | AURKA | CALB2 | CDC20 | CDC6 | CDH13 | CDKN1A | CHRDL1 | CLDN5 | CXCL12 | CXXC5 | CYP19A1 | DTNA | ECM2 | EPHA1 | F2RL1 | FAM171A1 | FBLN1 | FBLN5 | FBXW7 | GPM6A | GPRASP1 | HK2 | HLF | HSD11B1 | HSPB6 | IGFBP2 | IL33 | ITPR1 | JAK2 | KIF2C | KIT | LAMC2 | MAP3K1 | MATN2 | MET | MYLK | NTRK2 | PDCD2L | PDGFRA | PDLIM3 | PEG3 | PLK1 | PLN | PMP22 | POSTN | PPIF | PRUNE2 | …	.
Muscle tumor	1.46e-09		ACTC1 | ADAMTS14 | ADGRE5 | AGMO | AHCYL1 | AIG1 | ANGPT2 | ARFGEF2 | ASPN | ATRNL1 | BDH1 | CD44 | CDH8 | CDK4 | CDKN1A | CEMIP | CLCN5 | CLDN11 | CLDN5 | CLPP | COL12A1 | COL1A2 | COL21A1 | CPEB2 | CRIM1 | CSF1 | CTSC | CTSL | CYP19A1 | DOP1B | DSE | ECM2 | EZH1 | FAS | FBXW7 | FGFR1 | FGFR2 | FLT3LG | FMOD | FOXO1 | GALK2 | GPM6A | GRIA2 | H19 | HACE1 | HMOX1 | HOPX | HSPB7 | IFI35 | IFIH1 | I…	.
Morphology of gland	1.52e-09		ABCA1 | ACP3 | ACVR2A | ADAMTS1 | APOA1 | APOD | ARID5B | ATF3 | ATP4B | B4GALT1 | BMAL1 | C8orf44-SGK3/SGK3 | CA9 | CDK4 | CDKN1A | CTNS | CTSK | CTSV | CYP19A1 | CYP27A1 | CYP27B1 | DDR1 | EGLN3 | EGR1 | ELAPOR1 | FAS | FASLG | FBXL20 | FGFR2 | FOXL2 | FOXO1 | FXN | GHR | GNPTAB | GPX1 | HSD11B1 | ID3 | ITPR2 | JAK2 | KCNE3 | KRT8 | LBH | MET | NLGN2 | NNAT | NR1H3 | NR4A1 | NR5A2 | NTRK2 | PAI…	.
Oral tumor	1.55e-09		ABCA1 | ABCB1 | ACSL6 | ACTC1 | ADAMTSL1 | ADGRF1 | AMMECR1 | ANKRD26 | ARID5B | ASPN | ATIC | ATRNL1 | AZIN1 | BAMBI | BRINP1 | CASP8 | CCDC134 | CCDC86 | CCN2 | CCND1 | CD44 | CDH13 | CDH8 | CDK4 | CEMIP | CEP85L | CHN1 | CIPC | COL21A1 | CSPP1 | CTNNA1 | CTNS | CTSC | CTSH | CXCL12 | CYP27A1 | DAAM1 | DCBLD2 | DOCK9 | DPF3 | DSE | DYSF | EFL1 | EREG | FABP5 | FBLN1 | FBXW7 | FGFR1 | FGFR2 | FL…	.
Abnormal morphology of urinary system	1.56e-09		ABCA1 | ADAMTS1 | AMPD2 | B4GALT1 | BCAT2 | BCL2L11 | BCS1L | BHLHE40 | CD36 | CD55 | CDKN1A | CHRM3 | CRIM1 | CTSK | DACT1 | DDR1 | DEPTOR | DPP3 | EHD3 | ETV5 | FBLN1 | FGFR2 | FOXO1 | FYN | GFRA1 | GHR | GSTK1 | HMOX1 | HSD11B1 | ID2 | LAMC2 | LIMK2 | MAGI2 | MSTN | MYCN | MYLK | NEK8 | NOS2 | PANK1 | PDGFRA | PDGFRB | PTGIS | SMAD7 | SPP1 | SPRY1 | SPRY2 | TK1 | TNFRSF1B | TRA | ZFP36L2 | ZFY…	.
Gastroesophageal adenocarcinoma	1.76e-09		A2M | ABCA1 | ABCB1 | ABL2 | ACSF2 | ACVR2A | ADAL | ADAMTS1 | ADAMTS14 | ADAMTS20 | ADGRL1 | ADGRL4 | AFAP1L2 | AGTPBP1 | AKAP13 | AKAP6 | ALDH18A1 | AMHR2 | AMPD2 | AMY2B | ANGPT2 | ANKRD26 | ANO3 | APLP1 | ARFGEF2 | ARID5B | ARSJ | ASPN | ATIC | ATP1A2 | ATP4B | BAG3 | BANK1 | BCAT1 | BCHE | BEX2 | BMAL1 | BRINP1 | C3 | CA9 | CAMTA1 | CCDC80 | CCND1 | CD44 | CDC14B | CDC20 | CDC6 | CDH20 | CDO…	.
Oral cancer	1.83e-09		ABCA1 | ABCB1 | ACSL6 | ACTC1 | ADAMTSL1 | ADGRF1 | AMMECR1 | ANKRD26 | ARID5B | ASPN | ATIC | ATRNL1 | AZIN1 | BAMBI | BRINP1 | CASP8 | CCDC134 | CCDC86 | CCN2 | CCND1 | CD44 | CDH13 | CDH8 | CDK4 | CEMIP | CEP85L | CHN1 | CIPC | COL21A1 | CSPP1 | CTNNA1 | CTNS | CTSC | CTSH | CXCL12 | CYP27A1 | DAAM1 | DCBLD2 | DOCK9 | DPF3 | DSE | DYSF | EFL1 | EREG | FABP5 | FBLN1 | FBXW7 | FGFR1 | FGFR2 | FL…	.
Morphology of bone	2.2e-09		ACVR2A | ADORA1 | ARID5B | ARSB | BMAL1 | BMP2 | CASP8 | CCN2 | CCND1 | CD36 | CD44 | CDKN1A | CDON | CEMIP | CETN2 | CLCN7 | COL12A1 | COL1A2 | CREB3L2 | CSF1 | CTSK | CTSV | CXXC5 | CYP19A1 | CYP27B1 | DACT1 | DDR1 | DPP3 | EFNB2 | EGR1 | FASLG | FGFR2 | FLNB | FLT3LG | FMOD | FOSL2 | FOXO1 | GBA1 | GHR | GNPTAB | H19 | HEY2 | HS6ST1 | IDH2 | IFIH1 | IFT88 | IGFBP2 | IL1RN | ITGB3 | JUNB | KITL…	.
Renal cell carcinoma	2.3e-09		ABCB1 | ACADS | ACSL6 | ACVR2A | ADAL | ADORA1 | AMPD2 | APOD | ARHGAP36 | ARID5B | ARIH1 | ASB15 | ATF7IP2 | ATP1A2 | AURKA | BACH2 | BHLHE40 | BLVRB | CA9 | CCDC80 | CCDC82 | CCL4 | CCND1 | CD44 | CD9 | CDC14B | CDC6 | CDKN1A | CEP63 | CHD3 | CHST2 | CISD3 | CLCN7 | COL12A1 | CPEB2 | CTNS | CTSL | CXCL12 | CYP19A1 | DLC1 | DUSP6 | EHD2 | EHD3 | EHHADH | EMB | ENPP5 | EPAS1 | EPHA7 | EREG | EXTL…	.
Schizophrenia spectrum disorder	2.77e-09		ABCB1 | ADAMTS3 | APOA1 | APOD | ATP1A2 | ATP4B | BCAT1 | BCHE | C3 | CA14 | CA9 | CDKL5 | CHRM3 | CLDN11 | CNNM2 | CNTNAP1 | CSRP1 | CXCL12 | DAB1 | DDR1 | FAM3C | GABRB1 | GABRE | GLRB | GPM6A | GPR153 | GSS | IL1RN | ITGB3 | KCNH2 | KCNK1 | KLF5 | LARGE1 | let-7 | LMO4 | MAGI2 | MARCKS | MEST | mir-24 | mir-34 | MLLT11 | MT2A | MTHFR | MYBBP1A | NELL2 | NRP2 | NRXN1 | NTRK2 | OXCT1 | OXT | PCD…	.
Abnormal morphology of nervous system	3.05e-09		ABL2 | ADCYAP1 | ARFGEF2 | ATP1A2 | ATP1B2 | BCL2L11 | BRINP1 | C3 | CACNB3 | CASP4 | CASP8 | CCDC134 | CCND1 | CD36 | CD44 | CDON | CEP290 | CETN2 | CHN1 | CLN3 | CLN5 | CNTNAP1 | CPEB2 | CRMP1 | CSF1 | CSTB | CTSV | CXCL12 | CYBB | CYP19A1 | DAB1 | DACT1 | DBN1 | DCLK1 | DTNA | EGLN3 | EML1 | EPAS1 | EPHA7 | FASLG | FAT3 | FGFR1 | FGFR2 | FYN | GFRA1 | GFRA2 | GLDN | GNPTAB | GRIA2 | HEY2 | HSD…	.
Morphology of muscle cells	3.55e-09		ACTC1 | ADORA1 | AKAP13 | ANGPT2 | ATF3 | BAG3 | CACNB3 | CCN2 | CDK4 | CDKN1A | COL12A1 | CSRP3 | CTSV | CYBB | DACT1 | DTNA | DUSP5 | DYSF | FASLG | FBXO32 | FHOD3 | FMOD | FOXO1 | GPX1 | HEY2 | HEYL | HSD11B1 | HSPB7 | IER3 | IFT88 | IL33 | JAK2 | JPH1 | KCND2 | KITLG | MAP3K1 | MDK | MME | MSTN | MTM1 | NOS2 | PDE5A | PLAU | PRKAB2 | PRKCB | PTRH2 | RGS12 | RGS2 | RRAD | SGCD | SIRT2 | SLC2A4…	.
Malignant brain glioma	4.73e-09		ABCA1 | ABHD2 | ACADS | ACVR2A | ADAMTS3 | ADAMTS9 | ADAMTSL1 | ADAT2 | ADGRF1 | AGTPBP1 | AHCYL1 | AKAP13 | ALDH18A1 | ALPK1 | ANKRD55 | ANO3 | ANO4 | ARID5B | ATP1A2 | ATRNL1 | AURKA | B4GALT4 | BEX2 | BHLHE40 | C2CD5 | C3 | CA9 | CAMTA1 | CC2D2A | CCDC141 | CCDC59 | CD302 | CDC14B | CDCP1 | CDH13 | CDKL5 | CHD3 | CIPC | CIRBP | CLDN11 | CLN5 | CNNM3 | CNTNAP1 | COASY | COBLL1 | COL1A2 | COL21A…	.
Gliomatosis cerebri	5.67e-09		ABCA1 | ABHD2 | ACADS | ACVR2A | ADAMTS3 | ADAMTS9 | ADAMTSL1 | ADAT2 | ADGRF1 | AGTPBP1 | AHCYL1 | AKAP13 | ALDH18A1 | ALPK1 | ANKRD55 | ANO3 | ANO4 | ARID5B | ATP1A2 | ATRNL1 | AURKA | B4GALT4 | BEX2 | BHLHE40 | C2CD5 | C3 | CA9 | CAMTA1 | CC2D2A | CCDC141 | CCDC59 | CD302 | CDC14B | CDCP1 | CDH13 | CDKL5 | CHD3 | CIPC | CIRBP | CLDN11 | CLN5 | CNNM3 | CNTNAP1 | COASY | COBLL1 | COL1A2 | COL21A…	.
Abnormal morphology of kidney	5.73e-09		ABCA1 | ADAMTS1 | AMPD2 | B4GALT1 | BCAT2 | BCL2L11 | BCS1L | BHLHE40 | CD36 | CD55 | CDKN1A | CRIM1 | CTSK | DACT1 | DDR1 | DEPTOR | DPP3 | EHD3 | ETV5 | FBLN1 | FGFR2 | FOXO1 | FYN | GFRA1 | GHR | GSTK1 | HMOX1 | HSD11B1 | ID2 | LAMC2 | LIMK2 | MAGI2 | MSTN | MYCN | NEK8 | NOS2 | PANK1 | PDGFRB | PTGIS | SMAD7 | SPP1 | SPRY1 | SPRY2 | TK1 | TNFRSF1B | TRA | ZFP36L2	.
Morphology of vasculature	5.75e-09		ABL2 | ANGPT2 | ATP4B | BMP2 | CACNB3 | CCDC134 | CCDC8 | CD44 | CDON | CXCL12 | DCBLD2 | DDR1 | DLC1 | EFNB2 | EGLN3 | EHD3 | EPAS1 | F2RL1 | FBLN1 | FBLN5 | FBXW7 | FGFR2 | FMOD | GHR | HEY2 | HMOX1 | HS6ST1 | HSPB7 | ID3 | IL1RN | ITGA4 | ITGA5 | ITPR1 | ITPR2 | KLF5 | LFNG | LMO2 | LPL | LTBP1 | MDK | MERTK | MTHFR | MYCN | MYO10 | NOS2 | PAPPA | PDGFRA | PDGFRB | PGF | PTGIS | PTPRJ | RASIP1…	.
Benign connective or soft tissue neoplasm of pelvis	6.16e-09		ACTC1 | ADGRE5 | AHCYL1 | AIG1 | ARFGEF2 | ASPN | ATRNL1 | BDH1 | CLCN5 | CLDN11 | CLDN5 | COL12A1 | COL1A2 | CRIM1 | CTSC | CYP19A1 | ECM2 | EZH1 | FAS | FLT3LG | FMOD | FOXL2 | GALK2 | GPM6A | GRIA2 | H19 | HOPX | HSPB7 | IFIH1 | let-7 | LTBP1 | LYVE1 | MEST | MGST1 | mir-32 | MMP11 | NEGR1 | NR4A1 | NR5A2 | PDE5A | PEG3 | PIK3R3 | POSTN | PTGR1 | PTTG1 | RASIP1 | SCG2 | TM4SF1 | TSPAN12 | YEAT…	.
Abnormal morphology of head	6.46e-09		ABL2 | ACVR2A | ADAMTS9 | ADCYAP1 | ARFGEF2 | ARSB | ATP1A2 | ATP1B2 | B4GALT1 | BCL2L11 | BMAL1 | BMP2 | BRINP1 | C3 | CACNB3 | CCDC134 | CCN2 | CCND1 | CD36 | CDC14B | CDC6 | CDK4 | CDKN1A | CDON | CEP290 | CETN2 | CHD3 | CHN1 | CLCN7 | CLDN11 | CLN3 | CLN5 | CREB3L2 | CRMP1 | CSF1 | CSTB | CTSK | CTSV | CXCL12 | CXXC5 | CYP19A1 | DAB1 | DBN1 | DCLK1 | DDR1 | EFNB2 | EGLN3 | EGR1 | EML1 | EPHA7…	.
Healing of lesion	6.84e-09		ANGPTL6 | ANKRD1 | B4GALT1 | BMAL1 | C3 | CASP4 | CD44 | CDKN1A | CNN2 | DCBLD2 | DDR1 | EFNB2 | EGR1 | EREG | FGFR1 | FGFR2 | HPSE | IL1RN | ITGB3 | KLF6 | LAMC2 | MAP3K1 | MDK | MET | MT2A | NOS2 | PDGFRA | PGF | PLAU | POSTN | PTK7 | SERPINB2 | SPP1 | THBS1 | TLR3 | TNFRSF1B | TSKU	.
Endometriosis	9.29e-09		AMY2B | ANGPT2 | APLP1 | APOBEC3B | ATP7B | BCAT1 | BCL6 | CASP8 | CCL4 | CCN2 | CD44 | CEMIP | CHRM3 | CLCN5 | CTNNA1 | CTSH | CYP19A1 | EGR1 | EPHA1 | FOSL2 | FOXO1 | GUCY1B1 | HPSE | IL33 | INSL3 | ITGA5 | ITGB3 | ITGB5 | JUNB | KIT | KRT8 | MAP3K8 | MARCKS | MEST | MGST1 | mir-34 | MMP11 | MT1E | NFIL3 | NR4A1 | NTRK2 | PDE4D | PDGFRA | PDGFRB | PLK2 | PRKCB | PTTG1 | RGCC | SAT1 | SLC1A1 | S…	.
Peripheral arterial disease	9.35e-09		ADAP2 | ADGRE5 | AMY2B | APOA1 | ARHGDIB | BAG3 | CASP8 | CD36 | CEMIP | COL1A2 | CTSC | CXCL12 | EBNA1BP2 | GRIA2 | GUCY1B1 | HSD17B11 | ITGA4 | ITGA9 | LPL | MARCKS | MTHFR | NEDD9 | P3H2 | PAK3 | PDE5A | PLAU | PPID | RASGRP3 | SAT1 | SLC19A2 | SLC22A3 | SLC29A1 | SLC2A3 | SLC2A4 | SPP1 | THBS1 | TMEM176B | TP53BP2 | TPP1 | TREM1 | TTLL7	.
Benign neoplasm of female genital organ	1.01e-08		ACTC1 | ADGRE5 | AHCYL1 | AIG1 | ARFGEF2 | ASPN | ATRNL1 | BDH1 | CLCN5 | CLDN11 | CLDN5 | COL12A1 | COL1A2 | CRIM1 | CTSC | CYP19A1 | ECM2 | EZH1 | FAS | FLT3LG | FMOD | FOXL2 | GALK2 | GPM6A | GRIA2 | H19 | HOPX | HSPB7 | IFIH1 | let-7 | LTBP1 | LYVE1 | MEST | MGST1 | mir-32 | MMP11 | NEGR1 | NR4A1 | NR5A2 | PDE5A | PEG3 | PIK3R3 | POSTN | PTGR1 | PTTG1 | RASIP1 | SCG2 | TM4SF1 | TSPAN12 | YEAT…	.
Serous neoplasm	1.03e-08		ABCB1 | ABHD2 | ADAMTS20 | ADAMTSL1 | AKAP6 | ALDH1L2 | ANKRD50 | ANO3 | APOD | ARID5B | AURKA | C3 | CA8 | CALB2 | CD36 | CDC20 | CDC6 | CDH13 | CDKN1A | CHRDL1 | CLDN5 | CLN3 | CREB5 | CXCL12 | CXXC5 | CYP19A1 | DCAF16 | DCLK1 | DDX39A | DGKB | DPF3 | DTNA | ECM2 | EHHADH | ELAPOR1 | EPHA1 | ERAP2 | F2RL1 | FAM171A1 | FATE1 | FBLN1 | FBLN5 | FBXW7 | FGFR2 | FOSL2 | GLDC | GPM6A | GPRASP1 | GRIA…	.
Uterine leiomyoma	1.12e-08		ACTC1 | ADGRE5 | AHCYL1 | AIG1 | ARFGEF2 | ASPN | ATRNL1 | BDH1 | CLCN5 | CLDN11 | CLDN5 | COL12A1 | COL1A2 | CRIM1 | CTSC | CYP19A1 | ECM2 | EZH1 | FAS | FLT3LG | FMOD | GALK2 | GPM6A | GRIA2 | H19 | HOPX | HSPB7 | IFIH1 | let-7 | LTBP1 | LYVE1 | MEST | MGST1 | mir-32 | MMP11 | NEGR1 | NR4A1 | NR5A2 | PDE5A | PEG3 | PIK3R3 | POSTN | PTGR1 | PTTG1 | RASIP1 | SCG2 | TM4SF1 | TSPAN12 | YEATS4	.
Lymphoid cancer	5.22e-16	2.341	ABCA1 | ABCB1 | ABCC3 | ABL2 | ACSL6 | ADAMTS14 | ADAMTS9 | ADAMTSL1 | ADGRL4 | ADORA1 | AFAP1L2 | AIG1 | AKAP6 | AMIGO3 | ANGPT2 | ANKRD50 | ANO3 | APOBEC3B | ARID5B | ARIH1 | ASB15 | ASPHD2 | ATF3 | ATIC | ATP1A2 | ATRNL1 | AURKA | B3GALT4 | BACH2 | BCAT1 | BCHE | BCL2L11 | BCL6 | BHLHE41 | BRINP1 | C3 | CAMTA1 | CASP8 | CASQ1 | CCDC86 | CCL4 | CCND1 | CCNH | CD36 | CD44 | CDC20 | CDC6 | CDH8 |…	.
Lymphatic system tumor	5.67e-16	2.341	ABCA1 | ABCB1 | ABCC3 | ABL2 | ACSL6 | ADAMTS14 | ADAMTS9 | ADAMTSL1 | ADGRL4 | ADORA1 | AFAP1L2 | AIG1 | AKAP6 | AMIGO3 | ANGPT2 | ANKRD26 | ANKRD50 | ANO3 | APOBEC3B | ARID5B | ARIH1 | ASB15 | ASPHD2 | ATF3 | ATIC | ATP1A2 | ATRNL1 | AURKA | B3GALT4 | BACH2 | BCAT1 | BCHE | BCL2L11 | BCL6 | BHLHE41 | BRINP1 | C3 | CAMTA1 | CASP8 | CASQ1 | CCDC8 | CCDC86 | CCL4 | CCND1 | CCNH | CD36 | CD44 | CDC…	.
Gastric lesion	1.24e-12	2.213	A2M | ABCA1 | ABCB1 | ABL2 | ACSF2 | ACVR2A | ADAL | ADAMTS1 | ADAMTS14 | ADAMTS20 | ADAMTS3 | ADAMTS9 | ADAMTSL1 | ADGRL4 | ADORA1 | AFAP1L2 | AGTPBP1 | AKAP13 | AKAP6 | ALCAM | ALDH18A1 | ALPK3 | AMHR2 | AMMECR1 | AMPD2 | AMY2B | ANAPC5 | ANGPT2 | ANKRD26 | ANO3 | ANO4 | APLP1 | APOA1 | ARHGAP36 | ARID5B | ARIH1 | ARL6IP1 | ARSB | ARSJ | ASPHD2 | ASPN | ATIC | ATP1A2 | ATP4B | ATRNL1 | AURKA | …	.
Stomach tumor	2.44e-12	2.213	A2M | ABCA1 | ABCB1 | ABL2 | ACSF2 | ACVR2A | ADAL | ADAMTS1 | ADAMTS14 | ADAMTS20 | ADAMTS3 | ADAMTS9 | ADAMTSL1 | ADGRL4 | ADORA1 | AFAP1L2 | AGTPBP1 | AKAP13 | AKAP6 | ALCAM | ALDH18A1 | ALPK3 | AMHR2 | AMMECR1 | AMPD2 | AMY2B | ANAPC5 | ANGPT2 | ANKRD26 | ANO3 | ANO4 | APLP1 | APOA1 | ARHGAP36 | ARID5B | ARIH1 | ARL6IP1 | ARSB | ARSJ | ASPHD2 | ASPN | ATIC | ATP1A2 | ATP4B | ATRNL1 | AURKA | …	.
Non-small cell lung carcinoma	9.26e-15	2.18	ABCB1 | ABCC3 | ABL2 | ACVR2A | ADAMTS1 | ADAMTS14 | ADAMTS20 | ADAMTS3 | ADGRF1 | ADORA1 | AGFG2 | AGTPBP1 | AKAP13 | AKAP6 | ALCAM | ALPK1 | ANAPC5 | ANKRD26 | ANO3 | APH1A | APOBEC3B | APOD | ARFGEF2 | ARHGAP36 | ARID5B | ARL6IP1 | ASB9 | ATIC | ATP1A2 | ATRNL1 | AURKA | B3GALT4 | BCAT1 | BCHE | BCL2L11 | BCL6 | BRINP1 | C2CD5 | CA9 | CALB2 | CASP8 | CCDC80 | CCN2 | CCND1 | CD44 | CD55 | CD9 |…	.
Hematologic cancer of cells	5.13e-16	2.177	ABCA1 | ABCC3 | ABL2 | ACSL6 | ADAMTS14 | ADAMTS9 | ADAMTSL1 | ADGRL4 | ADORA1 | AFAP1L2 | AIG1 | AKAP6 | AMIGO3 | ANGPT2 | ANKRD50 | ANO3 | APOBEC3B | ARID5B | ASB15 | ASPHD2 | ATF3 | ATIC | ATP1A2 | ATRNL1 | AURKA | B3GALT4 | BACH2 | BCAT1 | BCHE | BCL2L11 | BCL6 | BHLHE41 | BRINP1 | C3 | CAMTA1 | CASP8 | CCDC86 | CCL4 | CCND1 | CCNH | CD36 | CD44 | CDC20 | CDC6 | CDK4 | CDKN1A | CDON | CEMIP |…	.
Lymphocytic neoplasm	6.94e-16	2.153	ABCA1 | ABCB1 | ABCC3 | ABL2 | ACSL6 | ADAMTS14 | ADAMTS9 | ADAMTSL1 | ADGRL4 | ADORA1 | AFAP1L2 | AIG1 | AKAP6 | AMIGO3 | ANGPT2 | ANKRD26 | ANKRD50 | ANO3 | APOBEC3B | ARID5B | ARIH1 | ASB15 | ASPHD2 | ATF3 | ATIC | ATP1A2 | ATRNL1 | AURKA | B3GALT4 | BACH2 | BCAT1 | BCHE | BCL2L11 | BCL6 | BHLHE41 | BRINP1 | C3 | CAMTA1 | CASP8 | CASQ1 | CCDC86 | CCL4 | CCND1 | CCNH | CD36 | CD44 | CDC20 | CDC…	.
Lymphocytic cancer	1.06e-15	2.153	ABCA1 | ABCB1 | ABCC3 | ABL2 | ACSL6 | ADAMTS14 | ADAMTS9 | ADAMTSL1 | ADGRL4 | ADORA1 | AFAP1L2 | AIG1 | AKAP6 | AMIGO3 | ANGPT2 | ANKRD50 | ANO3 | APOBEC3B | ARID5B | ARIH1 | ASB15 | ASPHD2 | ATF3 | ATIC | ATP1A2 | ATRNL1 | AURKA | B3GALT4 | BACH2 | BCAT1 | BCHE | BCL2L11 | BCL6 | BHLHE41 | BRINP1 | C3 | CAMTA1 | CASP8 | CASQ1 | CCDC86 | CCL4 | CCND1 | CCNH | CD36 | CD44 | CDC20 | CDC6 | CDH8 |…	.
Malignant lymphocytic neoplasm	1.06e-15	2.153	ABCA1 | ABCB1 | ABCC3 | ABL2 | ACSL6 | ADAMTS14 | ADAMTS9 | ADAMTSL1 | ADGRL4 | ADORA1 | AFAP1L2 | AIG1 | AKAP6 | AMIGO3 | ANGPT2 | ANKRD50 | ANO3 | APOBEC3B | ARID5B | ARIH1 | ASB15 | ASPHD2 | ATF3 | ATIC | ATP1A2 | ATRNL1 | AURKA | B3GALT4 | BACH2 | BCAT1 | BCHE | BCL2L11 | BCL6 | BHLHE41 | BRINP1 | C3 | CAMTA1 | CASP8 | CASQ1 | CCDC86 | CCL4 | CCND1 | CCNH | CD36 | CD44 | CDC20 | CDC6 | CDH8 |…	.
Development of non-small cell lung carcinoma	3.33e-09	2.135	ABCC3 | ABL2 | ACVR2A | ADAMTS14 | ADAMTS3 | ADGRF1 | AGFG2 | AGTPBP1 | AKAP13 | AKAP6 | ALPK1 | ANAPC5 | ANKRD26 | APH1A | APOBEC3B | APOD | ARFGEF2 | ARHGAP36 | ARID5B | ARL6IP1 | ASB9 | ATIC | ATP1A2 | ATRNL1 | AURKA | BCAT1 | BCHE | BCL6 | BRINP1 | C2CD5 | CALB2 | CCDC80 | CCND1 | CD44 | CDC20 | CDC6 | CDH8 | CDK4 | CDKN1A | CEMIP | CHRDL1 | CLCA2 | CLEC14A | CNTNAP1 | COL12A1 | COL1A2 | COL2…	.
Pancreatobiliary adenocarcinoma	2.24e-10	2.105	ABCA1 | ABHD8 | ACSF2 | ACVR2A | ADAMTS20 | ADAMTS3 | ADAMTSL1 | ADCYAP1 | ADGRE3 | ADGRF1 | AFAP1L2 | AKAP13 | ALG13 | ALPK1 | AMY2B | ANAPC5 | ANGPT2 | ANO3 | ANO4 | ARFGEF2 | ARID5B | ARSB | ATP1A2 | ATP7B | ATRNL1 | B3GALT2 | B3GALT4 | BCHE | BMAL1 | BMP2 | BNIP3 | C3 | CA14 | CASP4 | CASQ1 | CC2D2A | CCDC134 | CCDC141 | CCDC43 | CCDC8 | CCL4 | CCN2 | CD44 | CDC20 | CDH8 | CDK4 | CDKN1A | CDO…	.
Neoplasia of leukocytes	2.39e-17	2.018	ABCA1 | ABCB1 | ABCC3 | ABL2 | ACSL6 | ADAMDEC1 | ADAMTS14 | ADAMTS9 | ADAMTSL1 | ADGRL4 | ADORA1 | AFAP1L2 | AIG1 | AKAP6 | AMIGO3 | ANGPT2 | ANKRD50 | ANO3 | APOBEC3B | ARID5B | ARIH1 | ASB15 | ASPHD2 | ATF3 | ATIC | ATP1A2 | ATP4B | ATRNL1 | AURKA | B3GALT4 | BACH2 | BCAT1 | BCHE | BCL2L11 | BCL6 | BHLHE41 | BRINP1 | C3 | CAMTA1 | CASP8 | CCDC86 | CCL4 | CCND1 | CCNH | CD36 | CD44 | CDC20 | CD…	.
Lymphohematopoietic cancer	9.44e-17	2.017	ABCA1 | ABCB1 | ABCC3 | ABL2 | ABTB1 | ACSL6 | ACTC1 | ADAL | ADAMTS14 | ADAMTS3 | ADAMTS9 | ADAMTSL1 | ADGRL4 | ADORA1 | AFAP1L2 | AIG1 | AKAP13 | AKAP6 | AMIGO3 | AMMECR1 | ANGPT2 | ANKRD26 | ANKRD50 | ANO3 | ANO4 | APH1A | APLP1 | APOBEC3B | ARID5B | ARIH1 | ARL6IP1 | ASB15 | ASPHD2 | ATF3 | ATIC | ATP1A2 | ATRNL1 | AURKA | AZIN1 | B3GALT4 | BACH2 | BCAT1 | BCHE | BCL2L11 | BCL6 | BHLHE41 | BM…	.
Non-Hodgkin lymphoma	7.29e-10	2.003	ABCA1 | ABL2 | ACSL6 | ADAMTS9 | ADAMTSL1 | ADORA1 | AFAP1L2 | AMIGO3 | ANGPT2 | ANKRD50 | APOBEC3B | ATF3 | ATP1A2 | AURKA | BACH2 | BCAT1 | BCHE | BCL2L11 | BCL6 | C3 | CAMTA1 | CASP8 | CCDC86 | CCND1 | CD36 | CD44 | CDC20 | CDC6 | CDKN1A | CDON | CHD3 | CHST15 | CISD3 | CLK1 | COL12A1 | COL1A2 | CTSH | CTSL | CXCL12 | DCLK3 | DDR1 | DDX39A | DOP1B | DTNA | DUSP10 | DUSP5 | DYNLL2 | EFNB2 | EGR…	.
Hematological or lymphatic system tumor	3.43e-17	1.999	ABCA1 | ABCB1 | ABCC3 | ABL2 | ABTB1 | ACSL6 | ACTC1 | ADAL | ADAMDEC1 | ADAMTS14 | ADAMTS3 | ADAMTS9 | ADAMTSL1 | ADGRL4 | ADORA1 | AFAP1L2 | AIG1 | AKAP13 | AKAP6 | AMIGO3 | AMMECR1 | ANGPT2 | ANKRD26 | ANKRD50 | ANO3 | ANO4 | APH1A | APLP1 | APOBEC3B | ARID5B | ARIH1 | ARL6IP1 | ASB15 | ASPHD2 | ATF3 | ATIC | ATP1A2 | ATP4B | ATRNL1 | AURKA | AZIN1 | B3GALT4 | BACH2 | BCAT1 | BCHE | BCL2L11 | …	.
Lymphohematopoietic neoplasia	3.44e-17	1.999	ABCA1 | ABCB1 | ABCC3 | ABL2 | ABTB1 | ACSL6 | ACTC1 | ADAL | ADAMDEC1 | ADAMTS14 | ADAMTS3 | ADAMTS9 | ADAMTSL1 | ADGRL4 | ADORA1 | AFAP1L2 | AIG1 | AKAP13 | AKAP6 | AMIGO3 | AMMECR1 | ANGPT2 | ANKRD26 | ANKRD50 | ANO3 | ANO4 | APH1A | APLP1 | APOBEC3B | ARID5B | ARIH1 | ARL6IP1 | ASB15 | ASPHD2 | ATF3 | ATIC | ATP1A2 | ATP4B | ATRNL1 | AURKA | AZIN1 | B3GALT4 | BACH2 | BCAT1 | BCHE | BCL2L11 | …	.
Gastroesophageal cancer	1.64e-13	1.982	A2M | ABCA1 | ABCB1 | ABL2 | ACSF2 | ACVR2A | ADAL | ADAMTS1 | ADAMTS14 | ADAMTS20 | ADAMTS3 | ADAMTS9 | ADAMTSL1 | ADGRE5 | ADGRL1 | ADGRL4 | ADORA1 | AFAP1L2 | AGTPBP1 | AKAP13 | AKAP6 | ALCAM | ALDH18A1 | ALPK3 | AMHR2 | AMMECR1 | AMPD2 | AMY2B | ANAPC5 | ANGPT2 | ANKRD26 | ANO3 | ANO4 | APLP1 | APOA1 | ARFGEF2 | ARHGAP36 | ARID5B | ARIH1 | ARL6IP1 | ARSB | ARSJ | ASPHD2 | ASPN | ATIC | ATP1A2…	.
Hematopoietic neoplasm	8.94e-17	1.972	ABCA1 | ABCB1 | ABCC3 | ABL2 | ABTB1 | ACSL6 | ACTC1 | ADAL | ADAMDEC1 | ADAMTS14 | ADAMTS3 | ADAMTS9 | ADAMTSL1 | ADGRL4 | ADORA1 | AFAP1L2 | AIG1 | AKAP13 | AKAP6 | AMIGO3 | AMMECR1 | ANGPT2 | ANKRD26 | ANKRD50 | ANO3 | ANO4 | APH1A | APLP1 | APOBEC3B | ARID5B | ARIH1 | ARL6IP1 | ASB15 | ASPHD2 | ATF3 | ATIC | ATP1A2 | ATP4B | ATRNL1 | AURKA | AZIN1 | B3GALT4 | BACH2 | BCAT1 | BCHE | BCL2L11 | …	.
Development of lung tumor	2.94e-10	1.965	ABCC3 | ABL2 | ACVR2A | ADAMTS14 | ADAMTS3 | ADGRF1 | AGFG2 | AGTPBP1 | AKAP13 | AKAP6 | ALPK1 | ANAPC5 | ANKRD26 | APH1A | APOBEC3B | APOD | ARFGEF2 | ARHGAP36 | ARID5B | ARL6IP1 | ASB9 | ATF3 | ATIC | ATP1A2 | ATRNL1 | AURKA | BCAT1 | BCHE | BCL6 | BRINP1 | C2CD5 | CALB2 | CCDC80 | CCND1 | CD44 | CDC20 | CDC6 | CDH8 | CDK4 | CDKN1A | CEMIP | CHRDL1 | CLCA2 | CLEC14A | CNTNAP1 | COL12A1 | COL1A2…	.
Upper gastrointestinal tract tumor	2.66e-18	1.964	A2M | ABCA1 | ABCB1 | ABL2 | ACSF2 | ACSL6 | ACTC1 | ACVR2A | ADAL | ADAMTS1 | ADAMTS14 | ADAMTS20 | ADAMTS3 | ADAMTS9 | ADAMTSL1 | ADGRE5 | ADGRF1 | ADGRL1 | ADGRL4 | ADORA1 | AFAP1L2 | AGTPBP1 | AKAP13 | AKAP6 | ALCAM | ALDH18A1 | ALDH1L2 | ALPK3 | AMHR2 | AMMECR1 | AMPD2 | AMY2B | ANAPC5 | ANGPT2 | ANKRD26 | ANKRD50 | ANO3 | ANO4 | APLP1 | APOA1 | ARFGEF2 | ARHGAP36 | ARID5B | ARIH1 | ARL6IP1 …	.
Ductal carcinoma	1.78e-12	1.915	A2M | ABCA1 | ABHD8 | ACSF2 | ACVR2A | ADAL | ADAMTS20 | ADAMTS3 | ADAMTSL1 | ADCYAP1 | ADGRE3 | AFAP1L2 | AKAP13 | ALG13 | ALPK1 | ALPK3 | AMHR2 | AMY2B | ANAPC5 | ANGPT2 | ANKRD26 | ANO3 | ANO4 | ARFGEF2 | ARID5B | ARSB | ARSJ | ATP1A2 | ATP7B | ATRNL1 | B3GALT2 | B3GALT4 | BANK1 | BCHE | BCL6 | BMAL1 | BMP2 | BNIP3 | C3 | CA14 | CASP8 | CASQ1 | CC2D2A | CCDC134 | CCDC141 | CCDC43 | CCDC8 | CCL…	.
Non-squamous cancer	4.57e-09	1.914	ABCC3 | ABL2 | ACVR2A | ADAMTS14 | ADAMTS3 | ADGRF1 | AGFG2 | AGTPBP1 | AKAP13 | AKAP6 | ALPK1 | ANAPC5 | ANKRD26 | APH1A | APOBEC3B | APOD | ARFGEF2 | ARHGAP36 | ARID5B | ARL6IP1 | ASB9 | ATIC | ATP1A2 | ATRNL1 | AURKA | BCAT1 | BCHE | BCL6 | BRINP1 | C2CD5 | CALB2 | CCDC80 | CCND1 | CD44 | CDC20 | CDC6 | CDH8 | CDK4 | CDKN1A | CEMIP | CHRDL1 | CLCA2 | CLEC14A | CNTNAP1 | COL12A1 | COL1A2 | COL2…	.
Nonsquamous non-small cell lung carcinoma	6.72e-09	1.914	ABCC3 | ABL2 | ACVR2A | ADAMTS14 | ADAMTS3 | ADGRF1 | AGFG2 | AGTPBP1 | AKAP13 | AKAP6 | ALPK1 | ANAPC5 | ANKRD26 | APH1A | APOBEC3B | APOD | ARFGEF2 | ARHGAP36 | ARID5B | ARL6IP1 | ASB9 | ATIC | ATP1A2 | ATRNL1 | AURKA | BCAT1 | BCHE | BCL6 | BRINP1 | C2CD5 | CALB2 | CCDC80 | CCND1 | CD44 | CDC20 | CDC6 | CDH8 | CDK4 | CDKN1A | CEMIP | CHRDL1 | CLCA2 | CLEC14A | CNTNAP1 | COL12A1 | COL1A2 | COL2…	.
Lung adenocarcinoma	7.45e-09	1.914	ABCC3 | ABL2 | ACVR2A | ADAMTS14 | ADAMTS3 | ADGRF1 | AGFG2 | AGTPBP1 | AKAP13 | AKAP6 | ALPK1 | ANAPC5 | ANKRD26 | APH1A | APOBEC3B | APOD | ARFGEF2 | ARHGAP36 | ARID5B | ARL6IP1 | ASB9 | ATIC | ATP1A2 | ATRNL1 | AURKA | BCAT1 | BCHE | BCL6 | BRINP1 | C2CD5 | CALB2 | CCDC80 | CCND1 | CD44 | CDC20 | CDC6 | CDH8 | CDK4 | CDKN1A | CEMIP | CHRDL1 | CLCA2 | CLEC14A | CNTNAP1 | COL12A1 | COL1A2 | COL2…	.
Lymphoma	8.1e-12	1.911	ABCA1 | ABL2 | ACSL6 | ADAMTS9 | ADAMTSL1 | ADORA1 | AFAP1L2 | AKAP6 | AMIGO3 | ANGPT2 | ANKRD50 | APOBEC3B | ATF3 | ATIC | ATP1A2 | AURKA | BACH2 | BCAT1 | BCHE | BCL2L11 | BCL6 | C3 | CAMTA1 | CASP8 | CCDC86 | CCND1 | CCNH | CD36 | CD44 | CDC20 | CDC6 | CDK4 | CDKN1A | CDON | CHD3 | CHRM3 | CHST15 | CISD3 | CLK1 | COL12A1 | COL1A2 | CTSH | CTSL | CXCL12 | CXCL16 | DCLK3 | DDR1 | DDX39A | DEPDC1…	.
Neoplasia of blood cells	7.22e-18	1.891	ABCA1 | ABCB1 | ABCC3 | ABL2 | ABTB1 | ACSL6 | ACTC1 | ADAL | ADAMDEC1 | ADAMTS14 | ADAMTS3 | ADAMTS9 | ADAMTSL1 | ADGRL4 | ADORA1 | AFAP1L2 | AIG1 | AKAP13 | AKAP6 | AMIGO3 | AMMECR1 | ANGPT2 | ANKRD26 | ANKRD50 | ANO3 | ANO4 | APH1A | APLP1 | APOBEC3B | ARID5B | ARIH1 | ARL6IP1 | ASB15 | ASPHD2 | ATF3 | ATIC | ATP1A2 | ATP4B | ATRNL1 | AURKA | AZIN1 | B3GALT4 | BACH2 | BCAT1 | BCHE | BCL2L11 | …	.
Tumorigenesis of lymphocytes	4.56e-15	1.888	ABCA1 | ABCB1 | ABCC3 | ABL2 | ACSL6 | ADAMTS14 | ADAMTS9 | ADAMTSL1 | ADGRL4 | ADORA1 | AFAP1L2 | AIG1 | AKAP6 | AMIGO3 | ANGPT2 | ANKRD50 | ANO3 | APOBEC3B | ARID5B | ARIH1 | ASB15 | ASPHD2 | ATF3 | ATIC | ATP1A2 | ATRNL1 | AURKA | BACH2 | BCAT1 | BCHE | BCL2L11 | BCL6 | BHLHE41 | BRINP1 | C3 | CAMTA1 | CASP8 | CCDC86 | CCL4 | CCND1 | CCNH | CD36 | CD44 | CDC20 | CDC6 | CDK4 | CDKN1A | CDON | C…	.
Lymphoreticular neoplasm	1.84e-13	1.888	ABCA1 | ABCB1 | ABCC3 | ABL2 | ABTB1 | ACSL6 | ACTC1 | ADAL | ADAMTS3 | ADAMTS9 | ADAMTSL1 | ADORA1 | AFAP1L2 | AKAP13 | AKAP6 | AMIGO3 | AMMECR1 | ANGPT2 | ANKRD26 | ANKRD50 | ANO4 | APH1A | APLP1 | APOBEC3B | ARID5B | ARIH1 | ARL6IP1 | ATF3 | ATIC | ATP1A2 | ATRNL1 | AURKA | AZIN1 | BACH2 | BCAT1 | BCHE | BCL2L11 | BCL6 | BMAL1 | BMP2 | BRINP1 | C3 | C8orf44-SGK3/SGK3 | CA9 | CAMTA1 | CASP8 | C…	.
Hematologic cancer	2.15e-16	1.834	ABCA1 | ABCB1 | ABCC3 | ABL2 | ABTB1 | ACSL6 | ACTC1 | ADAL | ADAMTS14 | ADAMTS3 | ADAMTS9 | ADAMTSL1 | ADGRL4 | ADORA1 | AFAP1L2 | AIG1 | AKAP13 | AKAP6 | AMIGO3 | AMMECR1 | ANGPT2 | ANKRD26 | ANKRD50 | ANO3 | ANO4 | APH1A | APLP1 | APOBEC3B | ARID5B | ARIH1 | ARL6IP1 | ASB15 | ASPHD2 | ATF3 | ATIC | ATP1A2 | ATRNL1 | AURKA | AZIN1 | B3GALT4 | BACH2 | BCAT1 | BCHE | BCL2L11 | BCL6 | BHLHE41 | BM…	.
Myeloid or lymphoid neoplasm	1.18e-16	1.813	ABCA1 | ABCB1 | ABCC3 | ABL2 | ABTB1 | ACSL6 | ACTC1 | ADAL | ADAMTS14 | ADAMTS3 | ADAMTS9 | ADAMTSL1 | ADGRL4 | ADORA1 | AFAP1L2 | AIG1 | AKAP13 | AKAP6 | AMIGO3 | AMMECR1 | ANGPT2 | ANKRD26 | ANKRD50 | ANO3 | ANO4 | APH1A | APLP1 | APOBEC3B | ARID5B | ARIH1 | ARL6IP1 | ASB15 | ASPHD2 | ATF3 | ATIC | ATP1A2 | ATP4B | ATRNL1 | AURKA | AZIN1 | B3GALT4 | BACH2 | BCAT1 | BCHE | BCL2L11 | BCL6 | BHLH…	.
Pancreaticobiliary cancer	1.17e-11	1.796	A2M | ABCA1 | ABHD8 | ACSF2 | ACVR2A | ADAL | ADAMTS1 | ADAMTS20 | ADAMTS3 | ADAMTSL1 | ADCYAP1 | ADGRE3 | ADGRF1 | ADGRL4 | AFAP1L2 | AKAP13 | ALCAM | ALG13 | ALPK1 | AMY2B | ANAPC5 | ANGPT2 | ANKRD26 | ANO3 | ANO4 | ARFGEF2 | ARID5B | ARSB | ARSJ | ASPN | ATP1A2 | ATP7B | ATRNL1 | B3GALT2 | B3GALT4 | BANK1 | BCHE | BCL2L11 | BMAL1 | BMP2 | BNIP3 | BRINP1 | C3 | CA14 | CASP4 | CASQ1 | CC2D2A | C…	.
Pancreaticobiliary carcinoma	3.17e-11	1.796	A2M | ABCA1 | ABHD8 | ACSF2 | ACVR2A | ADAL | ADAMTS20 | ADAMTS3 | ADAMTSL1 | ADCYAP1 | ADGRE3 | ADGRF1 | ADGRL4 | AFAP1L2 | AKAP13 | ALCAM | ALG13 | ALPK1 | AMY2B | ANAPC5 | ANGPT2 | ANKRD26 | ANO3 | ANO4 | ARFGEF2 | ARID5B | ARSB | ARSJ | ASPN | ATP1A2 | ATP7B | ATRNL1 | B3GALT2 | B3GALT4 | BANK1 | BCHE | BMAL1 | BMP2 | BNIP3 | BRINP1 | C3 | CA14 | CASP4 | CASQ1 | CC2D2A | CCDC134 | CCDC141 | C…	.
Development of lung carcinoma	2.31e-09	1.762	ABCC3 | ABL2 | ACVR2A | ADAMTS14 | ADAMTS3 | ADGRF1 | AGFG2 | AGTPBP1 | AKAP13 | AKAP6 | ALPK1 | ANAPC5 | ANKRD26 | APH1A | APOBEC3B | APOD | ARFGEF2 | ARHGAP36 | ARID5B | ARL6IP1 | ASB9 | ATF3 | ATIC | ATP1A2 | ATRNL1 | AURKA | BCAT1 | BCHE | BCL6 | BRINP1 | C2CD5 | CALB2 | CCDC80 | CCND1 | CD44 | CDC20 | CDC6 | CDH8 | CDK4 | CDKN1A | CEMIP | CHRDL1 | CLCA2 | CLEC14A | CNTNAP1 | COL12A1 | COL1A2…	.
Neurological signs	6.11e-16	1.761	A2M | ABCB1 | AHCYL1 | AIG1 | ALG13 | ANGPTL6 | ANO3 | APLP1 | APOA1 | APOD | B3GALT4 | BCL6 | BHLHE40 | BRINP1 | C3 | CACNB3 | CASP8 | CASQ1 | CCL4 | CCN2 | CD36 | CD44 | CDKL5 | CDS1 | CETN2 | CHD3 | CHN1 | CHRM3 | CIPC | CIRBP | CLDN11 | CLDN5 | CLK1 | CLSTN2 | CRIM1 | CSF1 | CYP19A1 | DBN1 | DCLK1 | DGKB | DTNA | DUSP5 | EGR1 | ELMO1 | EML1 | ENPP5 | ETV5 | FABP5 | FAM3C | FBXW7 | GABRB1 | GA…	.
Cancer of cells	3.67e-23	1.739	A2M | ABCA1 | ABCB1 | ABCC3 | ABL2 | ACSL6 | ACTC1 | ACVR2A | ADAMTS1 | ADAMTS14 | ADAMTS20 | ADAMTS9 | ADAMTSL1 | ADGRE5 | ADGRF1 | ADGRL1 | ADGRL4 | ADORA1 | AFAP1L2 | AIG1 | AKAP13 | AKAP6 | ALCAM | ALPK1 | ALPK3 | AMIGO3 | AMMECR1 | ANGPT2 | ANKRD26 | ANKRD50 | ANO3 | APOBEC3B | APOD | ARF4 | ARHGAP36 | ARID5B | ARIH1 | ARL4A | ARL6IP1 | ARSB | ASB15 | ASPHD2 | ASPN | ATF3 | ATF7IP2 | ATIC | …	.
Lung carcinoma	7.39e-12	1.699	ABCA1 | ABCB1 | ABCC3 | ABL2 | ACVR2A | ADAMTS1 | ADAMTS14 | ADAMTS20 | ADAMTS3 | ADAMTSL1 | ADGRE3 | ADGRE5 | ADGRF1 | ADGRL4 | ADORA1 | AFAP1L2 | AGFG2 | AGTPBP1 | AKAP13 | AKAP6 | ALCAM | ALDH1L2 | ALG13 | ALG3 | ALPK1 | AMH | AMMECR1 | ANAPC5 | ANGPT2 | ANGPTL6 | ANKRD26 | ANO3 | APH1A | APOA1 | APOBEC3B | APOD | ARFGEF2 | ARHGAP36 | ARID5B | ARL6IP1 | ARL9 | ASB9 | ATF3 | ATF7IP2 | ATIC | AT…	.
Non-colon gastrointestinal cancer	2.06e-19	1.698	A2M | ABCA1 | ABCB1 | ABL2 | ACSF2 | ACSL6 | ACTC1 | ACVR2A | ADAL | ADAMTS1 | ADAMTS14 | ADAMTS20 | ADAMTS3 | ADAMTS9 | ADAMTSL1 | ADGRE5 | ADGRF1 | ADGRL1 | ADGRL4 | ADORA1 | AFAP1L2 | AGTPBP1 | AKAP13 | AKAP6 | ALCAM | ALDH18A1 | ALDH1L2 | ALPK3 | AMHR2 | AMMECR1 | AMPD2 | AMY2B | ANAPC5 | ANGPT2 | ANKRD26 | ANKRD50 | ANO3 | ANO4 | APLP1 | APOA1 | APOD | ARFGEF2 | ARHGAP36 | ARID5B | ARIH1 | A…	.
Abdominal adenocarcinoma	5.71e-60	1.664	A2M | ABCA1 | ABCB1 | ABCC3 | ABHD2 | ABHD8 | ABL2 | ABTB1 | ACADS | ACOT13 | ACP3 | ACSF2 | ACSL6 | ACTC1 | ACVR2A | ACYP1 | ADAL | ADAMDEC1 | ADAMTS1 | ADAMTS14 | ADAMTS20 | ADAMTS3 | ADAMTS9 | ADAMTSL1 | ADAP2 | ADCYAP1 | ADGRE3 | ADGRE5 | ADGRF1 | ADGRL1 | ADGRL4 | ADORA1 | AFAP1L2 | AGFG2 | AGMO | AGTPBP1 | AHCYL1 | AKAP13 | AKAP6 | AKR1A1 | AKTIP | ALCAM | ALDH18A1 | ALDH1L2 | ALG13 | ALG3 …	.
Extraintestinal functional disorder	8.5e-11	1.618	A2M | ABCA1 | ABCB1 | ADORA1 | APLP1 | ATP1A2 | ATP4B | BCHE | BHLHE41 | BMAL1 | C3 | CA14 | CA9 | CACNB3 | CD44 | CDKN1A | CHRM3 | CYP19A1 | DAB1 | DTNA | EPAS1 | FABP3 | FGFR1 | GABRB1 | GABRE | GFRA2 | GHR | GPT | HAVCR1 | HEY2 | ITGA9 | ITGB3 | JUNB | KCNH2 | KCNJ2 | KITLG | MEIS1 | MET | MTHFR | MTM1 | MYCN | NGF | NOS2 | NR1H3 | NRXN1 | ORM1 | OXT | PAPPA | PDE4B | PDE4D | PDE5A | PGF | PLA…	.
Organismal death	4.41e-23	1.616	ABCA1 | ABCB1 | ABL2 | ACP3 | ACTC1 | ACVR2A | ADAMTS1 | ADAMTS3 | ADAMTS9 | ADCYAP1 | ADORA1 | AKAP13 | AKAP6 | ALG13 | AMY2B | ANGPT2 | ANGPTL6 | APH1A | APLP1 | APOA1 | APOD | ARF4 | ARHGDIB | ARID5B | ASPN | ATF3 | ATP1A2 | ATP1B2 | ATP4B | ATP7B | AURKA | B4GALT1 | BAG3 | BCAT1 | BCHE | BCL2L11 | BCL6 | BCS1L | BHLHE40 | BMAL1 | BMP2 | BRINP1 | C1QTNF6 | C3 | CA14 | CA9 | CAMTA1 | CASP4 | CA…	.
Cognitive impairment	2.55e-12	1.596	ADORA1 | AKAP6 | ALDH18A1 | ALG13 | ALG3 | AMPD2 | ANGPT2 | APOA1 | APOD | ARFGEF2 | ATP1A2 | BCHE | BCS1L | BRINP1 | C3 | CA14 | CA8 | CA9 | CACNB3 | CAMTA1 | CC2D2A | CCDC8 | CCDC82 | CCN2 | CD36 | CDKL5 | CEP290 | CEP63 | CHD3 | CHRM3 | CLCN4 | CLDN11 | CLN3 | CLSTN2 | CNNM2 | COL12A1 | CRMP1 | CSF1 | CYBB | CYP19A1 | CYP27A1 | FABP5 | FGFR1 | FGFR2 | FITM2 | FYN | GABRB1 | GABRE | GARNL3 | GA…	.
Development of body trunk	3.16e-15	1.585	ABCA1 | ACTC1 | ACVR2A | ADAMTS1 | ADAMTS9 | ADCYAP1 | AKAP13 | ALPK3 | AMH | AMHR2 | AMPD2 | ANKRD1 | APH1A | APOA1 | ARID5B | ARSB | ATF3 | ATP7B | B4GALT1 | BCL2L11 | BMAL1 | BMP2 | CASP8 | CASQ1 | CC2D2A | CCN2 | CCND1 | CD44 | CD9 | CDK4 | CDKN1A | CEP290 | CPEB1 | CSF1 | CSRP3 | CTSH | CTSK | CXCL12 | CYP19A1 | CYP27A1 | CYP27B1 | DAAM1 | DDR1 | DLC1 | DUSP6 | EGR1 | EHD3 | EMP3 | ENKUR | E…	.
Binding of extracellular matrix	3.51e-09	1.571	BCL2L11 | BCL6 | CASP8 | CCN2 | CD44 | CD9 | CXCL12 | ECM2 | FBLN5 | GZMB | HPSE | ITGA4 | ITGA5 | ITGB3 | ITGB5 | JAG1 | LYVE1 | NID2 | POSTN | SIRPA | SORBS1 | SPP1 | THBS1 | TIAM1 | TNN | VCAM1	.
Incidence of tumor	2.71e-49	1.54	A2M | ABCA1 | ABCB1 | ABCC3 | ABHD2 | ABL2 | ABTB1 | ACADS | ACP3 | ACSF2 | ACSL6 | ACTC1 | ACVR2A | ACYP1 | ADAL | ADAMDEC1 | ADAMTS1 | ADAMTS14 | ADAMTS20 | ADAMTS3 | ADAMTS9 | ADAMTSL1 | ADAP2 | ADCYAP1 | ADGRE5 | ADGRF1 | ADGRL1 | ADGRL4 | ADORA1 | AFAP1L2 | AGFG2 | AGMO | AGTPBP1 | AHCYL1 | AIG1 | AKAP13 | AKAP6 | AKR1A1 | AKTIP | ALCAM | ALDH18A1 | ALDH1L2 | ALG13 | ALPK1 | ALPK3 | AMH | AM…	.
Upper gastrointestinal tract cancer	2.24e-18	1.432	A2M | ABCA1 | ABCB1 | ABL2 | ACSF2 | ACSL6 | ACTC1 | ACVR2A | ADAL | ADAMTS1 | ADAMTS14 | ADAMTS20 | ADAMTS3 | ADAMTS9 | ADAMTSL1 | ADGRE5 | ADGRF1 | ADGRL1 | ADGRL4 | ADORA1 | AFAP1L2 | AGTPBP1 | AKAP13 | AKAP6 | ALCAM | ALDH18A1 | ALDH1L2 | ALPK3 | AMHR2 | AMMECR1 | AMPD2 | AMY2B | ANAPC5 | ANGPT2 | ANKRD26 | ANKRD50 | ANO3 | ANO4 | APLP1 | APOA1 | ARFGEF2 | ARHGAP36 | ARID5B | ARIH1 | ARL6IP1 …	.
Neovascularization	7.22e-09	1.39	ANGPTL6 | B4GALT1 | C3 | CCN2 | CD44 | CSF1 | CXCL12 | EFNB2 | EPAS1 | F2RL1 | FASLG | FGFR1 | FGFR2 | HPSE | IL1RN | ITGA4 | ITGB3 | KIT | LTBR | MDK | MGAT5 | NOS2 | PGF | PLAU | PTHLH | PTK7 | SCG2 | SPHK2 | SPP1 | THBS1 | TLR3 | VCAM1 | VEGFC | VLDLR	.
Adhesion of extracellular matrix	2.53e-09	1.342	BCL2L11 | BCL6 | CASP8 | CCN2 | CD9 | CXCL12 | ECM2 | FBLN5 | GZMB | HPSE | ITGA4 | ITGA5 | ITGB3 | ITGB5 | JAG1 | LYVE1 | NID2 | POSTN | SIRPA | SORBS1 | SPP1 | THBS1 | TIAM1 | TNN | VCAM1	.
Gastrointestinal tumor	1.22e-44	1.319	A2M | ABCA1 | ABCB1 | ABCC3 | ABHD2 | ABHD8 | ABL2 | ABTB1 | ACADS | ACOT13 | ACSF2 | ACSL6 | ACTC1 | ACVR2A | ACYP1 | ADAL | ADAMDEC1 | ADAMTS1 | ADAMTS14 | ADAMTS20 | ADAMTS3 | ADAMTS9 | ADAMTSL1 | ADAP2 | ADCYAP1 | ADGRE3 | ADGRE5 | ADGRF1 | ADGRL1 | ADGRL4 | ADORA1 | AFAP1L2 | AGFG2 | AGMO | AGTPBP1 | AHCYL1 | AKAP13 | AKAP6 | AKR1A1 | AKTIP | ALCAM | ALDH18A1 | ALDH1L2 | ALG13 | ALG3 | ALPK1…	.
Myocardial infarction	1.32e-10	1.282	ABCB1 | ADORA1 | AMY2B | APOA1 | APOD | ATP4B | C3 | CA14 | CA9 | CD36 | CD44 | CD55 | CNIH3 | CSF1 | CXCL12 | CYBB | DUSP6 | FASLG | GSS | GSTM1 | GUCY1B1 | HMOX1 | IDH2 | IL1RN | ITGB3 | KCNJ2 | KRT8 | LPL | MME | NGF | NOS2 | OLR1 | OXT | PDE4B | PDE4D | PIM1 | POSTN | PPIF | PPM1L | PTX3 | SESN2 | SLC29A1 | SLC2A4 | SLC7A11 | TF | TGM2 | THRB | TNFRSF1B | TNFSF4 | TNNI3 | TRPC4 | TUBA1C	.
B-cell neoplasm	8.2e-12	1.276	ABCB1 | ABCC3 | ABL2 | ACSL6 | ADAMTS14 | ADAMTS9 | ADAMTSL1 | ADGRL4 | ADORA1 | AFAP1L2 | AIG1 | AKAP6 | AMIGO3 | ANKRD50 | ANO3 | APOBEC3B | ARID5B | ARIH1 | ASB15 | ASPHD2 | ATF3 | ATP1A2 | ATRNL1 | AURKA | BACH2 | BCAT1 | BCHE | BCL2L11 | BCL6 | BHLHE41 | BRINP1 | C3 | CAMTA1 | CASP8 | CCDC86 | CCL4 | CCND1 | CD36 | CD44 | CDC20 | CDC6 | CDK4 | CDKN1A | CDON | CEMIP | CHD3 | CHST15 | CISD3 | …	.
B cell cancer	2.92e-11	1.276	ABCB1 | ABL2 | ACSL6 | ADAMTS14 | ADAMTSL1 | ADGRL4 | ADORA1 | AFAP1L2 | AKAP6 | AMIGO3 | ANKRD50 | ANO3 | APOBEC3B | ARID5B | ARIH1 | ASB15 | ASPHD2 | ATF3 | ATP1A2 | AURKA | BACH2 | BCAT1 | BCHE | BCL2L11 | BCL6 | BHLHE41 | BRINP1 | C3 | CAMTA1 | CASP8 | CCDC86 | CCL4 | CCND1 | CD36 | CD44 | CDC20 | CDC6 | CDK4 | CDKN1A | CDON | CHD3 | CHST15 | CISD3 | CLK1 | COL12A1 | CPEB2 | CTSC | CTSK | CTS…	.
Immune mediated inflammatory disease	1.15e-12	1.249	ABCA1 | ABCB1 | ADAMDEC1 | ADAMTSL1 | ADGRE5 | AKAP13 | AKR1A1 | ALPK1 | APOA1 | ARHGDIB | ARID5B | ARIH1 | ATIC | ATP4B | B3GALT4 | B4GALT1 | BACH2 | BANK1 | BCL2L11 | BCL6 | C1QTNF6 | C3 | CASP4 | CASP8 | CCDC59 | CCL4 | CCN2 | CCND1 | CD36 | CD44 | CD9 | CDH13 | CDKN1A | CEMIP | CHRM3 | CLEC14A | CLSTN2 | CSF1 | CTSC | CTSK | CTSL | CTSV | CXCL12 | CXCL16 | CYP19A1 | DDR1 | DHRS9 | DOK6 | DSE …	.
Adenocarcinoma	1.71e-64	1.232	A2M | ABCA1 | ABCB1 | ABCC3 | ABHD2 | ABHD8 | ABL2 | ABTB1 | ACADS | ACOT13 | ACP3 | ACSF2 | ACSL6 | ACTC1 | ACVR2A | ACYP1 | ADAL | ADAMDEC1 | ADAMTS1 | ADAMTS14 | ADAMTS20 | ADAMTS3 | ADAMTS9 | ADAMTSL1 | ADAP2 | ADCYAP1 | ADGRE3 | ADGRE5 | ADGRF1 | ADGRL1 | ADGRL4 | ADORA1 | AFAP1L2 | AGFG2 | AGMO | AGTPBP1 | AHCYL1 | AKAP13 | AKAP6 | AKR1A1 | AKTIP | ALCAM | ALDH18A1 | ALDH1L2 | ALG13 | ALG3 …	.
Tumorigenesis of reproductive tract	6.77e-30	1.213	ABCA1 | ABCB1 | ABCC3 | ABHD2 | ABL2 | ACADS | ACSL6 | ACTC1 | ACVR2A | ACYP1 | ADAMDEC1 | ADAMTS1 | ADAMTS14 | ADAMTS20 | ADAMTS9 | ADAMTSL1 | ADCYAP1 | ADGRE5 | ADGRL4 | ADORA1 | AGMO | AGTPBP1 | AHCYL1 | AIG1 | AKAP6 | AKR1A1 | AKTIP | ALCAM | ALDH1L2 | ALG13 | ALPK1 | ALPK3 | AMMECR1 | AMPD2 | AMY2B | ANGPT2 | ANKRD26 | ANKRD50 | ANKRD55 | ANO3 | ANO4 | APOA1 | APOBEC3B | APOD | ARFGEF2 | ARH…	.
Female genital neoplasm	1.04e-29	1.213	ABCA1 | ABCB1 | ABCC3 | ABHD2 | ABL2 | ACADS | ACSL6 | ACTC1 | ACVR2A | ACYP1 | ADAMDEC1 | ADAMTS1 | ADAMTS14 | ADAMTS20 | ADAMTS9 | ADAMTSL1 | ADCYAP1 | ADGRE5 | ADGRL4 | ADORA1 | AGMO | AGTPBP1 | AHCYL1 | AIG1 | AKAP6 | AKR1A1 | AKTIP | ALCAM | ALDH1L2 | ALG13 | ALPK1 | ALPK3 | AMMECR1 | AMPD2 | AMY2B | ANGPT2 | ANKRD26 | ANKRD50 | ANKRD55 | ANO3 | ANO4 | APOA1 | APOBEC3B | APOD | ARFGEF2 | ARH…	.
Skin lesion	1.19e-25	1.199	A2M | ABCA1 | ABCB1 | ABCC3 | ABHD8 | ABL2 | ABTB1 | ACSF2 | ACSL6 | ACTC1 | ACVR2A | ADAL | ADAMDEC1 | ADAMTS1 | ADAMTS14 | ADAMTS20 | ADAMTS3 | ADAMTS9 | ADAMTSL1 | ADAP2 | ADCYAP1 | ADGRE3 | ADGRE5 | ADGRF1 | ADGRL4 | ADORA1 | AFAP1L2 | AGFG2 | AGMO | AHCYL1 | AKAP13 | AKAP6 | AKR1A1 | ALCAM | ALDH18A1 | ALDH1L2 | ALG13 | ALG3 | ALPK1 | ALPK3 | AMH | AMHR2 | AMIGO3 | AMPD2 | AMY2B | ANGPTL6 | …	.
Development of adenocarcinoma	2.77e-31	1.179	ABCA1 | ABCB1 | ABCC3 | ABHD2 | ABL2 | ACADS | ACP3 | ACSL6 | ACTC1 | ACVR2A | ACYP1 | ADAL | ADAMDEC1 | ADAMTS1 | ADAMTS14 | ADAMTS20 | ADAMTS3 | ADAMTS9 | ADAMTSL1 | ADCYAP1 | ADGRF1 | ADGRL4 | ADORA1 | AGFG2 | AGMO | AGTPBP1 | AHCYL1 | AKAP13 | AKAP6 | AKR1A1 | AKTIP | ALDH1L2 | ALG13 | ALPK1 | ALPK3 | AMMECR1 | AMPD2 | AMY2B | ANAPC5 | ANGPT2 | ANKRD26 | ANKRD50 | ANKRD55 | ANO3 | ANO4 | APH1…	.
Development of abdomen	4.8e-09	1.178	ACVR2A | ADAMTS1 | ADCYAP1 | AMH | AMHR2 | AMPD2 | APH1A | APOA1 | ARID5B | ARSB | ATF3 | B4GALT1 | BCL2L11 | BMAL1 | BMP2 | CCN2 | CD44 | CDKN1A | CPEB1 | CSF1 | CYP19A1 | CYP27A1 | CYP27B1 | EGR1 | EHD3 | ENKUR | EPAS1 | EREG | ETV5 | FAS | FBLN1 | FGFR1 | FGFR2 | FOXL2 | GAB1 | GFRA1 | GHR | GSTK1 | HSD11B1 | ID2 | IFT88 | IGFBP2 | IL1RN | INSL3 | JAG1 | JAK2 | KIT | KITLG | KLF5 | KLF6 | KRT8…	.
Liver cancer	4.36e-24	1.164	ABCA1 | ABCC3 | ABL2 | ACSL6 | ACVR2A | ADAL | ADAMDEC1 | ADAMTS1 | ADAMTS20 | ADAMTS3 | ADAMTS9 | ADAMTSL1 | ADCYAP1 | ADGRF1 | AGFG2 | AGTPBP1 | AIG1 | AKAP13 | AKAP6 | AKTIP | ALCAM | ALDH1L2 | ALG3 | ALPK1 | AMH | ANAPC5 | ANGPT2 | ANGPTL6 | ANKRA2 | ANKRD26 | ANKRD50 | ANO4 | APOA1 | ARFGEF2 | ARID5B | ARIH1 | ARL6IP1 | ARSB | ARSJ | ASB15 | ASB9 | ASPN | ATIC | ATP1A2 | ATP6AP1L | AURKA | B…	.
Hepatic steatosis	2.87e-10	1.152	ABCA1 | ACADS | ACOT13 | ADCYAP1 | ADORA1 | ANGPTL6 | ATP4B | ATP7B | BAG3 | BCAT1 | BHLHE40 | BMAL1 | C3 | CCDC3 | CCND1 | CD36 | CD44 | CDKN1A | CLPP | CYP19A1 | DDIT4 | EGLN3 | EHHADH | EPAS1 | FABP5 | FBXW7 | FDXR | FGFR2 | FOXO1 | GABRB1 | GABRE | GHR | GLDC | GPD2 | GPT | HMOX1 | HSD11B1 | IL11RA | ITPR1 | ITPR2 | JAK2 | KRT8 | LPL | MFSD2A | mir-34 | MTHFR | NR1H3 | NR4A1 | PANK1 | PC | PD…	.
Extrapancreatic malignant tumor	1.11e-65	1.15	A2M | ABCA1 | ABCB1 | ABCC3 | ABHD2 | ABHD8 | ABL2 | ABTB1 | ACADS | ACOT13 | ACP3 | ACSF2 | ACSL6 | ACTC1 | ACVR2A | ACYP1 | ADAL | ADAMDEC1 | ADAMTS1 | ADAMTS14 | ADAMTS20 | ADAMTS3 | ADAMTS9 | ADAMTSL1 | ADAP2 | ADAT2 | ADCYAP1 | ADGRE3 | ADGRE5 | ADGRF1 | ADGRL1 | ADGRL4 | ADORA1 | AFAP1L2 | AGFG2 | AGMO | AGTPBP1 | AHCYL1 | AIG1 | AKAP13 | AKAP6 | AKR1A1 | AKTIP | ALCAM | ALDH18A1 | ALDH1L2 …	.
Gonadal tumor	1.93e-09	1.145	ABCA1 | ABCB1 | ABCC3 | ABHD2 | ACADS | ACYP1 | ADAMDEC1 | ADAMTS20 | ADAMTS3 | ADAMTS9 | ADAMTSL1 | ADORA1 | AKAP6 | AKR1A1 | AKTIP | ALCAM | ALDH1L2 | AMH | AMHR2 | AMPD2 | ANGPT2 | ANKRD50 | ANKRD55 | ANO3 | APOA1 | ARID5B | ATF7IP2 | ATIC | ATP4B | AURKA | BCL2L11 | BCL6 | BDH1 | C3 | CA8 | CALB2 | CAMTA1 | CASP8 | CCDC80 | CCL4 | CCN2 | CD36 | CD44 | CDC6 | CDK4 | CDKN1A | CEP126 | CEP290 | …	.
Neoplasia of epithelial cells	5.69e-14	1.139	A2M | ABCA1 | ABCB1 | ABCC3 | ABL2 | ACSL6 | ACTC1 | ACVR2A | ADAMTS14 | ADAMTS20 | ADAMTSL1 | ADGRE5 | ADGRF1 | ADGRL1 | ADGRL4 | ADORA1 | AKAP13 | AKAP6 | ALCAM | ALPK1 | ALPK3 | AMMECR1 | ANKRD26 | ANKRD50 | ANO3 | APOBEC3B | APOD | ARHGAP36 | ARID5B | ARIH1 | ARL4A | ARL6IP1 | ARSB | ASPN | ATF7IP2 | ATIC | ATP1A2 | ATRNL1 | AURKA | AZIN1 | BACH2 | BAMBI | BCL6 | BCS1L | BMP2 | BRINP1 | C2CD5…	.
Development of genitourinary system	1.13e-09	1.121	ABCA1 | ACOT13 | ACVR2A | ADAMTS1 | ADCYAP1 | AMH | AMHR2 | AMPD2 | APH1A | ARHGDIB | ARID5B | ARL4A | ARSB | ATP7B | B4GALT1 | BAG3 | BCAT2 | BCL2L11 | BCL6 | BMAL1 | BMP2 | CCDC134 | CCDC8 | CCN2 | CCND1 | CD44 | CDK4 | CDKN1A | CHRM3 | CLDN11 | CPEB1 | CSF1 | CTDNEP1 | CXCL12 | CYP19A1 | CYP27A1 | CYP27B1 | DAAM1 | DDR1 | EGR1 | EHD2 | EHD3 | ELAPOR1 | EPAS1 | EREG | ETV5 | FBLN1 | FBXW7 | FGF…	.
Movement Disorders	2e-21	1.101	A2M | ABCA1 | ABCB1 | ADAMTSL1 | ADORA1 | AHCYL1 | AIG1 | ALG13 | AMPD2 | AMY2B | ANO3 | APLP1 | APOD | ARF4 | ARHGDIB | ATP1A2 | ATP1B2 | ATP7B | B3GALT4 | BCHE | BCL6 | BHLHE40 | BMAL1 | C3 | CA14 | CA8 | CA9 | CACNB3 | CAMTA1 | CASP4 | CASP8 | CASQ1 | CCL4 | CCN2 | CD44 | CDKL5 | CDKN1A | CDS1 | CEP290 | CETN2 | CHN1 | CHRM3 | CIPC | CIRBP | CLDN11 | CLDN5 | CLK1 | CLN3 | CNTNAP1 | COLGALT2 | …	.
Squamous-cell carcinoma	6.28e-14	1.098	A2M | ABCA1 | ABCB1 | ABCC3 | ABL2 | ACSL6 | ACTC1 | ACVR2A | ADAMTS14 | ADAMTS20 | ADAMTSL1 | ADGRE5 | ADGRF1 | ADGRL1 | ADGRL4 | ADORA1 | AKAP13 | AKAP6 | ALCAM | ALPK1 | ALPK3 | AMMECR1 | ANKRD26 | ANKRD50 | ANO3 | APOBEC3B | APOD | ARHGAP36 | ARID5B | ARIH1 | ARL4A | ARL6IP1 | ARSB | ASPN | ATF7IP2 | ATIC | ATP1A2 | ATRNL1 | AURKA | AZIN1 | BACH2 | BAMBI | BCL6 | BCS1L | BMP2 | BRINP1 | C2CD5…	.
Hepato-pancreato-biliary cancer	4.33e-26	1.097	A2M | ABCA1 | ABCC3 | ABHD8 | ABL2 | ACSF2 | ACSL6 | ACVR2A | ADAL | ADAMDEC1 | ADAMTS1 | ADAMTS20 | ADAMTS3 | ADAMTS9 | ADAMTSL1 | ADCYAP1 | ADGRE3 | ADGRF1 | ADGRL4 | AFAP1L2 | AGFG2 | AGTPBP1 | AIG1 | AKAP13 | AKAP6 | AKTIP | ALCAM | ALDH1L2 | ALG13 | ALG3 | ALPK1 | AMH | AMY2B | ANAPC5 | ANGPT2 | ANGPTL6 | ANKRA2 | ANKRD26 | ANKRD50 | ANO3 | ANO4 | APOA1 | ARFGEF2 | ARID5B | ARIH1 | ARL6IP1 |…	.
Lung cancer	1.31e-13	1.085	ABCA1 | ABCB1 | ABCC3 | ABL2 | ACP3 | ACVR2A | ADAMTS1 | ADAMTS14 | ADAMTS20 | ADAMTS3 | ADAMTSL1 | ADGRE3 | ADGRE5 | ADGRF1 | ADGRL4 | ADORA1 | AFAP1L2 | AGFG2 | AGTPBP1 | AKAP13 | AKAP6 | ALCAM | ALDH1L2 | ALG13 | ALG3 | ALPK1 | AMH | AMMECR1 | ANAPC5 | ANGPT2 | ANGPTL6 | ANKRD26 | ANO3 | APH1A | APOA1 | APOBEC3B | APOD | ARFGEF2 | ARHGAP36 | ARID5B | ARL6IP1 | ARL9 | ASB9 | ATF3 | ATF7IP2 | AT…	.
Hepatobiliary system cancer	2.96e-23	1.08	A2M | ABCA1 | ABCC3 | ABL2 | ACSL6 | ACVR2A | ADAL | ADAMDEC1 | ADAMTS1 | ADAMTS20 | ADAMTS3 | ADAMTS9 | ADAMTSL1 | ADCYAP1 | ADGRF1 | AGFG2 | AGTPBP1 | AIG1 | AKAP13 | AKAP6 | AKTIP | ALCAM | ALDH1L2 | ALG3 | ALPK1 | AMH | ANAPC5 | ANGPT2 | ANGPTL6 | ANKRA2 | ANKRD26 | ANKRD50 | ANO4 | APOA1 | ARFGEF2 | ARID5B | ARIH1 | ARL6IP1 | ARSB | ARSJ | ASB15 | ASB9 | ASPN | ATIC | ATP1A2 | ATP6AP1L | AUR…	.
Skin tumor	1.96e-24	1.071	A2M | ABCA1 | ABCB1 | ABCC3 | ABHD8 | ABL2 | ABTB1 | ACSF2 | ACSL6 | ACTC1 | ACVR2A | ADAL | ADAMDEC1 | ADAMTS1 | ADAMTS14 | ADAMTS20 | ADAMTS9 | ADAMTSL1 | ADAP2 | ADCYAP1 | ADGRE3 | ADGRE5 | ADGRF1 | ADGRL4 | ADORA1 | AFAP1L2 | AGFG2 | AGMO | AHCYL1 | AKAP13 | AKAP6 | AKR1A1 | ALCAM | ALDH18A1 | ALDH1L2 | ALG13 | ALG3 | ALPK1 | ALPK3 | AMH | AMHR2 | AMIGO3 | AMPD2 | ANGPTL6 | ANKRA2 | ANKRD1 | …	.
Intrathoracic malignant tumor	1.09e-13	1.071	ABCA1 | ABCB1 | ABCC3 | ABL2 | ACP3 | ACVR2A | ADAMTS1 | ADAMTS14 | ADAMTS20 | ADAMTS3 | ADAMTSL1 | ADGRE3 | ADGRE5 | ADGRF1 | ADGRL4 | ADORA1 | AFAP1L2 | AGFG2 | AGTPBP1 | AKAP13 | AKAP6 | ALCAM | ALDH1L2 | ALG13 | ALG3 | ALPK1 | AMH | AMMECR1 | ANAPC5 | ANGPT2 | ANGPTL6 | ANKRD26 | ANO3 | APH1A | APOA1 | APOBEC3B | APOD | ARFGEF2 | ARHGAP36 | ARID5B | ARL6IP1 | ARL9 | ASB9 | ATF3 | ATF7IP2 | AT…	.
Failure of heart	3.84e-10	1.063	ABCB1 | ADORA1 | ATP1A2 | ATP4B | CA14 | CA9 | CACNB3 | CASP8 | CCN2 | CD36 | CDK4 | CDS1 | CHRM3 | CSRP3 | CXCL12 | DSE | DUSP6 | ENO4 | GAB1 | GABRB1 | GABRE | GHR | GSS | GUCY1B1 | HACE1 | HEY2 | HSPB7 | ITPR2 | KCNH2 | KCNJ2 | KRT8 | MAP3K1 | mir-24 | mir-423 | MME | MPC1 | MYCN | NOS2 | PDE4B | PDE4D | PDE5A | PLAU | PLN | PPIF | PPP2R3A | PRKCB | RND3 | RRAD | SLC2A4 | SLC7A11 | TF | THRB |…	.
Pancreatobiliary tumor	4.46e-11	1.059	A2M | ABCA1 | ABCC3 | ABHD8 | ACSF2 | ACVR2A | ADAL | ADAMTS1 | ADAMTS20 | ADAMTS3 | ADAMTSL1 | ADCYAP1 | ADGRE3 | ADGRF1 | ADGRL4 | AFAP1L2 | AKAP13 | AKAP6 | ALCAM | ALG13 | ALPK1 | AMY2B | ANAPC5 | ANGPT2 | ANKRD26 | ANO3 | ANO4 | ARFGEF2 | ARID5B | ARSB | ARSJ | ASPN | ATIC | ATP1A2 | ATP7B | ATRNL1 | B3GALT2 | B3GALT4 | BANK1 | BCHE | BCL2L11 | BMAL1 | BMP2 | BNIP3 | BRINP1 | C2CD5 | C3 | CA…	.
Pancreaticobiliary neoplasm	4.46e-11	1.059	A2M | ABCA1 | ABCC3 | ABHD8 | ACSF2 | ACVR2A | ADAL | ADAMTS1 | ADAMTS20 | ADAMTS3 | ADAMTSL1 | ADCYAP1 | ADGRE3 | ADGRF1 | ADGRL4 | AFAP1L2 | AKAP13 | AKAP6 | ALCAM | ALG13 | ALPK1 | AMY2B | ANAPC5 | ANGPT2 | ANKRD26 | ANO3 | ANO4 | ARFGEF2 | ARID5B | ARSB | ARSJ | ASPN | ATIC | ATP1A2 | ATP7B | ATRNL1 | B3GALT2 | B3GALT4 | BANK1 | BCHE | BCL2L11 | BMAL1 | BMP2 | BNIP3 | BRINP1 | C2CD5 | C3 | CA…	.
Migration of tumor cell lines	5.75e-12	1.031	A2M | ADGRE5 | ALCAM | ANGPT2 | ARHGDIB | ATF3 | AURKA | BCAT1 | BHLHE41 | BMP2 | C3 | C8orf44-SGK3/SGK3 | CA9 | CASP8 | CCL4 | CCN2 | CCND1 | CCNH | CD36 | CD44 | CD9 | CD99 | CDCP1 | CDH13 | CDKL5 | CDKN1A | CEMIP | CHN2 | CIRBP | CLCN4 | CREB3 | CRMP1 | CSF1 | CTSH | CTSL | CXCL12 | DAAM1 | DAB1 | DACT1 | DCBLD2 | DEPDC1 | DEPTOR | DLC1 | DPP3 | DSE | DUSP5 | DUSP6 | EFHD2 | EGLN3 | EGR1 | ELM…	.
Non-traumatic arthropathy	4.19e-10	1.018	ABCB1 | ACSL6 | ADAMTS1 | ADAMTS14 | ADAMTS20 | ADAMTS3 | ADAMTS9 | ADGRE5 | AKAP13 | AKR1A1 | APOA1 | ARHGDIB | ARIH1 | ASPN | ATIC | ATP4B | B3GALT4 | BCL6 | BHLHE40 | BMP2 | C1QTNF6 | C3 | CCDC59 | CCL4 | CD36 | CD44 | CEMIP | CLSTN2 | CSF1 | CTSC | CXCL12 | CXCL16 | CYP19A1 | DDR1 | DOK6 | EPAS1 | F2RL1 | FAS | FASLG | FBXL7 | FCGRT | FGFR1 | FGFR2 | FLT3LG | FMOD | FOXO1 | GABRB1 | GABRE | G…	.
Motor dysfunction or movement disorder	3.86e-21	1.005	A2M | ABCA1 | ABCB1 | ADAMTSL1 | ADORA1 | AHCYL1 | AIG1 | ALG13 | AMPD2 | AMY2B | ANO3 | APLP1 | APOD | ARF4 | ARHGDIB | ATP1A2 | ATP1B2 | ATP7B | B3GALT4 | BCHE | BCL6 | BHLHE40 | BMAL1 | C3 | CA14 | CA8 | CA9 | CACNB3 | CAMTA1 | CASP4 | CASP8 | CASQ1 | CCL4 | CCN2 | CD44 | CDKL5 | CDKN1A | CDS1 | CEP290 | CETN2 | CHN1 | CHRM3 | CIPC | CIRBP | CLDN11 | CLDN5 | CLK1 | CLN3 | CNTNAP1 | COLGALT2 | …	.
Morphogenesis of neurons	8.2e-13	1.002	A2M | ABL2 | ACVR2A | ADAMTS1 | ADAMTS3 | ADCYAP1 | ADGRF1 | AGTPBP1 | ALCAM | AMIGO3 | ARF4 | ARSB | ATF3 | ATP1B2 | BMP2 | C3 | CCN2 | CD44 | CDC20 | CDKL5 | CDKN1A | CHN1 | CNTNAP1 | COBLL1 | CPEB1 | CREB3L2 | CRMP1 | CSF1 | CSRP1 | CXCL12 | CYBB | CYP19A1 | DAB1 | DACT1 | DBN1 | DCLK1 | DDR1 | EFNB2 | EGR1 | ELMO1 | EPHA7 | FAT3 | FGFR1 | FGFR2 | FLRT3 | FNBP1 | FNBP1L | FYN | FZD1 | GFRA1 | …	.
Liver carcinoma	2.56e-22	0.996	ABCA1 | ABCC3 | ABL2 | ACSL6 | ACVR2A | ADAL | ADAMDEC1 | ADAMTS1 | ADAMTS20 | ADAMTS3 | ADAMTS9 | ADAMTSL1 | ADCYAP1 | ADGRF1 | AGFG2 | AGTPBP1 | AIG1 | AKAP13 | AKAP6 | AKTIP | ALCAM | ALDH1L2 | ALG3 | ALPK1 | AMH | ANAPC5 | ANGPTL6 | ANKRA2 | ANKRD26 | ANKRD50 | ANO4 | APOA1 | ARFGEF2 | ARID5B | ARIH1 | ARL6IP1 | ARSB | ARSJ | ASB15 | ASB9 | ASPN | ATIC | ATP1A2 | ATP6AP1L | AURKA | B3GALT4 | …	.
Branching of cells	3.64e-10	0.984	A2M | ABL2 | ADAMTS3 | ADCYAP1 | ALCAM | ANGPT2 | ARF4 | ATF3 | BMP2 | C3 | CD44 | CDK4 | CDKL5 | CDKN1A | CHN1 | CRMP1 | CSRP1 | CXCL12 | CYP19A1 | DACT1 | DBN1 | EFNB2 | EGR1 | ELMO1 | FGFR1 | FGFR2 | FNBP1 | FYN | GAB1 | GPRIN3 | HS6ST1 | IL33 | ITGB3 | ITPKA | ITPR1 | LMO2 | LRRC7 | MAGI2 | MAP1B | MAP7 | MARCKS | MET | mir-34 | MT2A | MYO10 | NGF | NR4A1 | NRP2 | NTRK2 | OPTN | PAK3 | PCYT1B…	.
Genital tumor	6.79e-38	0.972	A2M | ABCA1 | ABCB1 | ABCC3 | ABHD2 | ABHD8 | ABL2 | ABTB1 | ACADS | ACOT13 | ACP3 | ACSF2 | ACSL6 | ACTC1 | ACVR2A | ACYP1 | ADAMDEC1 | ADAMTS1 | ADAMTS14 | ADAMTS20 | ADAMTS3 | ADAMTS9 | ADAMTSL1 | ADAP2 | ADCYAP1 | ADGRE5 | ADGRF1 | ADGRL4 | ADORA1 | AFAP1L2 | AGMO | AGTPBP1 | AHCYL1 | AIG1 | AKAP13 | AKAP6 | AKR1A1 | AKTIP | ALCAM | ALDH18A1 | ALDH1L2 | ALG13 | ALPK1 | ALPK3 | AMH | AMHR2 | A…	.
Genitourinary tumor	1.07e-46	0.959	A2M | ABCA1 | ABCB1 | ABCC3 | ABHD2 | ABHD8 | ABL2 | ABTB1 | ACADS | ACOT13 | ACP3 | ACSF2 | ACSL6 | ACTC1 | ACVR2A | ACYP1 | ADAL | ADAMDEC1 | ADAMTS1 | ADAMTS14 | ADAMTS20 | ADAMTS3 | ADAMTS9 | ADAMTSL1 | ADAP2 | ADCYAP1 | ADGRE5 | ADGRF1 | ADGRL4 | ADORA1 | AFAP1L2 | AGFG2 | AGMO | AGTPBP1 | AHCYL1 | AIG1 | AKAP13 | AKAP6 | AKR1A1 | AKTIP | ALCAM | ALDH18A1 | ALDH1L2 | ALG13 | ALG3 | ALPK1 | A…	.
Malignant neoplasm of respiratory system	3.73e-12	0.947	ABCA1 | ABCB1 | ABCC3 | ABL2 | ACP3 | ACVR2A | ADAMTS1 | ADAMTS14 | ADAMTS20 | ADAMTS3 | ADAMTSL1 | ADGRE3 | ADGRE5 | ADGRF1 | ADGRL4 | ADORA1 | AFAP1L2 | AGFG2 | AGTPBP1 | AKAP13 | AKAP6 | ALCAM | ALDH1L2 | ALG13 | ALG3 | ALPK1 | AMH | AMMECR1 | ANAPC5 | ANGPT2 | ANGPTL6 | ANKRD26 | ANKRD50 | ANO3 | APH1A | APOA1 | APOBEC3B | APOD | ARFGEF2 | ARHGAP36 | ARID5B | ARL6IP1 | ARL9 | ASB9 | ATF3 | AT…	.
Function of muscle	5.26e-12	0.946	ACVR2A | ADORA1 | ARSB | ATP1A2 | BMAL1 | CACNB3 | CD44 | CDKN1A | CHRM3 | COL12A1 | CSRP3 | CTSV | CYP19A1 | DYSF | F2RL1 | FBXO32 | FOXO1 | GAB1 | GPCPD1 | HCN1 | HEY2 | HEYL | HMOX1 | HOMER1 | HSD11B1 | IER3 | IL13RA2 | ITGB3 | IVNS1ABP | JPH1 | JUNB | KCNJ2 | KLF5 | MAP3K1 | MET | MSTN | MTM1 | NDUFA4L2 | NOS2 | NR1H3 | NR4A1 | OXT | PAPPA | PDE5A | PLAU | PLN | PRKAB2 | PRKCB | PTRH2 | PYY |…	.
Abdominal neoplasm	9.49e-61	0.901	A2M | ABCA1 | ABCB1 | ABCC3 | ABHD2 | ABHD8 | ABL2 | ABTB1 | ACADS | ACOT13 | ACP3 | ACSF2 | ACSL6 | ACTC1 | ACVR2A | ACYP1 | ADAL | ADAMDEC1 | ADAMTS1 | ADAMTS14 | ADAMTS20 | ADAMTS3 | ADAMTS9 | ADAMTSL1 | ADAP2 | ADCYAP1 | ADGRE3 | ADGRE5 | ADGRF1 | ADGRL1 | ADGRL4 | ADORA1 | AFAP1L2 | AGFG2 | AGMO | AGTPBP1 | AHCYL1 | AIG1 | AKAP13 | AKAP6 | AKR1A1 | AKTIP | ALCAM | ALDH18A1 | ALDH1L2 | ALG13 …	.
Intraabdominal organ tumor	2.79e-56	0.894	A2M | ABCA1 | ABCB1 | ABCC3 | ABHD2 | ABHD8 | ABL2 | ABTB1 | ACADS | ACOT13 | ACSF2 | ACSL6 | ACTC1 | ACVR2A | ACYP1 | ADAL | ADAMDEC1 | ADAMTS1 | ADAMTS14 | ADAMTS20 | ADAMTS3 | ADAMTS9 | ADAMTSL1 | ADAP2 | ADCYAP1 | ADGRE3 | ADGRE5 | ADGRF1 | ADGRL1 | ADGRL4 | ADORA1 | AFAP1L2 | AGFG2 | AGMO | AGTPBP1 | AHCYL1 | AIG1 | AKAP13 | AKAP6 | AKR1A1 | AKTIP | ALCAM | ALDH18A1 | ALDH1L2 | ALG13 | ALG3 …	.
Quantity of carbohydrate	2.33e-12	0.891	ABCA1 | ABCB1 | ACOT13 | ACP3 | ACVR2A | ADCYAP1 | AGMO | APOA1 | ARSB | ATP7B | BCAT2 | BMAL1 | C1QTNF3 | C3 | C8orf44-SGK3/SGK3 | CCDC3 | CCDC80 | CCN2 | CCND1 | CD36 | CD44 | CDK4 | CDS1 | CEP19 | CHRM3 | CHST2 | CLCN5 | CLN3 | CSF1 | CTH | CXCL12 | CYP19A1 | DDAH2 | DGKB | DSE | DUSP6 | DYSF | ELAPOR1 | FABP3 | FABP5 | FADS1 | FAS | FGFR1 | FOXO1 | GATM | GBE1 | GFPT2 | GHR | GPD2 | GPX1 | HK…	.
Neuritogenesis	1.6e-12	0.872	A2M | ABL2 | ACVR2A | ADAMTS1 | ADAMTS3 | ADCYAP1 | ADGRF1 | AGTPBP1 | ALCAM | AMIGO3 | ARF4 | ARSB | ATF3 | ATP1B2 | BMP2 | C3 | CCN2 | CD44 | CDC20 | CDKL5 | CDKN1A | CHN1 | CNTNAP1 | CPEB1 | CREB3L2 | CRMP1 | CSF1 | CSRP1 | CXCL12 | CYBB | CYP19A1 | DAB1 | DACT1 | DBN1 | DCLK1 | DDR1 | EFNB2 | EGR1 | ELMO1 | EPHA7 | FAT3 | FGFR1 | FGFR2 | FLRT3 | FNBP1 | FNBP1L | FYN | FZD1 | GFRA1 | GFRA2 | G…	.
Hepatobiliary carcinoma	4.34e-21	0.856	A2M | ABCA1 | ABCC3 | ABL2 | ACSL6 | ACVR2A | ADAL | ADAMDEC1 | ADAMTS1 | ADAMTS20 | ADAMTS3 | ADAMTS9 | ADAMTSL1 | ADCYAP1 | ADGRF1 | AGFG2 | AGTPBP1 | AIG1 | AKAP13 | AKAP6 | AKTIP | ALCAM | ALDH1L2 | ALG3 | ALPK1 | AMH | ANAPC5 | ANGPTL6 | ANKRA2 | ANKRD26 | ANKRD50 | ANO4 | APOA1 | ARFGEF2 | ARID5B | ARIH1 | ARL6IP1 | ARSB | ARSJ | ASB15 | ASB9 | ASPN | ATIC | ATP1A2 | ATP6AP1L | AURKA | B3GA…	.
Organ Degeneration	4.26e-12	0.842	ABCA1 | ACTC1 | ADAMTS3 | ADORA1 | AGTPBP1 | AMHR2 | AMY2B | ANGPT2 | ARID5B | ATF3 | ATP1B2 | BAG3 | BCL6 | BMP2 | BNIP3 | C3 | CASP8 | CC2D2A | CCN2 | CD36 | CD9 | CEP290 | CETN2 | CHRM3 | CLCN7 | CLN3 | CTNNA1 | CTSV | CXCL12 | CYBB | CYP4V2 | DHX38 | DTNA | DYSF | EPAS1 | FASLG | FBLN1 | FBLN5 | FHOD3 | FXN | GBA1 | GNPTAB | GPX1 | GRIA2 | GSS | HMCN1 | HMOX1 | HSPB7 | IFT88 | IL11RA | IL33 |…	.
Microtubule dynamics	4.83e-14	0.84	A2M | ABL2 | ACVR2A | ADAMTS1 | ADAMTS3 | ADCYAP1 | ADGRF1 | AGTPBP1 | ALCAM | ALPK1 | AMHR2 | AMIGO3 | ANGPT2 | ARF4 | ARSB | ATF3 | ATP1B2 | AURKA | BMP2 | C3 | CC2D2A | CCDC8 | CCN2 | CD44 | CD9 | CDC20 | CDC6 | CDCP1 | CDH13 | CDKL5 | CDKN1A | CEP126 | CEP19 | CEP290 | CEP70 | CETN2 | CHN1 | CLCN4 | CLN3 | CNTNAP1 | CPEB1 | CREB3L2 | CRMP1 | CSF1 | CSRP1 | CSTB | CTNS | CTSV | CXCL12 | CYBB |…	.
Infarction	3.22e-11	0.817	ABCB1 | ADCYAP1 | ADORA1 | AMY2B | APOA1 | APOD | ATP1A2 | ATP4B | BCHE | BNIP3 | C3 | CA14 | CA9 | CACNB3 | CD36 | CD44 | CD55 | CNIH3 | CSF1 | CXCL12 | CYBB | DUSP6 | EGR1 | F5 | FAIM2 | FASLG | GPX1 | GSS | GSTM1 | GUCY1B1 | HMOX1 | HSD11B1 | IDH2 | IL1RN | ITGB3 | KCNJ2 | KITLG | KRT8 | LMO4 | LPL | MDK | mir-24 | MME | MTHFR | NGF | NOS2 | NTRK2 | OLR1 | OXT | PDE4B | PDE4D | PIM1 | PLK2 | P…	.
Myelodysplastic syndrome or leukemia	3.86e-09	0.817	ABCB1 | ABCC3 | ABL2 | ABTB1 | ACTC1 | ADAL | ADAMTS14 | ADAMTS3 | ADAMTS9 | ADGRL4 | ADORA1 | AIG1 | AKAP13 | AKAP6 | AMMECR1 | ANKRD26 | ANO3 | ANO4 | APH1A | APLP1 | ARID5B | ARIH1 | ARL6IP1 | ASB15 | ASPHD2 | ATRNL1 | AURKA | AZIN1 | B3GALT4 | BACH2 | BCAT1 | BCHE | BCL2L11 | BCL6 | BHLHE41 | BMAL1 | BRINP1 | C3 | C8orf44-SGK3/SGK3 | CA9 | CAMTA1 | CASP8 | CC2D2A | CCL4 | CCND1 | CD36 | CD44 …	.
Development of malignant tumor	2.5e-40	0.816	A2M | ABCA1 | ABCB1 | ABCC3 | ABHD2 | ABL2 | ABTB1 | ACADS | ACP3 | ACSF2 | ACSL6 | ACTC1 | ACVR2A | ACYP1 | ADAL | ADAMDEC1 | ADAMTS1 | ADAMTS14 | ADAMTS20 | ADAMTS3 | ADAMTS9 | ADAMTSL1 | ADAP2 | ADCYAP1 | ADGRE5 | ADGRF1 | ADGRL1 | ADGRL4 | ADORA1 | AFAP1L2 | AGFG2 | AGMO | AGTPBP1 | AHCYL1 | AKAP13 | AKAP6 | AKR1A1 | AKTIP | ALCAM | ALDH18A1 | ALDH1L2 | ALG13 | ALPK1 | ALPK3 | AMH | AMHR2 | A…	.
Malignant neoplasm of retroperitoneum	9.73e-20	0.816	ABCA1 | ABCB1 | ABHD8 | ACADS | ACSF2 | ACSL6 | ACVR2A | ADAL | ADAMTS1 | ADAMTS20 | ADAMTS3 | ADAMTSL1 | ADCYAP1 | ADGRE3 | ADGRL4 | ADORA1 | AFAP1L2 | AKAP13 | ALCAM | ALG13 | ALPK1 | AMPD2 | AMY2B | ANAPC5 | ANGPT2 | ANO3 | ANO4 | APOD | ARFGEF2 | ARHGAP36 | ARID5B | ARIH1 | ARSB | ASB15 | ATF3 | ATF7IP2 | ATP1A2 | ATP7B | ATRNL1 | AURKA | B3GALT2 | B3GALT4 | BACH2 | BCHE | BCL2L11 | BHLHE40 |…	.
Organization of cytoplasm	3.8e-19	0.811	A2M | ABCA1 | ABL2 | ACVR2A | ADAMTS1 | ADAMTS3 | ADCYAP1 | ADGRF1 | AGTPBP1 | AKTIP | ALCAM | ALPK1 | AMHR2 | AMIGO3 | ANGPT2 | ARF4 | ARFGEF2 | ARHGDIB | ARSB | ATF3 | ATP1B2 | AURKA | BAG3 | BCL6 | BCS1L | BMP2 | BNIP3 | C3 | CAMKMT | CASP4 | CASQ1 | CC2D2A | CCDC8 | CCN2 | CD44 | CD9 | CD99 | CDC20 | CDC6 | CDCP1 | CDH13 | CDKL5 | CDKN1A | CEP126 | CEP19 | CEP290 | CEP70 | CETN2 | CHD3 | CHN1…	.
Quantity of phagocytes	2.04e-10	0.811	ABCA1 | ABCB1 | ADAMDEC1 | ANGPT2 | ATF3 | B4GALT1 | BACH2 | BAG3 | BCL2L11 | BCL6 | BMAL1 | C3 | CASP8 | CD302 | CD36 | CDH13 | CDKN1A | CNN2 | CSF1 | CTSK | CTSV | CYBB | CYP19A1 | DDR1 | ELMO1 | EPAS1 | F2RL1 | FAS | FASLG | FLT3LG | FOSL2 | GBA1 | GHR | HAVCR1 | HMOX1 | HPSE | HSD11B1 | ID2 | IDH2 | IL11RA | IL1RN | IL33 | ITGB3 | ITGB5 | JAK2 | KIT | KITLG | KLF5 | LAMTOR1 | LTBR | LTC4S | M…	.
Digestive system cancer	9.39e-51	0.786	A2M | ABCA1 | ABCB1 | ABCC3 | ABHD2 | ABHD8 | ABL2 | ABTB1 | ACADS | ACOT13 | ACSF2 | ACSL6 | ACTC1 | ACVR2A | ACYP1 | ADAL | ADAMDEC1 | ADAMTS1 | ADAMTS14 | ADAMTS20 | ADAMTS3 | ADAMTS9 | ADAMTSL1 | ADAP2 | ADCYAP1 | ADGRE3 | ADGRE5 | ADGRF1 | ADGRL1 | ADGRL4 | ADORA1 | AFAP1L2 | AGFG2 | AGMO | AGTPBP1 | AHCYL1 | AIG1 | AKAP13 | AKAP6 | AKR1A1 | AKTIP | ALCAM | ALDH18A1 | ALDH1L2 | ALG13 | ALG3 …	.
Attachment of cells	5.85e-09	0.785	BMP2 | CA9 | CCN2 | CD36 | CD44 | CDH13 | CSF1 | CXCL12 | DDR1 | EGR1 | FBLN5 | FGFR1 | FYN | ITGA5 | ITGB3 | ITGB5 | JAG1 | JAK2 | MGAT5 | NEDD9 | OLR1 | PMP22 | POSTN | SIRPA | SPP1 | SPRY2 | STARD13 | TGM2 | VCAM1	.
Quantity of myeloid cells	3.18e-12	0.784	ABCA1 | ABCB1 | ADAMDEC1 | ADGRE5 | ANGPT2 | ARHGDIB | ATF3 | AURKA | B4GALT1 | BACH2 | BAG3 | BCL2L11 | BCL6 | BMAL1 | C3 | CASP8 | CCND1 | CD36 | CD9 | CDH13 | CDK4 | CDKN1A | CNN2 | CSF1 | CTSK | CTSV | CXCL12 | CYBB | CYP19A1 | DDR1 | DUSP5 | ELMO1 | EPAS1 | F2RL1 | FAS | FASLG | FBXW7 | FLT3LG | FOSL2 | GBA1 | GHR | HAVCR1 | HMOX1 | HPSE | HSD11B1 | ID2 | IDH2 | IL11RA | IL13RA2 | IL33 | ITG…	.
Formation of solid tumor	2.43e-61	0.777	A2M | ABCA1 | ABCB1 | ABCC3 | ABHD2 | ABHD8 | ABL2 | ABTB1 | ACADS | ACP3 | ACSF2 | ACSL6 | ACTC1 | ACVR2A | ACYP1 | ADAL | ADAMDEC1 | ADAMTS1 | ADAMTS14 | ADAMTS20 | ADAMTS3 | ADAMTS9 | ADAMTSL1 | ADAP2 | ADAT2 | ADCYAP1 | ADGRE3 | ADGRE5 | ADGRF1 | ADGRL1 | ADGRL4 | ADORA1 | AFAP1L2 | AGFG2 | AGMO | AGTPBP1 | AHCYL1 | AIG1 | AKAP13 | AKAP6 | AKR1A1 | AKTIP | ALCAM | ALDH18A1 | ALDH1L2 | ALG13 |…	.
Disorder of blood pressure	2.8e-17	0.776	ABCB1 | ADGRL1 | AMY2B | ANGPT2 | ANKRD55 | APOBEC3B | ASPN | ATP4B | BCAT1 | BCHE | BCL6 | BMAL1 | BMP2 | C3 | CA14 | CA9 | CACNB3 | CASP8 | CCDC8 | CCL4 | CDH13 | CHN2 | CHRM3 | CIART | CLEC14A | COBLL1 | COL12A1 | COQ10A | CREB5 | CSF1 | CSRP1 | CTH | CXCL12 | CYBB | CYP19A1 | CYP27A1 | DDR1 | DHRS1 | DOK6 | EPAS1 | F2RL1 | F5 | FABP3 | FBXL2 | FBXO32 | FGFR1 | FIBIN | FMOD | FOSL2 | FOXL2 | F…	.
Epithelial neoplasm	1.35e-91	0.772	A2M | ABCA1 | ABCB1 | ABCC3 | ABHD2 | ABHD8 | ABL2 | ABTB1 | ACADS | ACOT13 | ACP3 | ACSF2 | ACSL6 | ACTC1 | ACVR2A | ACYP1 | ADAL | ADAMDEC1 | ADAMTS1 | ADAMTS14 | ADAMTS20 | ADAMTS3 | ADAMTS9 | ADAMTSL1 | ADAP2 | ADAT2 | ADCYAP1 | ADGRE3 | ADGRE5 | ADGRF1 | ADGRL1 | ADGRL4 | ADORA1 | AFAP1L2 | AGFG2 | AGMO | AGTPBP1 | AHCYL1 | AIG1 | AKAP13 | AKAP6 | AKR1A1 | AKTIP | ALCAM | ALDH18A1 | ALDH1L2 …	.
Growth failure or short stature	7.56e-10	0.761	ABCA1 | AKAP13 | ALDH18A1 | ARID5B | ATP7B | AURKA | B4GALT1 | BCL6 | BMAL1 | BMP2 | BRINP1 | CCDC8 | CCN2 | CCND1 | CDC6 | CDKN1A | CEP63 | CHRM3 | CREB3L2 | CSF1 | CTSK | CTSV | CYP27B1 | DDR1 | EFNB2 | EGR1 | EHHADH | F5 | FBXW7 | FGFR1 | FGFR2 | FLNB | FLRT3 | FOSL2 | GFRA2 | GHR | GNPNAT1 | GNPTAB | GPD2 | GPX1 | GRIA2 | GUCY1B1 | H3-3A/H3-3B | HEY2 | HK2 | HMOX1 | HS3ST1 | HS6ST1 | ID2 | IF…	.
Morphogenesis of nervous tissue	2.4e-13	0.76	A2M | ABL2 | ACVR2A | ADAMTS1 | ADAMTS3 | ADCYAP1 | ADGRF1 | AGTPBP1 | ALCAM | AMIGO3 | ARF4 | ARSB | ATF3 | ATP1B2 | BMP2 | C3 | CCN2 | CD44 | CDC20 | CDKL5 | CDKN1A | CHN1 | CNTNAP1 | COBLL1 | CPEB1 | CREB3L2 | CRMP1 | CSF1 | CSRP1 | CXCL12 | CYBB | CYP19A1 | DAB1 | DACT1 | DBN1 | DCLK1 | DDR1 | EFNB2 | EGR1 | ELMO1 | EPHA7 | FAT3 | FGFR1 | FGFR2 | FLRT3 | FNBP1 | FNBP1L | FYN | FZD1 | GFRA1 | …	.
Survival of organism	2.06e-11	0.757	ABCB1 | ACTC1 | ADCYAP1 | ADORA1 | AKAP13 | AKR1A1 | ANGPT2 | APOA1 | APOD | ARHGDIB | ATF3 | ATP7B | BCHE | BCL2L11 | BCL6 | BCS1L | C3 | CAMTA1 | CASP4 | CASP8 | CCN2 | CCND1 | CD44 | CD55 | CDKN1A | CIRBP | CLN3 | CRMP1 | CSF1 | CTH | CTSC | CXCL12 | CYBB | DACT1 | DUSP10 | EGLN3 | EPAS1 | EREG | F2RL1 | FAS | FASLG | FBLN5 | FBXW7 | FCGRT | FDXR | FGFR1 | FLT3LG | FOXO1 | FXN | GLDC | GPX1 | …	.
Invasion of tissue	2.47e-09	0.75	BMP2 | CCN2 | CCND1 | CD44 | CLDN11 | CRMP1 | CSF1 | CXCL12 | FAS | FASLG | FGFR2 | FMOD | GAB1 | GFRA1 | GLRB | GRIA2 | HPSE | IL33 | JAK2 | MCF2 | MET | mir-24 | MMP11 | NEDD9 | NGF | NOS2 | NQO1 | NTRK2 | PGF | PLAU | RUNX2 | SEMA3F | SERPINB5 | SPP1 | SST | VEGFC | ZEB2	.
Organization of cytoskeleton	1.04e-16	0.745	A2M | ABL2 | ACVR2A | ADAMTS1 | ADAMTS3 | ADCYAP1 | ADGRF1 | AGTPBP1 | ALCAM | ALPK1 | AMHR2 | AMIGO3 | ANGPT2 | ARF4 | ARHGDIB | ARSB | ATF3 | ATP1B2 | AURKA | BAG3 | BCL6 | BMP2 | C3 | CASP4 | CC2D2A | CCDC8 | CCN2 | CD44 | CD9 | CD99 | CDC20 | CDC6 | CDCP1 | CDH13 | CDKL5 | CDKN1A | CEP126 | CEP19 | CEP290 | CEP70 | CETN2 | CHD3 | CHN1 | CLCN4 | CLN3 | CNN2 | CNTNAP1 | CPEB1 | CREB3L2 | CRMP1 …	.
Liver tumor	1.05e-20	0.739	A2M | ABCA1 | ABCC3 | ABL2 | ACSL6 | ACTC1 | ACVR2A | ADAL | ADAMDEC1 | ADAMTS1 | ADAMTS14 | ADAMTS20 | ADAMTS3 | ADAMTS9 | ADAMTSL1 | ADCYAP1 | ADGRF1 | AGFG2 | AGTPBP1 | AIG1 | AKAP13 | AKAP6 | AKTIP | ALCAM | ALDH1L2 | ALG13 | ALG3 | ALPK1 | AMH | AMY2B | ANAPC5 | ANGPT2 | ANGPTL6 | ANKRA2 | ANKRD26 | ANKRD50 | ANO4 | APH1A | APLP1 | APOA1 | ARFGEF2 | ARID5B | ARIH1 | ARL6IP1 | ARSB | ARSJ | A…	.
Liquid tumor	1.94e-09	0.735	ABCB1 | ABCC3 | ABL2 | ABTB1 | ACTC1 | ADAL | ADAMTS14 | ADAMTS3 | ADAMTS9 | ADGRL4 | ADORA1 | AIG1 | AKAP13 | AKAP6 | AMMECR1 | ANKRD26 | ANO3 | ANO4 | APH1A | APLP1 | ARID5B | ARIH1 | ARL6IP1 | ASB15 | ASPHD2 | ATRNL1 | AURKA | AZIN1 | B3GALT4 | BACH2 | BCAT1 | BCHE | BCL2L11 | BCL6 | BHLHE41 | BMAL1 | BMP2 | BRINP1 | C3 | C8orf44-SGK3/SGK3 | CA9 | CAMTA1 | CASP8 | CC2D2A | CCL4 | CCND1 | CD36 …	.
Neoplasia of cells	1.69e-24	0.733	A2M | ABCA1 | ABCB1 | ABCC3 | ABL2 | ABTB1 | ACSL6 | ACTC1 | ACVR2A | ADAL | ADAMDEC1 | ADAMTS1 | ADAMTS14 | ADAMTS20 | ADAMTS3 | ADAMTS9 | ADAMTSL1 | ADGRE5 | ADGRF1 | ADGRL1 | ADGRL4 | ADORA1 | AFAP1L2 | AIG1 | AKAP13 | AKAP6 | ALCAM | ALPK1 | ALPK3 | AMIGO3 | AMMECR1 | ANGPT2 | ANKRD26 | ANKRD50 | ANO3 | ANO4 | APH1A | APLP1 | APOBEC3B | APOD | ARF4 | ARHGAP36 | ARID5B | ARIH1 | ARL4A | ARL6IP…	.
Hepatobiliary neoplasm	8.87e-20	0.703	A2M | ABCA1 | ABCC3 | ABL2 | ACSL6 | ACTC1 | ACVR2A | ADAL | ADAMDEC1 | ADAMTS1 | ADAMTS14 | ADAMTS20 | ADAMTS3 | ADAMTS9 | ADAMTSL1 | ADCYAP1 | ADGRF1 | AGFG2 | AGTPBP1 | AIG1 | AKAP13 | AKAP6 | AKTIP | ALCAM | ALDH1L2 | ALG13 | ALG3 | ALPK1 | AMH | AMY2B | ANAPC5 | ANGPT2 | ANGPTL6 | ANKRA2 | ANKRD26 | ANKRD50 | ANO4 | APH1A | APLP1 | APOA1 | ARFGEF2 | ARID5B | ARIH1 | ARL6IP1 | ARSB | ARSJ | A…	.
Hypertension	3.61e-17	0.698	ADGRL1 | AMY2B | ANGPT2 | ANKRD55 | APOBEC3B | ASPN | ATP4B | BCAT1 | BCHE | BCL6 | BMP2 | C3 | CA14 | CA9 | CACNB3 | CASP8 | CCDC8 | CCL4 | CDH13 | CHN2 | CHRM3 | CIART | CLEC14A | COBLL1 | COL12A1 | COQ10A | CREB5 | CSF1 | CSRP1 | CTH | CXCL12 | CYBB | CYP19A1 | CYP27A1 | DDR1 | DHRS1 | DOK6 | EPAS1 | F5 | FABP3 | FBXL2 | FBXO32 | FGFR1 | FIBIN | FMOD | FOSL2 | FOXL2 | FOXO1 | GAB1 | GABRB1 | G…	.
Sprouting	3.25e-13	0.693	A2M | ABL2 | ADAMTS1 | ADAMTS3 | ADCYAP1 | ALCAM | ANGPT2 | APH1A | ARF4 | ATF3 | BMP2 | C3 | CD44 | CDK4 | CDKL5 | CDKN1A | CHN1 | CRMP1 | CSRP1 | CXCL12 | CYP19A1 | DACT1 | DBN1 | EFNB2 | EGR1 | ELMO1 | EMB | FGFR1 | FGFR2 | FNBP1 | FYN | GAB1 | GPRIN3 | HS6ST1 | IL33 | ITGB3 | ITPKA | ITPR1 | JAG1 | JAK2 | KITLG | LMO2 | LRRC7 | LTBR | MAGI2 | MAP1B | MAP7 | MARCKS | MDK | MET | mir-34 | MT2A …	.
Frequency of tumor	4.43e-43	0.692	A2M | ABCA1 | ABCB1 | ABCC3 | ABHD2 | ABL2 | ABTB1 | ACADS | ACP3 | ACSF2 | ACSL6 | ACTC1 | ACVR2A | ACYP1 | ADAL | ADAMDEC1 | ADAMTS1 | ADAMTS14 | ADAMTS20 | ADAMTS3 | ADAMTS9 | ADAMTSL1 | ADAP2 | ADCYAP1 | ADGRE5 | ADGRF1 | ADGRL1 | ADGRL4 | ADORA1 | AFAP1L2 | AGFG2 | AGMO | AGTPBP1 | AHCYL1 | AKAP13 | AKAP6 | AKR1A1 | AKTIP | ALCAM | ALDH18A1 | ALDH1L2 | ALG13 | ALPK1 | ALPK3 | AMH | AMHR2 | A…	.
Skin cancer	2.28e-24	0.692	A2M | ABCA1 | ABCB1 | ABCC3 | ABHD8 | ABL2 | ABTB1 | ACSF2 | ACSL6 | ACTC1 | ACVR2A | ADAL | ADAMDEC1 | ADAMTS1 | ADAMTS14 | ADAMTS20 | ADAMTS9 | ADAMTSL1 | ADAP2 | ADCYAP1 | ADGRE3 | ADGRE5 | ADGRF1 | ADGRL4 | ADORA1 | AFAP1L2 | AGFG2 | AGMO | AHCYL1 | AKAP13 | AKAP6 | AKR1A1 | ALCAM | ALDH18A1 | ALDH1L2 | ALG13 | ALG3 | ALPK1 | ALPK3 | AMH | AMHR2 | AMIGO3 | AMPD2 | ANGPTL6 | ANKRA2 | ANKRD1 | …	.
Development of Visual system	9.54e-09	0.677	ADAMTS9 | ADCYAP1 | AGTPBP1 | AKTIP | ARSB | ATP1B2 | BCL2L11 | BMAL1 | C3 | CCND1 | CD36 | CDC14B | CDK4 | CDKN1A | CHRDL1 | CLN3 | CSTB | EGLN3 | EGR1 | FASLG | FAT3 | FBXW7 | FGFR1 | FGFR2 | FMOD | FOSL2 | FOXL2 | FYN | GPM6A | HCN1 | HEY2 | HK2 | HS6ST1 | ID3 | IFT88 | ITGA4 | JAG1 | LYVE1 | MAP1B | MAP3K1 | MERTK | MET | MFSD2A | MGAT5 | MYO10 | NGF | NOS2 | NTRK2 | OPTN | PLXNA4 | PRKCB | R…	.
Intracranial lesion	6.5e-26	0.653	A2M | ABCA1 | ABCB1 | ABCC3 | ABHD2 | ABHD8 | ABTB1 | ACADS | ACSF2 | ACSL6 | ACVR2A | ADAMDEC1 | ADAMTS1 | ADAMTS14 | ADAMTS3 | ADAMTS9 | ADAMTSL1 | ADAT2 | ADGRE3 | ADGRF1 | ADGRL1 | ADGRL4 | AGFG2 | AGTPBP1 | AHCYL1 | AIG1 | AKAP13 | AKAP6 | AKR1A1 | ALDH18A1 | ALDH1L2 | ALG13 | ALPK1 | ALPK3 | AMH | AMHR2 | AMIGO3 | ANAPC5 | ANGPT2 | ANKRD1 | ANKRD26 | ANKRD50 | ANKRD55 | ANO3 | ANO4 | APLP1 …	.
Intracranial neoplasm	1.06e-25	0.653	A2M | ABCA1 | ABCB1 | ABCC3 | ABHD2 | ABHD8 | ABTB1 | ACADS | ACSF2 | ACSL6 | ACVR2A | ADAMDEC1 | ADAMTS1 | ADAMTS14 | ADAMTS3 | ADAMTS9 | ADAMTSL1 | ADAT2 | ADGRE3 | ADGRF1 | ADGRL1 | ADGRL4 | AGFG2 | AGTPBP1 | AHCYL1 | AIG1 | AKAP13 | AKAP6 | AKR1A1 | ALDH18A1 | ALDH1L2 | ALG13 | ALPK1 | ALPK3 | AMH | AMHR2 | AMIGO3 | ANAPC5 | ANGPT2 | ANKRD1 | ANKRD26 | ANKRD50 | ANKRD55 | ANO3 | ANO4 | APLP1 …	.
Epilepsy	1.1e-11	0.647	ABCB1 | ADCYAP1 | ALG13 | ARID5B | ATF3 | ATP1A2 | BAG3 | BCL2L11 | C3 | CA14 | CA9 | CDKL5 | CDKN1A | CEMIP | CHRM3 | CLN3 | CNRIP1 | CSTB | DTNA | DUSP5 | DUSP6 | EGR1 | FGFR1 | FYN | GABRB1 | GABRE | GATM | GBA1 | GFRA1 | GFRA2 | HCN1 | HLF | HMOX1 | HOMER1 | ID2 | IER2 | JUNB | KCND2 | KCNK1 | let-7 | mir-24 | mir-34 | mir-423 | MTHFS | NFIL3 | NGF | NNAT | NR4A1 | NRP2 | NRXN1 | NTRK2 | NUDT…	.
Digestive organ tumor	3.31e-49	0.636	A2M | ABCA1 | ABCB1 | ABCC3 | ABHD2 | ABHD8 | ABL2 | ABTB1 | ACADS | ACOT13 | ACSF2 | ACSL6 | ACTC1 | ACVR2A | ACYP1 | ADAL | ADAMDEC1 | ADAMTS1 | ADAMTS14 | ADAMTS20 | ADAMTS3 | ADAMTS9 | ADAMTSL1 | ADAP2 | ADCYAP1 | ADGRE3 | ADGRE5 | ADGRF1 | ADGRL1 | ADGRL4 | ADORA1 | AFAP1L2 | AGFG2 | AGMO | AGTPBP1 | AHCYL1 | AIG1 | AKAP13 | AKAP6 | AKR1A1 | AKTIP | ALCAM | ALDH18A1 | ALDH1L2 | ALG13 | ALG3 …	.
Vascularization	4.47e-10	0.632	ADAMTS1 | ANGPT2 | ANGPTL6 | B4GALT1 | BEX2 | BMAL1 | BMP2 | C3 | CCN2 | CD44 | CDH13 | CSF1 | CXCL12 | EFNB2 | EPAS1 | F2RL1 | FASLG | FGFR1 | FGFR2 | HPSE | ID3 | IDH2 | IL1RN | ITGA4 | ITGB3 | ITGB5 | KIT | KLF5 | LTBR | MDK | MGAT5 | NOS2 | NRP2 | PGF | PLAU | PTHLH | PTK7 | RGS2 | SCG2 | SPHK2 | SPP1 | STC1 | THBS1 | TLR3 | VCAM1 | VEGFC | VLDLR	.
Intestinal tumor	1.45e-36	0.621	A2M | ABCA1 | ABCB1 | ABCC3 | ABHD2 | ABHD8 | ABL2 | ABTB1 | ACADS | ACOT13 | ACTC1 | ACVR2A | ACYP1 | ADAL | ADAMDEC1 | ADAMTS1 | ADAMTS14 | ADAMTS20 | ADAMTS3 | ADAMTS9 | ADAMTSL1 | ADAP2 | ADCYAP1 | ADGRE3 | ADGRE5 | ADGRL1 | ADGRL4 | ADORA1 | AFAP1L2 | AGFG2 | AGMO | AGTPBP1 | AHCYL1 | AKAP13 | AKAP6 | AKR1A1 | AKTIP | ALCAM | ALDH18A1 | ALDH1L2 | ALG13 | ALG3 | ALPK1 | ALPK3 | AMH | AMHR2 | …	.
Endocrine cancer	5.37e-47	0.618	A2M | ABCA1 | ABCB1 | ABCC3 | ABHD2 | ABHD8 | ABL2 | ABTB1 | ACADS | ACSF2 | ACSL6 | ACVR2A | ACYP1 | ADAL | ADAMTS1 | ADAMTS14 | ADAMTS20 | ADAMTS3 | ADAMTS9 | ADAMTSL1 | ADAP2 | ADAT2 | ADCYAP1 | ADGRE3 | ADGRE5 | ADGRF1 | ADGRL1 | ADGRL4 | AFAP1L2 | AGFG2 | AGMO | AGTPBP1 | AHCYL1 | AKAP13 | AKAP6 | AKR1A1 | AKTIP | ALCAM | ALDH18A1 | ALDH1L2 | ALG13 | ALG3 | ALPK1 | ALPK3 | AMH | AMHR2 | AMIG…	.
Endocrine carcinoma	1.35e-46	0.618	A2M | ABCA1 | ABCB1 | ABCC3 | ABHD2 | ABHD8 | ABL2 | ABTB1 | ACADS | ACSF2 | ACSL6 | ACVR2A | ACYP1 | ADAL | ADAMTS1 | ADAMTS14 | ADAMTS20 | ADAMTS3 | ADAMTS9 | ADAMTSL1 | ADAP2 | ADAT2 | ADCYAP1 | ADGRE3 | ADGRE5 | ADGRF1 | ADGRL1 | ADGRL4 | AFAP1L2 | AGFG2 | AGMO | AGTPBP1 | AHCYL1 | AKAP13 | AKAP6 | AKR1A1 | AKTIP | ALCAM | ALDH18A1 | ALDH1L2 | ALG13 | ALG3 | ALPK1 | ALPK3 | AMH | AMHR2 | AMIG…	.
Formation of cellular protrusions	6.53e-15	0.603	A2M | ABL2 | ACVR2A | ADAMTS1 | ADAMTS3 | ADCYAP1 | ADGRF1 | AGTPBP1 | ALCAM | ALPK1 | AMHR2 | AMIGO3 | ARF4 | ARSB | ATF3 | ATP1B2 | AURKA | BMP2 | C3 | CC2D2A | CCN2 | CD44 | CD9 | CDC20 | CDCP1 | CDH13 | CDKL5 | CDKN1A | CEP126 | CEP19 | CEP290 | CETN2 | CHN1 | CLCN4 | CLN3 | CNTNAP1 | CPEB1 | CREB3L2 | CRMP1 | CSF1 | CSRP1 | CSTB | CXCL12 | CYBB | CYP19A1 | DAB1 | DACT1 | DBN1 | DCLK1 | DDR1 …	.
Development of neural cells	1.37e-13	0.595	A2M | ABL2 | ACVR2A | ADAMTS1 | ADAMTS3 | ADCYAP1 | ADGRE5 | ADGRF1 | ADGRL1 | AGTPBP1 | AKTIP | ALCAM | AMIGO3 | ARF4 | ARSB | ATF3 | ATP1B2 | BMP2 | C3 | CCN2 | CD44 | CDC20 | CDKL5 | CDKN1A | CEP290 | CHN1 | CHRDL1 | CLSTN2 | CNTNAP1 | COBLL1 | CPEB1 | CREB3L2 | CRMP1 | CSF1 | CSRP1 | CXCL12 | CYBB | CYP19A1 | DAB1 | DACT1 | DBN1 | DCLK1 | DDIT4 | DDR1 | EFNB2 | EGR1 | ELMO1 | EPHA7 | FAIM2 | …	.
Benign lesion	2.47e-13	0.586	ABCA1 | ABCB1 | ACSF2 | ACTC1 | ACVR2A | ADGRE5 | ADGRL1 | AHCYL1 | AIG1 | ALCAM | ANGPT2 | APOA1 | ARFGEF2 | ASPN | ATP4B | ATRNL1 | B4GALT1 | BCL2L11 | BDH1 | BMP2 | BRINP1 | C3 | CCDC80 | CCND1 | CCNH | CD44 | CDK4 | CDKN1A | CEMIP | CHRM3 | CLCN5 | CLDN11 | CLDN5 | CNNM2 | COL12A1 | COL1A2 | COL21A1 | CRIM1 | CSF1 | CTSC | CTSV | CXCL12 | CYP19A1 | DBN1 | DCLK1 | DDR1 | DUSP5 | ECM2 | EGR1 | …	.
Pelvic tumor	3.36e-40	0.583	A2M | ABCA1 | ABCB1 | ABCC3 | ABHD2 | ABHD8 | ABL2 | ABTB1 | ACADS | ACOT13 | ACP3 | ACSF2 | ACSL6 | ACTC1 | ACVR2A | ACYP1 | ADAMDEC1 | ADAMTS1 | ADAMTS14 | ADAMTS20 | ADAMTS3 | ADAMTS9 | ADAMTSL1 | ADAP2 | ADCYAP1 | ADGRE5 | ADGRF1 | ADGRL4 | ADORA1 | AFAP1L2 | AGFG2 | AGMO | AGTPBP1 | AHCYL1 | AIG1 | AKAP13 | AKAP6 | AKR1A1 | AKTIP | ALCAM | ALDH18A1 | ALDH1L2 | ALG13 | ALPK1 | ALPK3 | AMHR2 |…	.
Abdominal cancer	1.45e-60	0.576	A2M | ABCA1 | ABCB1 | ABCC3 | ABHD2 | ABHD8 | ABL2 | ABTB1 | ACADS | ACOT13 | ACP3 | ACSF2 | ACSL6 | ACTC1 | ACVR2A | ACYP1 | ADAL | ADAMDEC1 | ADAMTS1 | ADAMTS14 | ADAMTS20 | ADAMTS3 | ADAMTS9 | ADAMTSL1 | ADAP2 | ADCYAP1 | ADGRE3 | ADGRE5 | ADGRF1 | ADGRL1 | ADGRL4 | ADORA1 | AFAP1L2 | AGFG2 | AGMO | AGTPBP1 | AHCYL1 | AIG1 | AKAP13 | AKAP6 | AKR1A1 | AKTIP | ALCAM | ALDH18A1 | ALDH1L2 | ALG13 …	.
Mammary tumor	7.67e-20	0.57	ABCA1 | ABCB1 | ABL2 | ACOT13 | ACP3 | ACVR2A | ADAMTS1 | ADAMTS14 | ADAMTS20 | ADAMTS3 | ADAMTS9 | ADCYAP1 | ADORA1 | AGTPBP1 | AIG1 | AKAP13 | AKAP6 | ALDH18A1 | ALG3 | ALPK1 | ALPK3 | AMHR2 | ANAPC5 | ANGPT2 | ANO3 | APH1A | APLP1 | APOA1 | APOBEC3B | APOD | ARF4 | ARHGAP36 | ARHGDIB | ARID5B | ASPN | ATF3 | ATP7B | ATRAID | AURKA | BANK1 | BCAT1 | BCL2L11 | BCL6 | BEX2 | BHLHE40 | BMAL1 | BMP…	.
Development of carcinoma	1.84e-39	0.562	A2M | ABCA1 | ABCB1 | ABCC3 | ABHD2 | ABL2 | ABTB1 | ACADS | ACP3 | ACSF2 | ACSL6 | ACTC1 | ACVR2A | ACYP1 | ADAL | ADAMDEC1 | ADAMTS1 | ADAMTS14 | ADAMTS20 | ADAMTS3 | ADAMTS9 | ADAMTSL1 | ADAP2 | ADCYAP1 | ADGRE5 | ADGRF1 | ADGRL1 | ADGRL4 | ADORA1 | AFAP1L2 | AGFG2 | AGMO | AGTPBP1 | AHCYL1 | AKAP13 | AKAP6 | AKR1A1 | AKTIP | ALCAM | ALDH18A1 | ALDH1L2 | ALG13 | ALPK1 | ALPK3 | AMH | AMHR2 | A…	.
Quantity of blood cells	1.56e-14	0.56	ABCA1 | ABCB1 | ADAMDEC1 | ADCYAP1 | ADGRE5 | AKAP13 | ALCAM | ANGPT2 | APOA1 | ARHGDIB | ARID5B | ATF3 | AURKA | B4GALT1 | BACH2 | BAG3 | BANK1 | BCL2L11 | BCL6 | BHLHE40 | BMAL1 | C1QTNF6 | C3 | CA9 | CASP8 | CCDC3 | CCL4 | CCND1 | CD302 | CD36 | CD44 | CD9 | CDH13 | CDK4 | CDKN1A | CHST2 | CNN2 | CSF1 | CTSK | CTSV | CXCL12 | CXCL16 | CYBB | CYP19A1 | CYP27A1 | CYP27B1 | DDR1 | DUSP10 | DUSP5 …	.
Intestinal carcinoma	1.09e-37	0.555	A2M | ABCA1 | ABCB1 | ABCC3 | ABHD2 | ABHD8 | ABL2 | ABTB1 | ACOT13 | ACTC1 | ACVR2A | ACYP1 | ADAL | ADAMDEC1 | ADAMTS1 | ADAMTS14 | ADAMTS20 | ADAMTS3 | ADAMTS9 | ADAMTSL1 | ADAP2 | ADCYAP1 | ADGRE3 | ADGRE5 | ADGRL1 | ADGRL4 | ADORA1 | AFAP1L2 | AGFG2 | AGMO | AGTPBP1 | AHCYL1 | AKAP13 | AKAP6 | AKR1A1 | AKTIP | ALCAM | ALDH18A1 | ALDH1L2 | ALG13 | ALG3 | ALPK1 | ALPK3 | AMH | AMHR2 | AMIGO3 |…	.
Tumorigenesis of epithelial neoplasm	2.55e-41	0.553	A2M | ABCA1 | ABCB1 | ABCC3 | ABHD2 | ABL2 | ABTB1 | ACADS | ACP3 | ACSF2 | ACSL6 | ACTC1 | ACVR2A | ACYP1 | ADAL | ADAMDEC1 | ADAMTS1 | ADAMTS14 | ADAMTS20 | ADAMTS3 | ADAMTS9 | ADAMTSL1 | ADAP2 | ADCYAP1 | ADGRE5 | ADGRF1 | ADGRL1 | ADGRL4 | ADORA1 | AFAP1L2 | AGFG2 | AGMO | AGTPBP1 | AHCYL1 | AKAP13 | AKAP6 | AKR1A1 | AKTIP | ALCAM | ALDH18A1 | ALDH1L2 | ALG13 | ALPK1 | ALPK3 | AMH | AMHR2 | A…	.
Seizures	2.15e-10	0.546	ADCYAP1 | ALG13 | ANO3 | ARID5B | ATF3 | ATP1A2 | BAG3 | BHLHE40 | C3 | CA14 | CA9 | CDKL5 | CDKN1A | CEMIP | CHN1 | CLN3 | CNNM2 | CSTB | DTNA | DUSP5 | DUSP6 | EGR1 | GABRB1 | GABRE | GBA1 | GFRA1 | GFRA2 | GRIA2 | HCN1 | HMOX1 | HOMER1 | ID2 | IER2 | IL1RN | ITPR1 | JUNB | KCND2 | KCNK1 | let-7 | MAP1B | MERTK | mir-24 | mir-423 | MPC1 | NFIL3 | NNAT | NOS2 | NR4A1 | NRP2 | NRXN1 | NTRK2 | NUD…	.
Assembly of cells	1.08e-12	0.537	ACTC1 | ADAMTS1 | ANGPT2 | APOA1 | BMP2 | C3 | CD36 | CD44 | CD9 | CDH13 | CDKN1A | COL1A2 | CSF1 | CSRP3 | CXCL12 | CYBB | DAAM1 | DYSF | EGR1 | F2RL1 | FGFR1 | FGFR2 | FHOD3 | FOXO1 | FUT1 | FZD7 | GPX1 | HEYL | HMOX1 | IFT88 | IL1RN | IL33 | ITGA4 | ITGB3 | KCNJ2 | KIT | let-7 | MDK | MERTK | MET | mir-24 | mir-34 | MTHFR | NGF | NR4A1 | NRP2 | OXT | PDGFRA | PDGFRB | PGF | PIM1 | PLAU | PLXNA…	.
Endothelial cell development	5.04e-11	0.537	ADAMTS1 | ANGPT2 | APOA1 | BMP2 | C3 | CD36 | CD44 | CD9 | CDH13 | CDKN1A | COL1A2 | CSF1 | CXCL12 | CYBB | DAAM1 | DYSF | EGR1 | F2RL1 | FGFR1 | FGFR2 | FOXO1 | FUT1 | FZD7 | GPX1 | HEYL | HMOX1 | IFT88 | IL1RN | IL33 | ITGA4 | ITGB3 | KCNJ2 | KIT | let-7 | MDK | MERTK | MET | mir-24 | mir-34 | MTHFR | NGF | NR4A1 | NRP2 | OXT | PGF | PIM1 | PLAU | PLXNA4 | PTPRJ | RASIP1 | RCAN1 | RGCC | RUNX2 …	.
Seizure disorder	8.67e-11	0.528	ABCB1 | ADCYAP1 | ALG13 | ANO3 | ARID5B | ATF3 | ATP1A2 | BAG3 | BCL2L11 | BHLHE40 | C3 | CA14 | CA9 | CDKL5 | CDKN1A | CEMIP | CHN1 | CHRM3 | CLN3 | CNNM2 | CNRIP1 | CSTB | DTNA | DUSP5 | DUSP6 | EGR1 | FGFR1 | FYN | GABRB1 | GABRE | GATM | GBA1 | GFRA1 | GFRA2 | GRIA2 | HCN1 | HLF | HMOX1 | HOMER1 | ID2 | IER2 | IL1RN | ITPR1 | JUNB | KCND2 | KCNK1 | let-7 | MAP1B | MERTK | mir-24 | mir-34 | mi…	.
Quantity of leukocytes	1.01e-14	0.524	ABCA1 | ABCB1 | ADAMDEC1 | ADCYAP1 | ADGRE5 | AKAP13 | ALCAM | ANGPT2 | APOA1 | ARHGDIB | ARID5B | ATF3 | B4GALT1 | BACH2 | BAG3 | BANK1 | BCL2L11 | BCL6 | BHLHE40 | BMAL1 | C1QTNF6 | C3 | CA9 | CASP8 | CCDC3 | CCL4 | CD302 | CD36 | CD44 | CDH13 | CDKN1A | CHST2 | CNN2 | CSF1 | CTSK | CTSV | CXCL12 | CXCL16 | CYBB | CYP19A1 | CYP27A1 | CYP27B1 | DDR1 | DUSP10 | DUSP5 | EFL1 | EFNB2 | EGR1 | ELMO1…	.
Quantity of cells	6.96e-13	0.49	A2M | ABCA1 | ABCB1 | ABL2 | ACVR2A | ADAMDEC1 | ADAMTS1 | ADCYAP1 | ADGRE5 | AKAP13 | AKR1A1 | ALCAM | AMH | ANGPT2 | APLP1 | APOA1 | APOD | ARHGDIB | ARID5B | ARL4A | ARSB | ATF3 | AURKA | B4GALT1 | BACH2 | BAG3 | BANK1 | BCL2L11 | BCL6 | BHLHE40 | BMAL1 | BMP2 | BRINP1 | C1QTNF6 | C3 | CA9 | CASP8 | CCDC3 | CCL4 | CCN2 | CCND1 | CD302 | CD36 | CD44 | CD9 | CDC20 | CDH13 | CDK4 | CDKN1A | CEMIP…	.
Hereditary myopathy	1.01e-09	0.489	ACTC1 | ALDH18A1 | ALDH1L2 | ALG13 | ALPK3 | AMPD2 | AMY2B | ANKRD1 | APOA1 | ARL6IP1 | ASPN | ATP1A2 | ATP7B | BAG3 | BCS1L | C3 | CA14 | CASQ1 | CCN2 | CDKL5 | CEP290 | CEP85L | CNTNAP1 | COL12A1 | COL1A2 | COL21A1 | COLEC12 | COLGALT2 | CSRP3 | DAB1 | DTNA | DYSF | EGR1 | EXTL1 | FAM111B | FAS | FBLN5 | FHOD3 | FKBP14 | GBE1 | GFM2 | GJA5 | GLDN | GMPPB | GSS | GYS1 | HACE1 | HEY2 | HOMER1 | I…	.
Lung tumor	2.55e-14	0.483	ABCA1 | ABCB1 | ABCC3 | ABL2 | ACP3 | ACVR2A | ADAMTS1 | ADAMTS14 | ADAMTS20 | ADAMTS3 | ADAMTSL1 | ADGRE3 | ADGRE5 | ADGRF1 | ADGRL4 | ADORA1 | AFAP1L2 | AGFG2 | AGTPBP1 | AKAP13 | AKAP6 | ALCAM | ALDH1L2 | ALG13 | ALG3 | ALPK1 | AMH | AMMECR1 | ANAPC5 | ANGPT2 | ANGPTL6 | ANKRD26 | ANO3 | APH1A | APOA1 | APOBEC3B | APOD | ARFGEF2 | ARHGAP36 | ARID5B | ARL6IP1 | ARL9 | ASB9 | ATF3 | ATF7IP2 | AT…	.
Male genital neoplasm	1.41e-17	0.478	A2M | ABCA1 | ABCB1 | ABHD8 | ABL2 | ABTB1 | ACADS | ACOT13 | ACP3 | ACSF2 | ACTC1 | ACVR2A | ADAMDEC1 | ADAMTS14 | ADAMTS20 | ADAMTS3 | ADAP2 | ADCYAP1 | ADGRE5 | ADGRF1 | ADGRL4 | AFAP1L2 | AKAP13 | AKAP6 | ALDH18A1 | ALG13 | ALPK3 | AMH | AMHR2 | AMY2B | ANAPC5 | ANKRD1 | ANO4 | APOA1 | APOD | ARFGEF2 | ARHGDIB | ARID5B | ARIH1 | ARL6IP1 | ARSB | ASB16 | ASPN | ATF3 | ATP1A2 | ATRNL1 | AURKA |…	.
Intrathoracic organ tumor	1.47e-14	0.478	ABCA1 | ABCB1 | ABCC3 | ABL2 | ACP3 | ACVR2A | ADAMTS1 | ADAMTS14 | ADAMTS20 | ADAMTS3 | ADAMTSL1 | ADGRE3 | ADGRE5 | ADGRF1 | ADGRL4 | ADORA1 | AFAP1L2 | AGFG2 | AGTPBP1 | AKAP13 | AKAP6 | ALCAM | ALDH1L2 | ALG13 | ALG3 | ALPK1 | AMH | AMMECR1 | ANAPC5 | ANGPT2 | ANGPTL6 | ANKRD26 | ANO3 | APH1A | APOA1 | APOBEC3B | APOD | ARFGEF2 | ARHGAP36 | ARID5B | ARL6IP1 | ARL9 | ASB9 | ATF3 | ATF7IP2 | AT…	.
Thoracic neoplasm	1.63e-14	0.478	ABCA1 | ABCB1 | ABCC3 | ABL2 | ACP3 | ACVR2A | ADAMTS1 | ADAMTS14 | ADAMTS20 | ADAMTS3 | ADAMTSL1 | ADGRE3 | ADGRE5 | ADGRF1 | ADGRL4 | ADORA1 | AFAP1L2 | AGFG2 | AGTPBP1 | AKAP13 | AKAP6 | ALCAM | ALDH1L2 | ALG13 | ALG3 | ALPK1 | AMH | AMMECR1 | ANAPC5 | ANGPT2 | ANGPTL6 | ANKRD26 | ANO3 | APH1A | APOA1 | APOBEC3B | APOD | ARFGEF2 | ARHGAP36 | ARID5B | ARL6IP1 | ARL9 | ASB9 | ATF3 | ATF7IP2 | AT…	.
Development of cardiovascular tissue	4.35e-11	0.478	ADAMTS1 | ANGPT2 | APOA1 | BMP2 | C3 | CD36 | CD44 | CD9 | CDH13 | CDKN1A | COL1A2 | CSF1 | CTH | CXCL12 | CYBB | DAAM1 | DYSF | EGR1 | F2RL1 | FGFR1 | FGFR2 | FOXO1 | FUT1 | FZD7 | GPX1 | HEYL | HMOX1 | IFT88 | IL1RN | IL33 | ITGA4 | ITGB3 | KCNJ2 | KIT | let-7 | MDK | MERTK | MET | mir-24 | mir-34 | MTHFR | NGF | NR4A1 | NRP2 | OXT | PGF | PIM1 | PLAU | PLXNA4 | PTPRJ | RASIP1 | RCAN1 | RGCC | …	.
Quantity of granulocytes	8.57e-09	0.477	ABCB1 | ADAMDEC1 | ADGRE5 | ARHGDIB | B4GALT1 | BAG3 | BCL2L11 | BCL6 | BMAL1 | C3 | CASP8 | CD36 | CDH13 | CDKN1A | CNN2 | CSF1 | CYBB | CYP19A1 | DUSP5 | EPAS1 | F2RL1 | FAS | FASLG | FLT3LG | FOSL2 | HPSE | IL11RA | IL33 | JAK2 | KIT | KITLG | KLF5 | LAMTOR1 | LTBR | MAP3K8 | MATN2 | MDK | NEU1 | NOS2 | NQO1 | ORMDL3 | PDE4B | PTRH2 | RUNX2 | SERPINB2 | SIRPA | SPP1 | SPRY2 | ST3GAL6 | STAT4 |…	.
Proliferation of endothelial cells	1.09e-09	0.476	ADAMTS1 | ANGPT2 | APOA1 | BMP2 | C3 | CD36 | CD44 | CDH13 | CDKN1A | COL1A2 | CSF1 | CXCL12 | CYBB | DAAM1 | DYSF | EGR1 | F2RL1 | FGFR1 | FGFR2 | FOXO1 | FUT1 | FZD7 | HEYL | HMOX1 | IL1RN | IL33 | ITGA4 | ITGB3 | KCNJ2 | KIT | let-7 | MDK | MERTK | mir-24 | mir-34 | NGF | NR4A1 | NRP2 | OXT | PGF | PIM1 | PLAU | PLXNA4 | PTPRJ | RCAN1 | RGCC | RUNX2 | SCG2 | SEMA3F | SEMA6A | SPP1 | SPRY4 | SS…	.
Epilepsy or neurodevelopmental disorder	6.78e-12	0.456	ABCB1 | ADCYAP1 | AGTPBP1 | ALG13 | ALPK3 | ARID5B | ATF3 | ATP1A2 | ATP4B | BAG3 | BCL2L11 | C3 | CA14 | CA9 | CAMTA1 | CC2D2A | CDKL5 | CDKN1A | CEMIP | CEP85L | CHD3 | CHRM3 | CLCN4 | CLN3 | CNRIP1 | COL12A1 | CSTB | DEPDC1 | DTNA | DUSP5 | DUSP6 | EGR1 | F5 | FAT3 | FBXW7 | FGFR1 | FGFR2 | FOSL2 | FYN | GABRB1 | GABRE | GATM | GBA1 | GFRA1 | GFRA2 | GHR | GLDC | GMPPB | GRIA2 | H3-3A/H3-3B | …	.
Epileptic seizure	9.22e-12	0.447	ADCYAP1 | ALG13 | ARID5B | ATF3 | BAG3 | C3 | CDKL5 | CDKN1A | CEMIP | CLN3 | CSTB | DTNA | DUSP5 | DUSP6 | EGR1 | GABRB1 | GABRE | GBA1 | GFRA1 | HMOX1 | HOMER1 | ID2 | IER2 | JUNB | KCND2 | KCNK1 | let-7 | mir-24 | mir-423 | NFIL3 | NNAT | NR4A1 | NUDT11 | PCDH19 | PCSK1 | PLK2 | RGS2 | SCG2 | SCN1A | SCN1B | SCN9A | SLC1A1 | SLC29A1 | SLC2A3 | SLC39A14 | SNTA1 | SPRY2 | SST | SSTR1 | SV2A | TM…	.
Secondary neoplasm of digestive system	6.19e-10	0.447	AMY2B | CCN2 | CCND1 | CD36 | CD44 | CD9 | CDK4 | CEMIP | COLEC12 | CXCL12 | DUSP6 | ERAP2 | FAS | FASLG | FGFR1 | FGFR2 | FZD7 | GCH1 | HMOX1 | ID2 | IGFBP2 | ITGA9 | JAG1 | JAK2 | KCNJ2 | KIT | let-7 | LIMK2 | MEIS1 | MEST | MET | mir-24 | mir-32 | mir-34 | MME | MTHFR | MX1 | NTRK2 | PAPPA | PDGFRA | PDGFRB | PDLIM1 | PDLIM3 | PEG3 | PGF | PLAU | PTX3 | SEL1L3 | SLC16A3 | SLC7A11 | SRPX | STK3…	.
Proliferation of lymphatic system cells	2.4e-09	0.426	A2M | ACP3 | ADCYAP1 | AKAP13 | ALCAM | ARHGDIB | AURKA | BACH2 | BANK1 | BCL2L11 | BCL6 | BHLHE40 | BMP2 | C3 | CASP8 | CCDC134 | CCL4 | CCN2 | CCND1 | CD36 | CD44 | CD55 | CD99 | CDKN1A | CSF1 | CTH | CXCL12 | CYBB | DDIT4 | DUSP10 | DUSP5 | EFNB2 | EGR1 | EHD3 | EXTL1 | F2RL1 | FAS | FASLG | FLT3LG | FOXO1 | FYN | GCH1 | HAVCR1 | HMOX1 | ID2 | ID3 | IGFBP2 | IL11RA | IL13RA2 | IL1RN | IL33 | I…	.
Malignant solid tumor	3.86e-85	0.402	A2M | ABCA1 | ABCB1 | ABCC3 | ABHD2 | ABHD8 | ABL2 | ABTB1 | ACADS | ACOT13 | ACP3 | ACSF2 | ACSL6 | ACTC1 | ACVR2A | ACYP1 | ADAL | ADAMDEC1 | ADAMTS1 | ADAMTS14 | ADAMTS20 | ADAMTS3 | ADAMTS9 | ADAMTSL1 | ADAP2 | ADAT2 | ADCYAP1 | ADGRE3 | ADGRE5 | ADGRF1 | ADGRL1 | ADGRL4 | ADORA1 | AFAP1L2 | AGFG2 | AGMO | AGTPBP1 | AHCYL1 | AIG1 | AKAP13 | AKAP6 | AKR1A1 | AKTIP | ALCAM | ALDH18A1 | ALDH1L2 …	.
Disorder of pregnancy	5.96e-18	0.401	ABCA1 | ABCB1 | ADAMTS3 | ADGRL1 | ADORA1 | AKAP13 | ALG13 | AMY2B | ANKRD55 | APOBEC3B | ASPN | ATP1A2 | ATP4B | B4GALT1 | BCL6 | BMP2 | C3 | CACNB3 | CASP8 | CCDC134 | CCDC141 | CCDC80 | CCL4 | CD44 | CDH13 | CHN2 | CIART | CLEC14A | COBLL1 | COL12A1 | COL1A2 | COQ10A | CSF1 | CSRP1 | CXCL12 | CYBB | CYP19A1 | CYP27A1 | DDAH2 | DOK6 | DYSF | EGLN3 | EPB41L4A | EPHA1 | EREG | F5 | FABP3 | FBXO32…	.
Carcinoma	2.9e-90	0.399	A2M | ABCA1 | ABCB1 | ABCC3 | ABHD2 | ABHD8 | ABL2 | ABTB1 | ACADS | ACOT13 | ACP3 | ACSF2 | ACSL6 | ACTC1 | ACVR2A | ACYP1 | ADAL | ADAMDEC1 | ADAMTS1 | ADAMTS14 | ADAMTS20 | ADAMTS3 | ADAMTS9 | ADAMTSL1 | ADAP2 | ADAT2 | ADCYAP1 | ADGRE3 | ADGRE5 | ADGRF1 | ADGRL1 | ADGRL4 | ADORA1 | AFAP1L2 | AGFG2 | AGMO | AGTPBP1 | AHCYL1 | AIG1 | AKAP13 | AKAP6 | AKR1A1 | AKTIP | ALCAM | ALDH18A1 | ALDH1L2 …	.
Brain tumor	1.86e-25	0.389	A2M | ABCA1 | ABCB1 | ABCC3 | ABHD2 | ABHD8 | ABTB1 | ACADS | ACSF2 | ACSL6 | ACVR2A | ADAMDEC1 | ADAMTS1 | ADAMTS14 | ADAMTS3 | ADAMTS9 | ADAMTSL1 | ADAT2 | ADGRE3 | ADGRF1 | ADGRL1 | ADGRL4 | AGFG2 | AGTPBP1 | AHCYL1 | AIG1 | AKAP13 | AKAP6 | AKR1A1 | ALDH18A1 | ALDH1L2 | ALG13 | ALPK1 | ALPK3 | AMH | AMHR2 | AMIGO3 | ANAPC5 | ANGPT2 | ANKRD1 | ANKRD26 | ANKRD50 | ANKRD55 | ANO3 | ANO4 | APLP1 …	.
Upper urinary tract tumor	1.84e-10	0.378	ABCB1 | ACADS | ACSL6 | ACVR2A | ADAL | ADAMTS9 | ADORA1 | AMPD2 | APOD | ARHGAP36 | ARID5B | ARIH1 | ASB15 | ATF3 | ATF7IP2 | ATP1A2 | AURKA | BACH2 | BHLHE40 | BLVRB | CA9 | CCDC80 | CCDC82 | CCL4 | CCND1 | CD44 | CD9 | CDC14B | CDC6 | CDCP1 | CDKN1A | CEP63 | CHD3 | CHST2 | CISD3 | CLCN7 | COL12A1 | CPEB2 | CTNS | CTSL | CXCL12 | CXCL16 | CYP19A1 | DLC1 | DUSP6 | EHD2 | EHD3 | EHHADH | EMB | E…	.
Renal tumor	2.42e-10	0.378	ABCB1 | ACADS | ACSL6 | ACVR2A | ADAL | ADAMTS9 | ADORA1 | AMPD2 | APOD | ARHGAP36 | ARID5B | ARIH1 | ASB15 | ATF3 | ATF7IP2 | ATP1A2 | AURKA | BACH2 | BHLHE40 | BLVRB | CA9 | CCDC80 | CCDC82 | CCL4 | CCND1 | CD44 | CD9 | CDC14B | CDC6 | CDCP1 | CDKN1A | CEP63 | CHD3 | CHST2 | CISD3 | CLCN7 | COL12A1 | CPEB2 | CTNS | CTSL | CXCL12 | CXCL16 | CYP19A1 | DLC1 | DUSP6 | EHD2 | EHD3 | EHHADH | EMB | E…	.
Development of neurons	8.46e-14	0.377	A2M | ABL2 | ACVR2A | ADAMTS1 | ADAMTS3 | ADCYAP1 | ADGRE5 | ADGRF1 | ADGRL1 | AGTPBP1 | AKTIP | ALCAM | AMIGO3 | ARF4 | ARSB | ATF3 | ATP1B2 | BMP2 | C3 | CCN2 | CD44 | CDC20 | CDKL5 | CDKN1A | CEP290 | CHN1 | CHRDL1 | CLSTN2 | CNTNAP1 | COBLL1 | CPEB1 | CREB3L2 | CRMP1 | CSF1 | CSRP1 | CXCL12 | CYBB | CYP19A1 | DAB1 | DACT1 | DBN1 | DCLK1 | DDR1 | EFNB2 | EGR1 | ELMO1 | EPHA7 | FAIM2 | FAT3 | F…	.
Extracranial solid tumor	2.11e-84	0.369	A2M | ABCA1 | ABCB1 | ABCC3 | ABHD2 | ABHD8 | ABL2 | ABTB1 | ACADS | ACOT13 | ACP3 | ACSF2 | ACSL6 | ACTC1 | ACVR2A | ACYP1 | ADAL | ADAMDEC1 | ADAMTS1 | ADAMTS14 | ADAMTS20 | ADAMTS3 | ADAMTS9 | ADAMTSL1 | ADAP2 | ADAT2 | ADCYAP1 | ADGRE3 | ADGRE5 | ADGRF1 | ADGRL1 | ADGRL4 | ADORA1 | AFAP1L2 | AGFG2 | AGMO | AGTPBP1 | AHCYL1 | AIG1 | AKAP13 | AKAP6 | AKR1A1 | AKTIP | ALCAM | ALDH18A1 | ALDH1L2 …	.
Metabolism of protein	9.15e-09	0.368	ABCA1 | ADAMTS20 | ADAMTS9 | AKAP6 | AMPD2 | ANGPT2 | APH1A | APLP1 | APOA1 | ARIH1 | ASB9 | ATG4A | ATP1B2 | ATRAID | AURKA | AZIN1 | B4GALT1 | BAG3 | BANK1 | BCHE | BMAL1 | BMP2 | C3 | CASP4 | CASP8 | CCND1 | CCNH | CDK4 | CIRBP | CLN3 | CLPP | CPEB1 | CSF1 | CSTB | CTSC | CTSH | CTSK | CTSL | CTSO | CTSV | DACT1 | DEPTOR | DPP3 | DUS3L | DYSF | FAS | FBXL2 | FBXO32 | FBXW7 | FOXO1 | FYN | GBA1…	.
Respiratory system tumor	1.17e-12	0.363	ABCA1 | ABCB1 | ABCC3 | ABL2 | ACP3 | ACVR2A | ADAMTS1 | ADAMTS14 | ADAMTS20 | ADAMTS3 | ADAMTSL1 | ADGRE3 | ADGRE5 | ADGRF1 | ADGRL4 | ADORA1 | AFAP1L2 | AGFG2 | AGTPBP1 | AKAP13 | AKAP6 | ALCAM | ALDH1L2 | ALG13 | ALG3 | ALPK1 | AMH | AMMECR1 | ANAPC5 | ANGPT2 | ANGPTL6 | ANKRD26 | ANKRD50 | ANO3 | APH1A | APOA1 | APOBEC3B | APOD | ARFGEF2 | ARHGAP36 | ARID5B | ARL6IP1 | ARL9 | ASB9 | ATF3 | AT…	.
Contraction of heart	9.63e-12	0.362	ACTC1 | ADORA1 | AKAP6 | ANGPT2 | ANKRD1 | ATF3 | ATP1A2 | CCN2 | CSRP3 | CTSV | EHD3 | FASLG | GJA5 | GPX1 | HEY2 | HMOX1 | HOPX | HSPB6 | HSPB7 | JAK2 | KCNH2 | KCNJ2 | MET | MYLK | NOS2 | NTRK2 | PDE4B | PDE4D | PDE5A | PLN | PPM1L | PRKCB | RGS2 | SCN10A | SCN1B | SGCD | SLC1A1 | SMAD7 | SPP1 | STC1 | THRB | TNNI3	.
Sensory system development	5.53e-09	0.326	ABL2 | ADAMTS9 | ADCYAP1 | AGTPBP1 | AKTIP | ARSB | ATP1B2 | BCL2L11 | BMAL1 | BMP2 | C3 | CCND1 | CD36 | CDC14B | CDK4 | CDKN1A | CHRDL1 | CLN3 | CSTB | EGLN3 | EGR1 | FASLG | FAT3 | FBXW7 | FGFR1 | FGFR2 | FMOD | FOSL2 | FOXL2 | FYN | GFRA1 | GPM6A | HCN1 | HEY2 | HEYL | HK2 | HS6ST1 | ID3 | IFT88 | ITGA4 | JAG1 | LFNG | LYVE1 | MAP1B | MAP3K1 | MERTK | MET | MFSD2A | MGAT5 | MYO10 | NGF | NOS2…	.
Necrosis	1.15e-19	0.319	A2M | ABCA1 | ABCB1 | ABCC3 | ABL2 | ACTC1 | ADAMTS1 | ADAMTS3 | ADCYAP1 | ADORA1 | AFAP1L2 | AGTPBP1 | AKTIP | ALCAM | AMH | ANGPT2 | ANKRD1 | APOA1 | APOBEC3B | ARID5B | ARL6IP1 | ARSB | ASPN | ATF3 | ATG4A | ATIC | ATP1A2 | ATP4B | ATP7B | AURKA | BACH2 | BAG3 | BCHE | BCL2L11 | BCL6 | BEX2 | BHLHE40 | BMP2 | BNIP3 | BRINP1 | C3 | C8orf44-SGK3/SGK3 | CA9 | CACNB3 | CASP4 | CASP8 | CCDC8 | CCDC…	.
Cell movement of tumor cell lines	3.84e-13	0.309	A2M | ABCA1 | ADGRE5 | ALCAM | ANGPT2 | ARFGEF2 | ARHGDIB | ATF3 | AURKA | BCAT1 | BHLHE41 | BMP2 | C3 | C8orf44-SGK3/SGK3 | CA9 | CASP8 | CCL4 | CCN2 | CCND1 | CCNH | CD36 | CD44 | CD9 | CD99 | CDCP1 | CDH13 | CDKL5 | CDKN1A | CEMIP | CHN2 | CIRBP | CLCN4 | CREB3 | CRMP1 | CSF1 | CTH | CTSH | CTSL | CXCL12 | DAAM1 | DAB1 | DACT1 | DCBLD2 | DDR1 | DEPDC1 | DEPTOR | DLC1 | DPP3 | DSE | DUSP5 | DUS…	.
Malignant solid organ tumor	1.34e-24	0.288	A2M | ABCA1 | ABCB1 | ABCC3 | ABHD8 | ABL2 | ABTB1 | ACSF2 | ACSL6 | ACTC1 | ACVR2A | ADAL | ADAMDEC1 | ADAMTS1 | ADAMTS14 | ADAMTS20 | ADAMTS9 | ADAMTSL1 | ADAP2 | ADCYAP1 | ADGRE3 | ADGRE5 | ADGRF1 | ADGRL4 | ADORA1 | AFAP1L2 | AGFG2 | AGMO | AHCYL1 | AKAP13 | AKAP6 | AKR1A1 | ALCAM | ALDH18A1 | ALDH1L2 | ALG13 | ALG3 | ALPK1 | ALPK3 | AMH | AMHR2 | AMIGO3 | AMPD2 | ANGPTL6 | ANKRA2 | ANKRD1 | …	.
Abdominal carcinoma	1.39e-63	0.281	A2M | ABCA1 | ABCB1 | ABCC3 | ABHD2 | ABHD8 | ABL2 | ABTB1 | ACADS | ACOT13 | ACP3 | ACSF2 | ACSL6 | ACTC1 | ACVR2A | ACYP1 | ADAL | ADAMDEC1 | ADAMTS1 | ADAMTS14 | ADAMTS20 | ADAMTS3 | ADAMTS9 | ADAMTSL1 | ADAP2 | ADCYAP1 | ADGRE3 | ADGRE5 | ADGRF1 | ADGRL1 | ADGRL4 | ADORA1 | AFAP1L2 | AGFG2 | AGMO | AGTPBP1 | AHCYL1 | AIG1 | AKAP13 | AKAP6 | AKR1A1 | AKTIP | ALCAM | ALDH18A1 | ALDH1L2 | ALG13 …	.
Inflammation of respiratory system component	8.63e-10	0.278	ADORA1 | AMY2B | APOA1 | ATF3 | ATP4B | BACH2 | BCL6 | C3 | CD36 | CD44 | CDH13 | CDKN1A | CHRM3 | CIPC | COL21A1 | CXCL12 | CYBB | DDIT4 | DDR1 | DNAL1 | EGR1 | F2RL1 | F5 | FAS | FASLG | FCGRT | FLT3LG | GABRB1 | GABRE | GCH1 | GLRB | GPX1 | GSDMB | GSS | GSTM1 | GZMB | HAVCR1 | HMOX1 | HPSE | IFIH1 | IL11RA | IL13RA2 | IL1RN | IL33 | ITGA4 | ITGB3 | JAK2 | KIT | let-7 | LTBR | LTC4S | MAP3K8 |…	.
Urinary tract cancer	2.55e-12	0.277	ABCB1 | ABCC3 | ACADS | ACSL6 | ACTC1 | ACVR2A | ADAL | ADAMTS20 | ADAMTS9 | ADORA1 | AGFG2 | AGTPBP1 | AKAP13 | ALPK1 | ALPK3 | AMHR2 | AMPD2 | ANGPTL6 | APLP1 | APOBEC3B | APOD | ARHGAP36 | ARID5B | ARIH1 | ARSJ | ASB15 | ATF3 | ATF7IP2 | ATIC | ATP1A2 | AURKA | B3GALT4 | BACH2 | BCL6 | BHLHE40 | BLVRB | BMAL1 | C3 | CA9 | CACNB3 | CASP8 | CCDC141 | CCDC8 | CCDC80 | CCDC82 | CCL4 | CCND1 | CD44…	.
Vasculogenesis	3.21e-21	0.275	ADAMTS1 | ADAMTS9 | ALCAM | ANGPT2 | ANGPTL6 | APH1A | APOA1 | ATF3 | BMAL1 | BMP2 | C3 | CCN2 | CCND1 | CD36 | CD44 | CD9 | CDC6 | CDH13 | CDK4 | CDKN1A | COL1A2 | CSF1 | CTH | CXCL12 | CXXC5 | CYBB | DAAM1 | DDR1 | DEPDC1 | DYSF | EFNB2 | EGLN3 | EGR1 | EHD3 | EMP3 | EPAS1 | F2RL1 | FAS | FBLN1 | FBLN5 | FBXW7 | FGFR1 | FGFR2 | FOXO1 | FUT1 | FZD7 | GAB1 | GJA5 | GPX1 | GSTM1 | HEY2 | HEYL | HK…	.
Visceral metastasis	2.83e-11	0.268	ADAMTS1 | AMY2B | ATF3 | BCL2L11 | CASP8 | CCN2 | CCND1 | CD36 | CD44 | CD9 | CDK4 | CEMIP | COLEC12 | CPEB1 | CSF1 | CXCL12 | DUSP6 | EPAS1 | ERAP2 | FAS | FASLG | FGFR1 | FGFR2 | FZD7 | GCH1 | HMOX1 | ID2 | IGFBP2 | ITGA9 | ITGB3 | IVNS1ABP | JAG1 | JAK2 | KCNJ2 | KIT | KLF6 | KRT8 | let-7 | LIMK2 | MEIS1 | MEST | MET | mir-24 | mir-32 | mir-34 | MME | MTHFR | MX1 | NID2 | NTRK2 | PAPPA | PDGFR…	.
Cell death of tumor cell lines	1.99e-15	0.267	ABCA1 | ABCB1 | ABL2 | ADORA1 | ALCAM | AMH | ANGPT2 | ANKRD1 | ARL6IP1 | ARSB | ASPN | ATF3 | ATG4A | AURKA | BACH2 | BAG3 | BCHE | BCL2L11 | BCL6 | BEX2 | BHLHE40 | BMP2 | BNIP3 | BRINP1 | C3 | C8orf44-SGK3/SGK3 | CASP4 | CASP8 | CCDC8 | CCDC80 | CCN2 | CCND1 | CD44 | CD55 | CD99 | CDC20 | CDC6 | CDCP1 | CDK4 | CDKN1A | CDON | CEMIP | CISD3 | CLCA2 | CLCN7 | CNN2 | CPEB2 | CREB3L2 | CREB5 | CRM…	.
Breast or gastric cancer	2.79e-25	0.266	A2M | ABCA1 | ABCB1 | ABCC3 | ABHD2 | ABL2 | ACADS | ACOT13 | ACP3 | ACSF2 | ACVR2A | ACYP1 | ADAL | ADAMDEC1 | ADAMTS1 | ADAMTS14 | ADAMTS20 | ADAMTS3 | ADAMTS9 | ADAMTSL1 | ADCYAP1 | ADGRL4 | ADORA1 | AFAP1L2 | AGTPBP1 | AIG1 | AKAP13 | AKAP6 | AKR1A1 | AKTIP | ALCAM | ALDH18A1 | ALDH1L2 | ALG3 | ALPK1 | ALPK3 | AMHR2 | AMMECR1 | AMPD2 | AMY2B | ANAPC5 | ANGPT2 | ANKRD26 | ANKRD50 | ANKRD55 | A…	.
Concentration of sterol	1.06e-08	0.252	ABCA1 | ABCB1 | ACOT13 | ADCYAP1 | ANGPTL6 | APOA1 | ATF3 | ATP7B | BAG3 | BAMBI | BMAL1 | CD36 | CDKN1A | CSF1 | CYBB | CYP19A1 | CYP27A1 | CYP27B1 | DYSF | EGLN3 | EGR1 | FABP5 | FASLG | FOXO1 | GATM | GHR | GNPTAB | GPD2 | HSD11B1 | IL1RN | IL33 | ITGB3 | JAK2 | KCNE3 | LPL | MPC1 | NEU1 | NFIL3 | NOS2 | NR1H3 | OLR1 | PHEX | PLAU | PLIN2 | PMP22 | PRKCB | RCAN1 | RGN | SLC16A2 | SLC22A5 | SPP…	.
Proliferation of epithelial cells	5.25e-10	0.229	ACVR2A | ANGPTL6 | ATF3 | AZIN1 | B4GALT1 | C3 | C8orf44-SGK3/SGK3 | CALB2 | CASP8 | CCDC134 | CCND1 | CD44 | CD9 | CDH13 | CDK4 | CDKN1A | CHRM3 | CTNNA1 | CTSV | CXCL12 | DLC1 | DUSP10 | EFNB2 | EPAS1 | EREG | ETV5 | FAS | FASLG | FBLN5 | FBXW7 | FGFR1 | FGFR2 | FYN | FZD7 | GNPTAB | HEYL | ID2 | IFT88 | IL1RN | ITGB3 | ITPR1 | JAG1 | JAK2 | JUNB | JUND | KIT | KITLG | KLF5 | KRT2 | KRT8 | LTBR…	.
Cell transformation	1.09e-25	0.22	A2M | ABCA1 | ABCB1 | ABCC3 | ABL2 | ABTB1 | ACSL6 | ACTC1 | ACVR2A | ADAL | ADAMDEC1 | ADAMTS1 | ADAMTS14 | ADAMTS20 | ADAMTS3 | ADAMTS9 | ADAMTSL1 | ADGRE5 | ADGRF1 | ADGRL1 | ADGRL4 | ADORA1 | AFAP1L2 | AIG1 | AKAP13 | AKAP6 | ALCAM | ALPK1 | ALPK3 | AMIGO3 | AMMECR1 | ANGPT2 | ANKRD26 | ANKRD50 | ANO3 | ANO4 | APH1A | APLP1 | APOBEC3B | APOD | ARF4 | ARHGAP36 | ARID5B | ARIH1 | ARL4A | ARL6IP…	.
Heart rate	8.49e-11	0.218	ACTC1 | ADORA1 | AKAP6 | ANGPT2 | ANKRD1 | ATF3 | ATP1A2 | BMAL1 | CCN2 | CPEB2 | CSRP3 | CTSV | CYP19A1 | EHD3 | FASLG | GCH1 | GJA5 | GPX1 | HCN1 | HEY2 | HMOX1 | HOPX | HSPB6 | HSPB7 | IER3 | ITGB3 | JAK2 | KCNH2 | KCNJ2 | MET | MYLK | NOS2 | NTRK2 | OXT | PDE4B | PDE4D | PDE5A | PLN | PPM1L | PRKCB | PTHLH | RGS2 | RGS6 | SCN10A | SCN1B | SGCD | SLC1A1 | SMAD7 | SPP1 | STC1 | THBS1 | THRB | T…	.
Proliferation of lymphocytes	1.07e-09	0.217	A2M | ACP3 | ADCYAP1 | AKAP13 | ALCAM | ARHGDIB | AURKA | BACH2 | BANK1 | BCL2L11 | BCL6 | BHLHE40 | C3 | CASP8 | CCDC134 | CCL4 | CCN2 | CCND1 | CD36 | CD44 | CD55 | CD99 | CDKN1A | CTH | CXCL12 | CYBB | DDIT4 | DUSP10 | DUSP5 | EFNB2 | EGR1 | EHD3 | EXTL1 | F2RL1 | FAS | FASLG | FLT3LG | FOXO1 | FYN | GCH1 | HAVCR1 | HMOX1 | ID2 | ID3 | IGFBP2 | IL11RA | IL13RA2 | IL1RN | IL33 | ITGA5 | ITGB3 |…	.
Viral Infection	1.29e-11	0.215	ABCB1 | ABTB1 | ACOT13 | ACP3 | ACSL6 | ACTC1 | ACVR2A | ADAL | ADCYAP1 | ADGRE5 | ADORA1 | AHCYL1 | AKAP13 | AKR1A1 | AKTIP | AMY2B | APOA1 | APOBEC3B | APOD | ARHGDIB | ATP1A2 | ATP4B | ATRAID | B3GALT2 | B4GALT1 | BAG3 | BCL2L11 | BMAL1 | BMP2 | C3 | CACNB3 | CASP4 | CCDC134 | CCL4 | CCN2 | CD36 | CD44 | CD55 | CD9 | CDC14B | CDK4 | CDKN1A | CHRM3 | CLDN5 | CLK1 | CLN3 | COASY | CREB3 | CRIM1 …	.
Urinary tract tumor	6.93e-12	0.213	ABCB1 | ABCC3 | ACADS | ACSL6 | ACTC1 | ACVR2A | ADAL | ADAMTS20 | ADAMTS9 | ADORA1 | AGFG2 | AGTPBP1 | AKAP13 | ALPK1 | ALPK3 | AMHR2 | AMPD2 | ANGPTL6 | APLP1 | APOBEC3B | APOD | ARHGAP36 | ARID5B | ARIH1 | ARSJ | ASB15 | ATF3 | ATF7IP2 | ATIC | ATP1A2 | AURKA | B3GALT4 | BACH2 | BCL6 | BHLHE40 | BLVRB | BMAL1 | C3 | CA9 | CACNB3 | CASP8 | CCDC141 | CCDC8 | CCDC80 | CCDC82 | CCL4 | CCND1 | CD44…	.
Advanced extracranial solid tumor	2.23e-13	0.192	ABCA1 | ABCB1 | ABCC3 | ABL2 | ADAMTS1 | AMY2B | ANGPT2 | ASPN | ATF3 | ATIC | BCL2L11 | CA9 | CALB2 | CASP8 | CCN2 | CCND1 | CD36 | CD44 | CD9 | CDK4 | CEMIP | COLEC12 | CPEB1 | CSF1 | CXCL12 | CXXC5 | CYP19A1 | DDR1 | DTNA | DUSP6 | EPAS1 | ERAP2 | EZH1 | FAM171A1 | FAS | FASLG | FGFR1 | FGFR2 | FYN | FZD7 | GCH1 | HELQ | HMOX1 | HSD11B1 | ID2 | IL22RA1 | ITGA9 | ITGB3 | IVNS1ABP | JAG1 | JAK2 …	.
Development of head	8.89e-12	0.18	ABL2 | ACVR2A | ADAMTS9 | ADCYAP1 | AGTPBP1 | AKTIP | APH1A | APLP1 | ARID5B | ARSB | ASPN | ATP1A2 | ATP1B2 | BCL2L11 | BMAL1 | BMP2 | C3 | CC2D2A | CCDC134 | CCND1 | CD36 | CDC14B | CDK4 | CDKN1A | CDON | CEP290 | CHRDL1 | CLCN5 | CLDN5 | CLN3 | CSF1 | CSTB | CTNS | CTSK | CXCL12 | CYP19A1 | DAB1 | DCLK1 | DDIT4 | DDR1 | DLC1 | EGLN3 | EGR1 | EML1 | EPHA7 | FAIM2 | FASLG | FAT3 | FBLN5 | FBXW7 …	.
Development of body axis	3.66e-11	0.18	ABL2 | ACVR2A | ADAMTS9 | ADCYAP1 | AGTPBP1 | AKTIP | APH1A | APLP1 | ARID5B | ARSB | ASPN | ATP1A2 | ATP1B2 | AURKA | BCL2L11 | BMAL1 | BMP2 | C3 | CC2D2A | CCDC134 | CCND1 | CD36 | CDC14B | CDK4 | CDKN1A | CDON | CEP290 | CHRDL1 | CLCN5 | CLDN5 | CLN3 | CSF1 | CSTB | CTNS | CTSK | CXCL12 | CYP19A1 | DAB1 | DACT1 | DCLK1 | DDIT4 | DDR1 | DLC1 | EGLN3 | EGR1 | EML1 | EPB41L5 | EPHA7 | FAIM2 | FAS…	.
Proliferation of vascular cells	6.98e-10	0.18	ANGPT2 | BMP2 | C3 | CCND1 | CD44 | CDC6 | CDH13 | CDK4 | CDKN1A | COL1A2 | CXCL12 | CYBB | DAAM1 | EFNB2 | EGR1 | F2RL1 | FBLN5 | FGFR1 | FOXO1 | HMOX1 | ID3 | IGFBP2 | IL1RN | IL33 | ITGA4 | KLF5 | let-7 | MDK | MERTK | mir-24 | mir-34 | NQO1 | NR4A1 | NRP2 | OXT | PAPPA | PDGFRB | PLAU | PLXNA4 | POSTN | PTGDS | PTHLH | PTPRJ | RCAN1 | SCG2 | SEMA3F | SEMA6A | SIRPA | SPP1 | SPRY4 | SYNE2 | TH…	.
Colon tumor	6.02e-12	0.178	A2M | ABCB1 | ABCC3 | ABHD2 | ABL2 | ABTB1 | ACTC1 | ACVR2A | ACYP1 | ADAL | ADAMTS1 | ADAMTS14 | ADAMTS20 | ADAMTS3 | ADAMTS9 | ADAP2 | ADGRE5 | ADGRL1 | ADGRL4 | ADORA1 | AFAP1L2 | AGMO | AKAP13 | AKAP6 | AKTIP | ALDH1L2 | ALG13 | ALPK1 | ALPK3 | AMH | AMHR2 | AMIGO3 | AMMECR1 | ANAPC5 | ANGPT2 | ANKRD26 | ANO3 | APLP1 | APOD | ARHGAP36 | ARID5B | ARSJ | ATF3 | ATF7IP2 | ATG4A | ATIC | ATP1A2 |…	.
Arteriosclerosis	8.34e-12	0.161	ABCA1 | ABCB1 | ADORA1 | AKAP13 | APOA1 | BMAL1 | CA14 | CA9 | CAMTA1 | CCDC92 | CD36 | CD44 | CD55 | CDC6 | CDCP1 | CDH13 | CDKN1A | CREB3 | CSF1 | CTSV | CXCL16 | CYP19A1 | CYP27A1 | DDR1 | DOCK9 | DUSP10 | EGR1 | EREG | F5 | FABP5 | FADS1 | FASLG | FOXO1 | GBE1 | GHR | GPX1 | GSS | GUCY1B1 | GZMB | HMOX1 | HPSE | IL33 | ITGB3 | JUNB | KCNJ2 | KLF6 | LPL | MATN2 | MMP11 | MTHFD1L | NEU1 | NOS2 …	.
Proliferation of mononuclear leukocytes	1.6e-10	0.159	A2M | ACP3 | ADCYAP1 | AKAP13 | ALCAM | ARHGDIB | AURKA | BACH2 | BANK1 | BCL2L11 | BCL6 | BHLHE40 | C3 | CASP8 | CCDC134 | CCL4 | CCN2 | CCND1 | CD36 | CD44 | CD55 | CD99 | CDKN1A | CSF1 | CTH | CXCL12 | CYBB | DDIT4 | DUSP10 | DUSP5 | EFNB2 | EGR1 | EHD3 | EXTL1 | F2RL1 | FAS | FASLG | FLT3LG | FOXO1 | FYN | GCH1 | HAVCR1 | HMOX1 | ID2 | ID3 | IGFBP2 | IL11RA | IL13RA2 | IL1RN | IL33 | ITGA5 | …	.
Formation of renal lesion	8.02e-10	0.152	ABCB1 | ACADS | ACSL6 | ACVR2A | ADAL | ADORA1 | AMPD2 | APOD | ARHGAP36 | ARID5B | ARIH1 | ASB15 | ATF3 | ATF7IP2 | ATP1A2 | AURKA | BACH2 | BHLHE40 | BLVRB | CA9 | CCDC80 | CCDC82 | CCL4 | CCND1 | CD44 | CD9 | CDC14B | CDC6 | CDKN1A | CEP63 | CHD3 | CHST2 | CISD3 | CLCN7 | COL12A1 | CPEB2 | CTNS | CTSL | CXCL12 | CYP19A1 | DLC1 | DUSP6 | EHD2 | EHD3 | EHHADH | EMB | ENPP5 | EPAS1 | EPHA7 | EREG…	.
Quantity of mononuclear leukocytes	2.97e-11	0.138	ABCB1 | ADCYAP1 | AKAP13 | ANGPT2 | APOA1 | ARHGDIB | ARID5B | B4GALT1 | BACH2 | BAG3 | BANK1 | BCL2L11 | BHLHE40 | BMAL1 | C1QTNF6 | C3 | CA9 | CASP8 | CCL4 | CD36 | CD44 | CDH13 | CDKN1A | CHST2 | CNN2 | CSF1 | CTSK | CTSV | CXCL12 | CXCL16 | CYP19A1 | CYP27A1 | CYP27B1 | DDR1 | DUSP10 | DUSP5 | EFNB2 | EGR1 | F2RL1 | FABP5 | FAS | FASLG | FBXW7 | FGFR1 | FGFR2 | FLT3LG | FOXO1 | FYN | GHR | ID…	.
Occlusion of artery	4.49e-12	0.129	ABCA1 | ABCB1 | ADORA1 | AKAP13 | APOA1 | BMAL1 | CA14 | CA9 | CAMTA1 | CCDC92 | CD36 | CD44 | CD55 | CDC6 | CDCP1 | CDH13 | CDKN1A | CREB3 | CSF1 | CTSV | CXCL12 | CXCL16 | CYP19A1 | CYP27A1 | DDR1 | DOCK9 | DPF3 | DUSP10 | EGR1 | EREG | F5 | FABP5 | FADS1 | FASLG | FOXO1 | GBE1 | GHR | GPX1 | GSS | GUCY1B1 | GZMB | HMOX1 | HPSE | IL33 | ITGB3 | JAG1 | JUNB | KCNJ2 | KLF6 | let-7 | LPL | MATN2 |…	.
Inflammation of body cavity	5.94e-11	0.129	ABCA1 | ABCB1 | ACVR2A | ADAMDEC1 | ADORA1 | AMY2B | ANGPT2 | ANGPTL6 | APOA1 | ARHGDIB | ATF3 | ATP4B | B4GALT1 | BACH2 | BANK1 | BCL2L11 | BCL6 | C3 | CASP4 | CASP8 | CCL4 | CD36 | CD44 | CD55 | CDH13 | CDKN1A | CEMIP | CHRM3 | CIPC | CLCN5 | CLEC14A | COL1A2 | CSF1 | CTNS | CTSL | CTSV | CXCL12 | CXCL16 | CYBB | CYP19A1 | DDIT4 | DDR1 | DHRS9 | DUSP10 | DUSP5 | EGLN3 | EGR1 | EPAS1 | EREG | F2…	.
Gastrointestinal carcinoma	2.44e-46	0.128	A2M | ABCA1 | ABCB1 | ABCC3 | ABHD2 | ABHD8 | ABL2 | ABTB1 | ACOT13 | ACSF2 | ACSL6 | ACTC1 | ACVR2A | ACYP1 | ADAL | ADAMDEC1 | ADAMTS1 | ADAMTS14 | ADAMTS20 | ADAMTS3 | ADAMTS9 | ADAMTSL1 | ADAP2 | ADCYAP1 | ADGRE3 | ADGRE5 | ADGRF1 | ADGRL1 | ADGRL4 | ADORA1 | AFAP1L2 | AGFG2 | AGMO | AGTPBP1 | AHCYL1 | AKAP13 | AKAP6 | AKR1A1 | AKTIP | ALCAM | ALDH18A1 | ALDH1L2 | ALG13 | ALG3 | ALPK1 | ALPK3…	.
Extraadrenal retroperitoneal tumor	1.66e-19	0.128	A2M | ABCA1 | ABCB1 | ABCC3 | ABHD8 | ACADS | ACSF2 | ACSL6 | ACVR2A | ADAL | ADAMTS1 | ADAMTS20 | ADAMTS3 | ADAMTS9 | ADAMTSL1 | ADCYAP1 | ADGRE3 | ADGRL4 | ADORA1 | AFAP1L2 | AKAP13 | AKAP6 | ALCAM | ALG13 | ALPK1 | AMPD2 | AMY2B | ANAPC5 | ANGPT2 | ANO3 | ANO4 | APOD | ARFGEF2 | ARHGAP36 | ARID5B | ARIH1 | ARSB | ASB15 | ASPN | ATF3 | ATF7IP2 | ATIC | ATP1A2 | ATP7B | ATRNL1 | AURKA | B3GALT2 …	.
Glucose metabolism disorder	2.6e-19	0.128	A2M | ABCA1 | ACADS | ACSF2 | ADAMTS1 | ADAMTS9 | ADCYAP1 | ADORA1 | AGMO | AMY2B | ANAPC5 | ANGPT2 | ANGPTL6 | APOA1 | APOD | ATF3 | ATP1A2 | ATP4B | ATP7B | ATRNL1 | BACH2 | BAG3 | BAMBI | BANK1 | BCAT1 | BCAT2 | BCL2L11 | BCL6 | BDH1 | BHLHE40 | BMAL1 | BMP2 | C1QTNF3 | C1QTNF6 | C3 | CA14 | CA9 | CACNB3 | CAMTA1 | CASP4 | CASP8 | CCL4 | CCN2 | CCND1 | CD36 | CD44 | CD55 | CDK4 | CDKN1A | CDS1…	.
Cancer of head	4.47e-17	0.128	ABCA1 | ABCB1 | ABHD2 | ACADS | ACSL6 | ACTC1 | ACVR2A | ADAMTS3 | ADAMTS9 | ADAMTSL1 | ADAT2 | ADGRF1 | AGTPBP1 | AHCYL1 | AKAP13 | ALDH18A1 | ALPK1 | AMMECR1 | ANGPT2 | ANKRD26 | ANKRD55 | ANO3 | ANO4 | ARID5B | ASPN | ATIC | ATP1A2 | ATRNL1 | AURKA | AZIN1 | B4GALT4 | BAMBI | BEX2 | BHLHE40 | BRINP1 | C2CD5 | C3 | CA9 | CALB2 | CAMTA1 | CASP8 | CC2D2A | CCDC134 | CCDC141 | CCDC59 | CCDC86 | CC…	.
Migration of vascular cells	2.63e-13	0.116	ADAMTS1 | ALCAM | ANGPT2 | ARFGEF2 | ATF3 | BMP2 | C3 | CCND1 | CD36 | CD44 | CD9 | CDH13 | CDK4 | CNN2 | CREB3 | CXCL12 | CXXC5 | DEPTOR | DLC1 | EFNB2 | EGR1 | F2RL1 | FBLN5 | FGFR1 | FLNB | FOXO1 | GAB1 | HMOX1 | ID3 | IGFBP2 | IL33 | ITGA4 | ITGA9 | ITGB3 | ITGB5 | MDK | NEU1 | NQO1 | NR4A1 | ORM1 | PAPPA | PDGFRB | PLAU | POSTN | PTPRJ | RCAN1 | SEMA3D | SPP1 | SPRY4 | STARD13 | THBS1 | TNN …	.
Rheumatic Disease	1.63e-11	0.103	ABCB1 | ACSL6 | ADAMTS1 | ADAMTS14 | ADAMTS20 | ADAMTS3 | ADAMTS9 | ADGRE5 | AKAP13 | AKR1A1 | APOA1 | ARHGDIB | ARIH1 | ASPN | ATIC | ATP4B | B3GALT4 | BCL2L11 | BCL6 | BHLHE40 | BMP2 | C1QTNF3 | C1QTNF6 | C3 | CASP8 | CCDC59 | CCL4 | CCN2 | CD36 | CD44 | CDKN1A | CEMIP | CLSTN2 | COL1A2 | CSF1 | CTSC | CXCL12 | CXCL16 | CYP19A1 | DDR1 | DOK6 | ELMO1 | EPAS1 | F2RL1 | FAS | FASLG | FBXL7 | FCGRT…	.
Inflammation of joint	5.61e-11	0.103	ABCB1 | ACSL6 | ADAMTS1 | ADAMTS14 | ADAMTS20 | ADAMTS3 | ADAMTS9 | ADGRE5 | AKAP13 | AKR1A1 | APOA1 | ARHGDIB | ARIH1 | ASPN | ATIC | ATP4B | B3GALT4 | BCL2L11 | BCL6 | BHLHE40 | BMP2 | C1QTNF3 | C1QTNF6 | C3 | CASP8 | CCDC59 | CCL4 | CD36 | CD44 | CDKN1A | CEMIP | CLSTN2 | CSF1 | CTSC | CXCL12 | CXCL16 | CYP19A1 | DDR1 | DOK6 | ELMO1 | EPAS1 | F2RL1 | FAS | FASLG | FBXL7 | FCGRT | FGFR1 | FGFR2…	.
Quantity of lymphatic system cells	9.68e-14	0.099	ABCB1 | ADCYAP1 | AKAP13 | ANGPT2 | APOA1 | ARHGDIB | ARID5B | AURKA | B4GALT1 | BACH2 | BAG3 | BANK1 | BCL2L11 | BCL6 | BHLHE40 | BMAL1 | C1QTNF6 | C3 | CA9 | CASP8 | CCL4 | CD36 | CD44 | CD9 | CDH13 | CDKN1A | CHST2 | CNN2 | CSF1 | CTSK | CTSV | CXCL12 | CXCL16 | CYP19A1 | CYP27A1 | CYP27B1 | DDR1 | DPP3 | DUSP10 | DUSP5 | EFNB2 | EGR1 | F2RL1 | FABP5 | FAS | FASLG | FBXW7 | FGFR1 | FGFR2 | FLT…	.
Generation of tumor	2.84e-52	0.078	A2M | ABCA1 | ABCB1 | ABCC3 | ABHD2 | ABHD8 | ABL2 | ABTB1 | ACADS | ACP3 | ACSF2 | ACSL6 | ACTC1 | ACVR2A | ACYP1 | ADAL | ADAMDEC1 | ADAMTS1 | ADAMTS14 | ADAMTS20 | ADAMTS3 | ADAMTS9 | ADAMTSL1 | ADAP2 | ADAT2 | ADCYAP1 | ADGRE3 | ADGRE5 | ADGRF1 | ADGRL1 | ADGRL4 | ADORA1 | AFAP1L2 | AGFG2 | AGMO | AGTPBP1 | AHCYL1 | AIG1 | AKAP13 | AKAP6 | AKR1A1 | AKTIP | ALCAM | ALDH18A1 | ALDH1L2 | ALG13 |…	.
Proliferation of immune cells	9.88e-11	0.07	A2M | ACP3 | ADCYAP1 | AKAP13 | ALCAM | ARHGDIB | AURKA | BACH2 | BANK1 | BCL2L11 | BCL6 | BHLHE40 | C3 | CASP8 | CCDC134 | CCL4 | CCN2 | CCND1 | CD36 | CD44 | CD55 | CD99 | CDKN1A | CNN2 | CSF1 | CTH | CXCL12 | CXCL16 | CYBB | DDIT4 | DUSP10 | DUSP5 | EFNB2 | EGR1 | EHD3 | EXTL1 | F2RL1 | FAS | FASLG | FLT3LG | FOXO1 | FYN | GBA1 | GCH1 | HAVCR1 | HMOX1 | ID2 | ID3 | IGFBP2 | IL11RA | IL13RA2 | …	.
Formation of actin filaments	1.07e-08	0.066	ABL2 | ADORA1 | AKAP13 | APOA1 | CCN2 | CCND1 | CD44 | CDH13 | CDK4 | CDKN1A | CNTNAP1 | CXCL12 | CXXC5 | DAAM1 | DBN1 | DLC1 | EPHA1 | F2RL1 | FAM171A1 | FBXW7 | FHOD3 | FYN | GNG12 | ITGB5 | JAG1 | JUNB | LAMTOR1 | LIMCH1 | LIMK2 | MAP3K1 | MCF2 | MET | mir-24 | MYLK | NR4A1 | PAK3 | PDLIM1 | PDLIM4 | PTGDS | RGCC | RHOQ | RND3 | SH3PXD2A | SIRPA | SORBS1 | SPRY2 | SST | STARD13 | THBS1 | TIAM1…	.
Neuromuscular disease	1.08e-17	0.054	A2M | ABCB1 | ACVR2A | ADAMTSL1 | ADORA1 | AHCYL1 | AIG1 | ALCAM | ALG13 | AMPD2 | ANO3 | APLP1 | APOD | ARHGDIB | ATP1A2 | ATP4B | ATP7B | B3GALT4 | BCHE | BCL6 | BCS1L | BHLHE40 | BRINP1 | C3 | CACNB3 | CASP8 | CASQ1 | CCL4 | CCN2 | CD44 | CD55 | CDKL5 | CDS1 | CEP290 | CETN2 | CHN1 | CHRM3 | CIPC | CIRBP | CLDN11 | CLDN5 | CLK1 | COLGALT2 | CRIM1 | CSF1 | CXCL12 | DAB1 | DBN1 | DCLK1 | DGKB | …	.
Development of genital tumor	4.79e-29	0.033	ABCA1 | ABCB1 | ABCC3 | ABHD2 | ABL2 | ACADS | ACSL6 | ACTC1 | ACVR2A | ACYP1 | ADAMDEC1 | ADAMTS1 | ADAMTS14 | ADAMTS20 | ADAMTS9 | ADAMTSL1 | ADCYAP1 | ADGRE5 | ADGRL4 | ADORA1 | AGMO | AGTPBP1 | AHCYL1 | AIG1 | AKAP6 | AKR1A1 | AKTIP | ALDH1L2 | ALG13 | ALPK1 | ALPK3 | AMH | AMMECR1 | AMPD2 | AMY2B | ANGPT2 | ANKRD26 | ANKRD50 | ANKRD55 | ANO3 | ANO4 | APOBEC3B | APOD | ARFGEF2 | ARHGAP36 | AR…	.
Advanced malignant solid tumor	4.07e-12	0.016	ABCA1 | ABCB1 | ABCC3 | ABL2 | ADAMTS1 | AMY2B | ANGPT2 | APOA1 | ARID5B | ASPN | ATF3 | ATIC | BCL2L11 | C3 | CA9 | CALB2 | CASP8 | CCN2 | CCND1 | CD36 | CD44 | CD9 | CDK4 | CEMIP | COLEC12 | CPEB1 | CSF1 | CXCL12 | CXXC5 | CYP19A1 | DDR1 | DLC1 | DTNA | DUSP6 | EPAS1 | EPHA7 | ERAP2 | EZH1 | FAM171A1 | FAS | FASLG | FBXL7 | FGFR1 | FGFR2 | FOXO1 | FYN | FZD7 | GCH1 | GSTM3 | HELQ | HMOX1 | HSD1…	.
Metastatic solid tumor	4.54e-12	0.016	ABCA1 | ABCB1 | ABCC3 | ABL2 | ADAMTS1 | AMY2B | ANGPT2 | APOA1 | ARID5B | ASPN | ATF3 | ATIC | BCL2L11 | C3 | CA9 | CASP8 | CCN2 | CCND1 | CD36 | CD44 | CD9 | CDK4 | CEMIP | COLEC12 | CPEB1 | CSF1 | CXCL12 | CYP19A1 | DDR1 | DLC1 | DUSP6 | EPAS1 | EPHA7 | ERAP2 | EZH1 | FAS | FASLG | FGFR1 | FGFR2 | FYN | FZD7 | GCH1 | GSTM3 | HELQ | HMOX1 | ID2 | IGFBP2 | IL11RA | IL1RN | ITGA9 | ITGB3 | IVNS1A…	.
Prostatic tumor	7.22e-17	0.015	A2M | ABCA1 | ABCB1 | ABHD8 | ABL2 | ABTB1 | ACADS | ACOT13 | ACP3 | ACSF2 | ACTC1 | ACVR2A | ADAMDEC1 | ADAMTS14 | ADAMTS20 | ADAMTS3 | ADAP2 | ADCYAP1 | ADGRE5 | ADGRF1 | ADGRL4 | AFAP1L2 | AKAP13 | AKAP6 | ALDH18A1 | ALG13 | ALPK3 | AMY2B | ANAPC5 | ANKRD1 | ANO4 | APOA1 | APOD | ARFGEF2 | ARHGDIB | ARID5B | ARIH1 | ARL6IP1 | ARSB | ASB16 | ASPN | ATF3 | ATP1A2 | ATRNL1 | AURKA | B4GALT4 | BAM…	.
Cell proliferation of tumor cell lines	3.01e-12	0.012	A2M | ABCB1 | ABL2 | ABTB1 | ACP3 | ACVR2A | ADAMTS1 | ADCYAP1 | ALCAM | AMH | ANGPT2 | ANO3 | ARIH1 | ATF3 | AURKA | BCAT1 | BCL2L11 | BCL6 | BEX2 | BMP2 | BNIP3 | BRINP1 | C8orf44-SGK3/SGK3 | CA9 | CASP8 | CCDC80 | CCN2 | CCND1 | CD44 | CD9 | CD99 | CDCP1 | CDH13 | CDK4 | CDKN1A | CEMIP | CHN2 | CHRM3 | CIRBP | CLCA2 | CLN3 | CNN2 | COBLL1 | CREB3 | CREB3L2 | CSF1 | CXCL12 | CYP19A1 | DACT1 | D…	.
Proliferation of blood cells	1.59e-10	0.003	A2M | ABCB1 | ACP3 | ADCYAP1 | AKAP13 | ALCAM | APOA1 | ARHGDIB | AURKA | BACH2 | BANK1 | BCL2L11 | BCL6 | BHLHE40 | BMP2 | C3 | CASP8 | CCDC134 | CCL4 | CCN2 | CCND1 | CD36 | CD44 | CD55 | CD99 | CDKN1A | CNN2 | CSF1 | CTH | CXCL12 | CXCL16 | CYBB | DDIT4 | DUSP10 | DUSP5 | EFNB2 | EGR1 | EHD3 | EPAS1 | EXTL1 | F2RL1 | FAS | FASLG | FGFR1 | FLT3LG | FOXO1 | FYN | GBA1 | GCH1 | HAVCR1 | HMOX1 | I…	.
Large intestine carcinoma	1.44e-37	0	A2M | ABCA1 | ABCB1 | ABCC3 | ABHD2 | ABHD8 | ABL2 | ABTB1 | ACOT13 | ACTC1 | ACVR2A | ACYP1 | ADAL | ADAMDEC1 | ADAMTS1 | ADAMTS14 | ADAMTS20 | ADAMTS3 | ADAMTS9 | ADAMTSL1 | ADAP2 | ADCYAP1 | ADGRE3 | ADGRE5 | ADGRL1 | ADGRL4 | ADORA1 | AFAP1L2 | AGFG2 | AGMO | AGTPBP1 | AHCYL1 | AKAP13 | AKAP6 | AKR1A1 | AKTIP | ALCAM | ALDH18A1 | ALDH1L2 | ALG13 | ALG3 | ALPK1 | ALPK3 | AMH | AMHR2 | AMIGO3 |…	.
High grade astrocytoma	1.86e-19	0	A2M | ABCA1 | ABCB1 | ABCC3 | ABHD8 | ACSF2 | ACVR2A | ADAMDEC1 | ADAMTS1 | ADAMTS14 | ADAMTS3 | ADAMTS9 | ADAMTSL1 | ADGRE3 | ADGRE5 | ADGRF1 | ADGRL1 | ADGRL4 | ADORA1 | AGFG2 | AHCYL1 | AIG1 | AKAP13 | AKAP6 | ALCAM | ALDH18A1 | ALDH1L2 | ALG13 | ALPK1 | ALPK3 | AMH | AMHR2 | AMIGO3 | ANAPC5 | ANGPT2 | ANKRD1 | ANKRD26 | ANKRD50 | ANO3 | APLP1 | ARF4 | ARFGEF2 | ARHGAP36 | ARID5B | ARL9 | ARSB…	.
Breast cancer	3.25e-19	0	ABCA1 | ABCB1 | ABL2 | ACOT13 | ACP3 | ACVR2A | ADAMTS1 | ADAMTS14 | ADAMTS20 | ADAMTS3 | ADAMTS9 | ADCYAP1 | ADORA1 | AGTPBP1 | AIG1 | AKAP13 | AKAP6 | ALDH18A1 | ALG3 | ALPK1 | ALPK3 | AMHR2 | ANAPC5 | ANGPT2 | ANO3 | APH1A | APLP1 | APOA1 | APOBEC3B | APOD | ARF4 | ARHGAP36 | ARHGDIB | ARID5B | ASPN | ATF3 | ATP7B | ATRAID | AURKA | BANK1 | BCAT1 | BCL2L11 | BCL6 | BEX2 | BHLHE40 | BMAL1 | C2C…	.
Blastoma	1.68e-12	0	ADGRE5 | ADORA1 | ALCAM | ANGPT2 | ARF4 | ARID5B | ATIC | CAMTA1 | CD44 | CD99 | CDC6 | CDK4 | CDKN1A | CIPC | CLCN4 | COL1A2 | CSF1 | CSRP1 | CXCL12 | CXCL16 | CYP19A1 | DDR1 | DTNA | ELMO1 | FBXW7 | FGFR1 | FGFR2 | FOXO1 | FUCA2 | GFRA1 | GLDC | GLIPR1 | GPRASP1 | H3-3A/H3-3B | HLF | ID3 | IDH2 | IGFBP2 | IL13RA2 | ITGB3 | ITGB5 | JAK2 | KCNH4 | KIT | KLF6 | MAP3K1 | MAP7 | MARCKS | MDK | MERTK…	.
Glioblastoma	2.01e-12	0	ADGRE5 | ADORA1 | ALCAM | ANGPT2 | ARF4 | ARID5B | ATIC | CAMTA1 | CD44 | CD99 | CDC6 | CDK4 | CDKN1A | CIPC | CLCN4 | COL1A2 | CSF1 | CSRP1 | CXCL12 | CXCL16 | CYP19A1 | DDR1 | DTNA | ELMO1 | FBXW7 | FGFR1 | FGFR2 | FOXO1 | FUCA2 | GFRA1 | GLDC | GLIPR1 | GPRASP1 | H3-3A/H3-3B | HLF | ID3 | IDH2 | IGFBP2 | IL13RA2 | ITGB3 | ITGB5 | JAK2 | KIT | KLF6 | MAP3K1 | MAP7 | MARCKS | MDK | MERTK | MET |…	.
Tumorigenesis of gastrointestinal tumor	2.83e-12	0	A2M | ABCB1 | ABCC3 | ABHD2 | ABL2 | ABTB1 | ACTC1 | ACVR2A | ACYP1 | ADAL | ADAMTS1 | ADAMTS14 | ADAMTS20 | ADAMTS3 | ADAMTS9 | ADAP2 | ADGRE5 | ADGRL1 | ADGRL4 | ADORA1 | AFAP1L2 | AGMO | AKAP13 | AKAP6 | AKTIP | ALDH1L2 | ALG13 | ALPK1 | ALPK3 | AMH | AMHR2 | AMIGO3 | AMMECR1 | AMY2B | ANAPC5 | ANGPT2 | ANKRD26 | ANO3 | APLP1 | APOD | ARHGAP36 | ARID5B | ARMC8 | ARSJ | ATF7IP2 | ATG4A | ATIC |…	.
Colorectal carcinoma	3.75e-12	0	A2M | ABCB1 | ABCC3 | ABHD2 | ABL2 | ABTB1 | ACTC1 | ACVR2A | ACYP1 | ADAL | ADAMTS1 | ADAMTS14 | ADAMTS20 | ADAMTS3 | ADAMTS9 | ADAP2 | ADGRE5 | ADGRL1 | ADGRL4 | ADORA1 | AFAP1L2 | AGMO | AKAP13 | AKAP6 | AKTIP | ALDH1L2 | ALG13 | ALPK1 | ALPK3 | AMH | AMHR2 | AMIGO3 | AMMECR1 | AMY2B | ANAPC5 | ANGPT2 | ANKRD26 | ANO3 | APLP1 | APOD | ARHGAP36 | ARID5B | ARMC8 | ARSJ | ATF7IP2 | ATG4A | ATIC |…	.
Mature lymphocytic neoplasm	3.87e-11	0	ABCA1 | ABCB1 | ABCC3 | ACSL6 | ADAMTS9 | ADAMTSL1 | AFAP1L2 | AIG1 | AMIGO3 | ANGPT2 | ANKRD50 | APOBEC3B | ARIH1 | ASB15 | ATF3 | ATP1A2 | ATRNL1 | AURKA | BACH2 | BCAT1 | BCHE | BCL2L11 | BCL6 | C3 | CAMTA1 | CASP8 | CCDC86 | CCL4 | CCND1 | CD36 | CD44 | CDC20 | CDC6 | CDK4 | CDKN1A | CDON | CEMIP | CHD3 | CHST15 | CISD3 | CLK1 | CNTNAP1 | COL12A1 | COL1A2 | CPEB2 | CTSC | CTSH | CTSK | CTSL |…	.
Sensory disorders	2.54e-09	-0.011	ABCA1 | ACP3 | ADORA1 | CA14 | CA9 | CD44 | CETN2 | CXCL12 | CYBB | DUSP6 | F2RL1 | FGFR1 | FLRT3 | FZD1 | GABRB1 | GABRE | GRIA2 | GSS | HS6ST1 | ID2 | IL1RN | IL33 | KCNJ2 | KIT | NGF | NOS2 | NTRK2 | PRKCB | PTGDS | SCN10A | SCN1A | SCN9A | SLC16A2 | SLC1A1 | SLC7A11 | SPRY4 | TRPC4 | TRPM3 | TRPV4	.
Quantity of lymphocytes	1.32e-11	-0.023	ABCB1 | ADCYAP1 | AKAP13 | ANGPT2 | APOA1 | ARHGDIB | ARID5B | B4GALT1 | BACH2 | BAG3 | BANK1 | BCL2L11 | BHLHE40 | BMAL1 | C1QTNF6 | C3 | CA9 | CASP8 | CCL4 | CD36 | CD44 | CDH13 | CDKN1A | CHST2 | CSF1 | CTSK | CTSV | CXCL12 | CXCL16 | CYP19A1 | CYP27A1 | CYP27B1 | DDR1 | DUSP10 | DUSP5 | EFNB2 | EGR1 | F2RL1 | FABP5 | FAS | FASLG | FBXW7 | FGFR1 | FGFR2 | FLT3LG | FOXO1 | FYN | GHR | ID2 | ID3…	.
Learning	1.67e-09	-0.023	ABL2 | ADCYAP1 | ADGRF1 | APLP1 | APOD | ARF4 | ATP1A2 | BCHE | BRINP1 | C3 | CACNB3 | CDKL5 | CLDN5 | CLN3 | CLSTN2 | CRMP1 | CSF1 | CTNS | CYBB | CYP19A1 | CYP27A1 | EFL1 | EGR1 | FGFR2 | FYN | GRIA2 | HCN1 | HOMER1 | HSD11B1 | IL1RN | ITGA5 | JUNB | KIT | LARGE1 | LMO4 | LRRC7 | LYPD1 | MARCKS | MDK | mir-34 | MME | NGF | NOS2 | NRP2 | NRXN1 | NTRK2 | OXT | PAIP2 | PAK3 | PCDH10 | PCDH8 | PDE1…	.
Occlusion of blood vessel	2.09e-12	-0.032	ABCA1 | ABCB1 | ADORA1 | AKAP13 | APOA1 | BMAL1 | CA14 | CA9 | CAMTA1 | CCDC92 | CD36 | CD44 | CD55 | CDC6 | CDCP1 | CDH13 | CDKN1A | CREB3 | CSF1 | CTSV | CXCL12 | CXCL16 | CYP19A1 | CYP27A1 | DDR1 | DOCK9 | DPF3 | DUSP10 | EGR1 | EREG | F5 | FABP5 | FADS1 | FASLG | FOXO1 | GBE1 | GHR | GPX1 | GSS | GUCY1B1 | GZMB | HMOX1 | HPSE | IL33 | ITGB3 | JAG1 | JUNB | KCNJ2 | KLF6 | let-7 | LPL | MATN2 |…	.
Vaso-occlusion	8.67e-12	-0.032	ABCA1 | ABCB1 | ADORA1 | AKAP13 | APOA1 | BMAL1 | CA14 | CA9 | CAMTA1 | CCDC92 | CD36 | CD44 | CD55 | CDC6 | CDCP1 | CDH13 | CDKN1A | CREB3 | CSF1 | CTSV | CXCL12 | CXCL16 | CYP19A1 | CYP27A1 | DDR1 | DOCK9 | DPF3 | DUSP10 | EGR1 | EREG | F5 | FABP5 | FADS1 | FASLG | FOXO1 | GBE1 | GHR | GPX1 | GSS | GUCY1B1 | GZMB | HMOX1 | HPSE | IL33 | ITGB3 | JAG1 | JUNB | KCNJ2 | KLF6 | let-7 | LPL | MATN2 |…	.
Non-melanoma solid tumor	8.03e-90	-0.046	A2M | ABCA1 | ABCB1 | ABCC3 | ABHD2 | ABHD8 | ABL2 | ABTB1 | ACADS | ACOT13 | ACP3 | ACSF2 | ACSL6 | ACTC1 | ACVR2A | ACYP1 | ADAL | ADAMDEC1 | ADAMTS1 | ADAMTS14 | ADAMTS20 | ADAMTS3 | ADAMTS9 | ADAMTSL1 | ADAP2 | ADAT2 | ADCYAP1 | ADGRE3 | ADGRE5 | ADGRF1 | ADGRL1 | ADGRL4 | ADORA1 | AFAP1L2 | AGFG2 | AGMO | AGTPBP1 | AHCYL1 | AIG1 | AKAP13 | AKAP6 | AKR1A1 | AKTIP | ALCAM | ALDH18A1 | ALDH1L2 …	.
Congenital neurological disorder	2.33e-10	-0.048	ALDH18A1 | AMPD2 | ANGPT2 | APOA1 | ARFGEF2 | ARSB | ATP7B | BCS1L | BEX2 | CA8 | CAMTA1 | CC2D2A | CCN2 | CCND1 | CDKL5 | CDON | CEP19 | CEP290 | CEP85L | CHD3 | CHN1 | CLCN7 | CLN3 | CLN5 | CLPP | CNTNAP1 | COASY | CSPP1 | CSTB | CYP27A1 | DACT1 | DCLK1 | DEPDC1 | DLC1 | DSE | DUSP6 | EML1 | EPHA7 | F2RL1 | F5 | FAS | FASLG | FAT3 | FGFR1 | FGFR2 | FKBP14 | FLRT3 | FOXL2 | GATM | GBA1 | GBE1 | …	.
Inflammation of absolute anatomical region	1.3e-12	-0.067	ABCA1 | ABCB1 | ACVR2A | ADAMDEC1 | ADORA1 | ALCAM | AMY2B | ANGPT2 | ANGPTL6 | APOA1 | ARHGDIB | ATF3 | ATP4B | B4GALT1 | BACH2 | BANK1 | BCL2L11 | BCL6 | BHLHE40 | C1QTNF6 | C3 | CA14 | CA9 | CASP4 | CASP8 | CCL4 | CD36 | CD44 | CD55 | CD99 | CDCP1 | CDH13 | CDKN1A | CEMIP | CHRM3 | CIPC | CLCN5 | CLEC14A | COL1A2 | CSF1 | CTNS | CTSL | CTSV | CXCL12 | CXCL16 | CYBB | CYP19A1 | DDIT4 | DDR1 | D…	.
Pancreatic tumor	2.96e-11	-0.074	A2M | ABCA1 | ABCC3 | ABHD8 | ACSF2 | ACVR2A | ADAMTS1 | ADAMTS20 | ADAMTS3 | ADAMTSL1 | ADCYAP1 | ADGRE3 | ADGRL4 | AFAP1L2 | AKAP13 | AKAP6 | ALCAM | ALG13 | ALPK1 | AMY2B | ANAPC5 | ANGPT2 | ANO3 | ANO4 | ARFGEF2 | ARID5B | ARSB | ASPN | ATIC | ATP1A2 | ATP7B | ATRNL1 | B3GALT2 | B3GALT4 | BCHE | BCL2L11 | BMAL1 | BMP2 | BNIP3 | BRINP1 | C2CD5 | C3 | CA14 | CASP4 | CASQ1 | CCDC134 | CCDC141 | …	.
Cellular homeostasis	1.22e-13	-0.087	A2M | ABCA1 | ABCC3 | ABL2 | ACOT13 | ADAMTS1 | ADCYAP1 | ANGPT2 | ANKRD26 | APOA1 | ARL6IP1 | ARSB | ASB16 | ATG4A | ATP1A2 | ATP1B2 | ATP7B | AURKA | BACH2 | BAG3 | BCAT2 | BCL2L11 | BCL6 | BCS1L | BHLHE40 | BMAL1 | BMP2 | BNIP3 | C1QTNF3 | C3 | CA9 | CACNB3 | CALB2 | CASP8 | CASQ1 | CCDC3 | CCL4 | CCND1 | CD36 | CD55 | CDKN1A | CHRM3 | CLCA2 | CLCN5 | CLCN7 | CLN3 | CLPP | CNIH3 | CSF1 | CSRP3…	.
Abnormality of heart ventricle	1.17e-09	-0.09	ABCA1 | ACTC1 | ALPK3 | ANGPT2 | ANKRD1 | APOA1 | APOD | ARSB | BAG3 | BCL6 | BNIP3 | CA14 | CA9 | CASP8 | CCND1 | CDK4 | CDKN1A | CEP85L | CSF1 | CSRP3 | CTSV | CXCL12 | CYBB | DTNA | EPAS1 | FAS | FASLG | FBLN1 | FOXO1 | GABRB1 | GABRE | GJA5 | GPX1 | HEY2 | HMOX1 | HSD11B1 | HSPB6 | HSPB7 | IER3 | ITGB3 | KITLG | MAP3K1 | MDK | MME | NEK8 | NOS2 | PALMD | PDE4B | PDE4D | PDE5A | PIM1 | PLAU | …	.
Benign solid tumor	1.53e-13	-0.093	ABCA1 | ABCB1 | ACSF2 | ACTC1 | ACVR2A | ADGRE5 | ADGRL1 | AHCYL1 | AIG1 | ALCAM | ANGPT2 | APOA1 | ARFGEF2 | ASPN | ATP4B | ATRNL1 | BCL2L11 | BDH1 | C3 | CCDC80 | CCND1 | CCNH | CD44 | CDK4 | CDKN1A | CEMIP | CHRM3 | CLCN5 | CLDN11 | CLDN5 | CNNM2 | COL12A1 | COL1A2 | COL21A1 | CRIM1 | CSF1 | CTSC | CXCL12 | CYP19A1 | DBN1 | DCLK1 | DDR1 | DUSP5 | ECM2 | EGR1 | EPAS1 | EPHA7 | EZH1 | FABP3 | FA…	.
Renal lesion	2.13e-12	-0.095	ABCB1 | ACADS | ACSL6 | ACVR2A | ADAL | ADAMTS9 | ADORA1 | AMPD2 | ANGPT2 | APOD | ARHGAP36 | ARID5B | ARIH1 | ASB15 | ATF3 | ATF7IP2 | ATP1A2 | AURKA | BACH2 | BCS1L | BHLHE40 | BLVRB | C3 | CA9 | CCDC80 | CCDC82 | CCL4 | CCND1 | CD44 | CD9 | CDC14B | CDC6 | CDCP1 | CDKN1A | CEP63 | CHD3 | CHST2 | CISD3 | CLCN7 | CLDN5 | COL12A1 | CPEB2 | CTNS | CTSK | CTSL | CXCL12 | CXCL16 | CYP19A1 | DACT1 | …	.
Head and neck tumor	6.24e-71	-0.11	A2M | ABCA1 | ABCB1 | ABCC3 | ABHD2 | ABHD8 | ABL2 | ABTB1 | ACADS | ACSF2 | ACSL6 | ACTC1 | ACVR2A | ACYP1 | ADAL | ADAMDEC1 | ADAMTS1 | ADAMTS14 | ADAMTS20 | ADAMTS3 | ADAMTS9 | ADAMTSL1 | ADAP2 | ADAT2 | ADCYAP1 | ADGRE3 | ADGRE5 | ADGRF1 | ADGRL1 | ADGRL4 | ADORA1 | AFAP1L2 | AGFG2 | AGMO | AGTPBP1 | AHCYL1 | AIG1 | AKAP13 | AKAP6 | AKR1A1 | AKTIP | ALCAM | ALDH18A1 | ALDH1L2 | ALG13 | ALG3 |…	.
Gastrointestinal tract cancer	3.31e-43	-0.125	A2M | ABCA1 | ABCB1 | ABCC3 | ABHD2 | ABHD8 | ABL2 | ABTB1 | ACADS | ACOT13 | ACSF2 | ACSL6 | ACTC1 | ACVR2A | ACYP1 | ADAL | ADAMDEC1 | ADAMTS1 | ADAMTS14 | ADAMTS20 | ADAMTS3 | ADAMTS9 | ADAMTSL1 | ADAP2 | ADCYAP1 | ADGRE3 | ADGRE5 | ADGRF1 | ADGRL1 | ADGRL4 | ADORA1 | AFAP1L2 | AGFG2 | AGMO | AGTPBP1 | AHCYL1 | AKAP13 | AKAP6 | AKR1A1 | AKTIP | ALCAM | ALDH18A1 | ALDH1L2 | ALG13 | ALG3 | ALPK1…	.
Catabolism of protein	4.74e-09	-0.125	ADAMTS20 | ADAMTS9 | APH1A | APOA1 | ARIH1 | ASB9 | ATG4A | ATP1B2 | ATRAID | AURKA | AZIN1 | BAG3 | BMAL1 | CASP4 | CASP8 | CCNH | CLN3 | CLPP | CSF1 | CSTB | CTSC | CTSH | CTSK | CTSL | CTSO | CTSV | DACT1 | DPP3 | DYSF | FAS | FBXL2 | FBXO32 | FBXW7 | FOXO1 | FYN | GBA1 | GTPBP4 | GZMB | HACE1 | HPS4 | IER3 | IL1RN | JAK2 | JUNB | KCTD21 | let-7 | LPL | MAP3K1 | MME | MMP11 | MMP23B | MSTN | N…	.
Genitourinary adenocarcinoma	2.43e-38	-0.128	A2M | ABCA1 | ABCB1 | ABCC3 | ABHD2 | ABHD8 | ABL2 | ABTB1 | ACADS | ACOT13 | ACP3 | ACSF2 | ACSL6 | ACTC1 | ACVR2A | ACYP1 | ADAL | ADAMDEC1 | ADAMTS1 | ADAMTS14 | ADAMTS20 | ADAMTS9 | ADAMTSL1 | ADAP2 | ADCYAP1 | ADGRE5 | ADGRF1 | ADGRL4 | ADORA1 | AFAP1L2 | AGMO | AGTPBP1 | AHCYL1 | AKAP13 | AKAP6 | AKR1A1 | AKTIP | ALDH18A1 | ALDH1L2 | ALG13 | ALPK1 | ALPK3 | AMHR2 | AMMECR1 | AMPD2 | AMY2B |…	.
Growth of epithelial tissue	2.14e-14	-0.144	ACVR2A | ADAMTS1 | ANGPT2 | ANGPTL6 | APOA1 | ATF3 | AZIN1 | B4GALT1 | BMP2 | C3 | C8orf44-SGK3/SGK3 | CALB2 | CASP8 | CCDC134 | CCND1 | CD36 | CD44 | CD9 | CDH13 | CDK4 | CDKN1A | CHRM3 | COL1A2 | CSF1 | CTNNA1 | CTSV | CXCL12 | CYBB | DAAM1 | DLC1 | DUSP10 | DYSF | EFNB2 | EGR1 | EPAS1 | EREG | ETV5 | F2RL1 | FAS | FASLG | FBLN5 | FBXW7 | FGFR1 | FGFR2 | FOXO1 | FUT1 | FYN | FZD7 | GNPTAB | HEY…	.
Quantity of connective tissue	8.23e-13	-0.155	ABCA1 | ACADS | ACOT13 | ADAMTS1 | ADCYAP1 | AKR1A1 | ANGPT2 | ANGPTL6 | ARID5B | ATF3 | ATP1A2 | B4GALT1 | BAG3 | BCHE | BMAL1 | C3 | CASP8 | CCDC3 | CCDC80 | CCN2 | CCND1 | CD36 | CD44 | CD9 | CDK4 | CDKN1A | CEMIP | CEP19 | CLCN7 | CREB3L2 | CREB5 | CSF1 | CTSK | CTSV | CYP19A1 | CYP27B1 | DPP3 | DYSF | EGR1 | EPAS1 | FABP5 | FASLG | FBXW7 | FGFR1 | FGFR2 | FLT3LG | FOSL2 | GATM | GHR | GPD2 |…	.
Atherosclerosis	1.1e-11	-0.172	ABCA1 | ABCB1 | ADORA1 | AKAP13 | APOA1 | BMAL1 | CA14 | CA9 | CAMTA1 | CCDC92 | CD36 | CD44 | CD55 | CDC6 | CDCP1 | CDH13 | CDKN1A | CREB3 | CSF1 | CTSV | CXCL16 | CYP19A1 | CYP27A1 | DDR1 | DOCK9 | DUSP10 | EGR1 | EREG | F5 | FABP5 | FADS1 | FASLG | FOXO1 | GBE1 | GHR | GPX1 | GSS | GUCY1B1 | GZMB | HMOX1 | HPSE | IL33 | ITGB3 | JUNB | KCNJ2 | KLF6 | LPL | MATN2 | MMP11 | MTHFD1L | NEU1 | NOS2 …	.
Hepatocellular carcinoma	3e-12	-0.174	ABCA1 | ADAMTS1 | ADAMTS3 | ADAMTS9 | ADGRF1 | ALDH1L2 | ANGPTL6 | ANKRD26 | APOA1 | AURKA | BCL2L11 | BMAL1 | C1QTNF3 | CA14 | CA9 | CASP8 | CCDC141 | CCDC43 | CCDC80 | CCN2 | CCND1 | CD44 | CDC6 | CDCP1 | CDK4 | CDKN1A | CEP70 | CHST2 | CIPC | CIRBP | CISD3 | CLSTN2 | CPEB2 | CSF1 | CSPP1 | CTNNA1 | CXCL12 | CYBB | CYP27A1 | DAAM1 | DBN1 | DCLK1 | DLC1 | DPF3 | DPP3 | DSE | DUSP10 | DUSP5 | EBN…	.
Development of epithelial tissue	1.06e-15	-0.186	ADAMTS1 | ANGPT2 | APOA1 | B4GALT1 | BCL2L11 | BMP2 | C3 | CA9 | CCN2 | CCND1 | CD36 | CD44 | CD9 | CDH13 | CDKN1A | COL1A2 | CSF1 | CXCL12 | CYBB | CYP19A1 | DAAM1 | DYSF | EGR1 | EPB41L5 | F2RL1 | FGFR1 | FGFR2 | FLNB | FOSL2 | FOXL2 | FOXO1 | FUT1 | FZD7 | GAB1 | GPX1 | HEY2 | HEYL | HMOX1 | HPS4 | ID2 | ID3 | IFT88 | IL1RN | IL33 | ITGA4 | ITGB3 | JAG1 | KCNJ2 | KIT | KITLG | KLF5 | KRT8 | le…	.
Synthesis of carbohydrate	1.66e-12	-0.188	ADCYAP1 | ADORA1 | AKR1A1 | ALG3 | APOA1 | ASPN | B3GALT2 | B3GALT4 | B4GALT1 | B4GALT4 | BMP2 | CCN2 | CD36 | CDS1 | CEMIP | CHST15 | CHST2 | CLN3 | CSF1 | DGKB | DSE | DUSP6 | FABP3 | FABP5 | FAS | FGFR1 | FITM2 | FOXO1 | FUT1 | GBE1 | GFPT2 | GFRA1 | GMPPB | GNA14 | GNPDA1 | GNPNAT1 | GYS1 | HS3ST1 | HS6ST1 | HS6ST3 | IL1RN | INPP5F | ISYNA1 | JAK2 | KIT | let-7 | LPL | MFSD2A | MTM1 | MTMR4 |…	.
Formation of filaments	7.66e-10	-0.191	A2M | ABL2 | ACTC1 | ADORA1 | AKAP13 | APOA1 | AURKA | CCN2 | CCND1 | CD44 | CDH13 | CDK4 | CDKN1A | CHRM3 | CNTNAP1 | CTSL | CXCL12 | CXXC5 | DAAM1 | DBN1 | DLC1 | EPHA1 | F2RL1 | FABP3 | FAM171A1 | FBXW7 | FHOD3 | FMOD | FYN | GNG12 | GZMB | IFT88 | ITGB5 | JAG1 | JUNB | KIF2C | LAMTOR1 | LIMCH1 | LIMK2 | MAP1B | MAP3K1 | MCF2 | MET | MGAT5 | mir-24 | MME | MYLK | NR4A1 | PAK3 | PDLIM1 | PDLIM4…	.
Abdominal lesion	8.81e-61	-0.201	A2M | ABCA1 | ABCB1 | ABCC3 | ABHD2 | ABHD8 | ABL2 | ABTB1 | ACADS | ACOT13 | ACP3 | ACSF2 | ACSL6 | ACTC1 | ACVR2A | ACYP1 | ADAL | ADAMDEC1 | ADAMTS1 | ADAMTS14 | ADAMTS20 | ADAMTS3 | ADAMTS9 | ADAMTSL1 | ADAP2 | ADCYAP1 | ADGRE3 | ADGRE5 | ADGRF1 | ADGRL1 | ADGRL4 | ADORA1 | AFAP1L2 | AGFG2 | AGMO | AGTPBP1 | AHCYL1 | AIG1 | AKAP13 | AKAP6 | AKR1A1 | AKTIP | ALCAM | ALDH18A1 | ALDH1L2 | ALG13 …	.
Size of body	5.2e-16	-0.219	ABCA1 | ABL2 | ACOT13 | ACTC1 | ADAMTS1 | AKAP6 | ANKRD26 | APLP1 | ARID5B | ARSB | B4GALT1 | BAMBI | BCAT2 | BCL2L11 | BCL6 | BMAL1 | BRINP1 | C3 | CA14 | CAMTA1 | CCND1 | CD36 | CD9 | CDK4 | CDKN1A | CDON | CEP19 | CEP290 | CETN2 | CHN1 | CHRM3 | CLCN7 | COL12A1 | CPEB2 | CSF1 | CTSK | CYBB | CYP27B1 | DACT1 | DPP3 | DSE | EHD3 | ETV5 | FABP5 | FBLN1 | FBXL20 | FGFR2 | FMOD | FOXL2 | FXN | FYN …	.
Soft tissue lesion	1.54e-29	-0.222	A2M | ABCA1 | ABCB1 | ABCC3 | ABHD2 | ABHD8 | ABL2 | ABTB1 | ACADS | ACSF2 | ACSL6 | ACTC1 | ACVR2A | ADAMDEC1 | ADAMTS1 | ADAMTS14 | ADAMTS3 | ADAMTS9 | ADAMTSL1 | ADAT2 | ADCYAP1 | ADGRE3 | ADGRE5 | ADGRF1 | ADGRL1 | ADGRL4 | AGFG2 | AGMO | AGTPBP1 | AHCYL1 | AIG1 | AKAP13 | AKAP6 | AKR1A1 | ALDH18A1 | ALDH1L2 | ALG13 | ALPK1 | ALPK3 | AMH | AMHR2 | AMIGO3 | AMMECR1 | ANAPC5 | ANGPT2 | ANKRD1 |…	.
Formation of actin stress fibers	2.54e-09	-0.234	ABL2 | ADORA1 | AKAP13 | APOA1 | CCN2 | CCND1 | CD44 | CDH13 | CDK4 | CDKN1A | CNTNAP1 | CXCL12 | CXXC5 | DAAM1 | DLC1 | EPHA1 | FAM171A1 | FBXW7 | FHOD3 | FYN | GNG12 | ITGB5 | JAG1 | JUNB | LAMTOR1 | LIMCH1 | LIMK2 | MCF2 | MET | mir-24 | MYLK | NR4A1 | PDLIM1 | PDLIM4 | RGCC | RHOQ | RND3 | SIRPA | SORBS1 | SPRY2 | SST | STARD13 | THBS1 | TIAM1 | TNN | TRPC4 | VCAM1	.
Familial neurological disorder	1.31e-22	-0.239	A2M | ABCB1 | ADPRS | AGTPBP1 | AHCYL1 | AIG1 | ALDH18A1 | ALG13 | ALPK1 | ALPK3 | AMMECR1 | AMPD2 | AMY2B | ANGPT2 | ANO3 | APLP1 | APOA1 | APOD | ARFGEF2 | ARL6IP1 | ARSB | ATP1A2 | ATP4B | ATP7B | B3GALT4 | BCL6 | BCS1L | BEX2 | BHLHE40 | BHLHE41 | C3 | CA14 | CA8 | CA9 | CACNB3 | CAMTA1 | CASP8 | CASQ1 | CC2D2A | CCDC141 | CCDC8 | CCDC82 | CCL4 | CCN2 | CCND1 | CD36 | CD44 | CDKL5 | CDON | CD…	.
Endocrine gland tumor	6.59e-47	-0.259	A2M | ABCA1 | ABCB1 | ABCC3 | ABHD2 | ABHD8 | ABL2 | ABTB1 | ACADS | ACSF2 | ACSL6 | ACVR2A | ACYP1 | ADAL | ADAMTS1 | ADAMTS14 | ADAMTS20 | ADAMTS3 | ADAMTS9 | ADAMTSL1 | ADAP2 | ADAT2 | ADCYAP1 | ADGRE3 | ADGRE5 | ADGRF1 | ADGRL1 | ADGRL4 | AFAP1L2 | AGFG2 | AGMO | AGTPBP1 | AHCYL1 | AKAP13 | AKAP6 | AKR1A1 | AKTIP | ALCAM | ALDH18A1 | ALDH1L2 | ALG13 | ALG3 | ALPK1 | ALPK3 | AMH | AMHR2 | AMIG…	.
Malignant genitourinary solid tumor	1.41e-44	-0.272	A2M | ABCA1 | ABCB1 | ABCC3 | ABHD2 | ABHD8 | ABL2 | ABTB1 | ACADS | ACOT13 | ACP3 | ACSF2 | ACSL6 | ACTC1 | ACVR2A | ACYP1 | ADAL | ADAMDEC1 | ADAMTS1 | ADAMTS14 | ADAMTS20 | ADAMTS3 | ADAMTS9 | ADAMTSL1 | ADAP2 | ADCYAP1 | ADGRE5 | ADGRF1 | ADGRL4 | ADORA1 | AFAP1L2 | AGFG2 | AGMO | AGTPBP1 | AHCYL1 | AIG1 | AKAP13 | AKAP6 | AKR1A1 | AKTIP | ALCAM | ALDH18A1 | ALDH1L2 | ALG13 | ALG3 | ALPK1 | A…	.
Colon cancer	8.92e-12	-0.277	A2M | ABCB1 | ABCC3 | ABHD2 | ABL2 | ABTB1 | ACTC1 | ACVR2A | ACYP1 | ADAL | ADAMTS1 | ADAMTS14 | ADAMTS20 | ADAMTS3 | ADAMTS9 | ADAP2 | ADGRE5 | ADGRL1 | ADGRL4 | ADORA1 | AFAP1L2 | AGMO | AKAP13 | AKAP6 | AKTIP | ALDH1L2 | ALG13 | ALPK1 | ALPK3 | AMH | AMHR2 | AMIGO3 | AMMECR1 | ANAPC5 | ANGPT2 | ANKRD26 | ANO3 | APLP1 | APOD | ARHGAP36 | ARID5B | ARSJ | ATF3 | ATF7IP2 | ATG4A | ATIC | ATP1A2 |…	.
Brain cancer	2.49e-10	-0.277	ABCA1 | ABHD2 | ACADS | ACVR2A | ADAMTS3 | ADAMTS9 | ADAMTSL1 | ADAT2 | ADGRF1 | AGTPBP1 | AHCYL1 | AKAP13 | ALDH18A1 | ALPK1 | ANGPT2 | ANKRD55 | ANO3 | ANO4 | ARID5B | ATIC | ATP1A2 | ATRNL1 | AURKA | B4GALT4 | BEX2 | BHLHE40 | C2CD5 | C3 | CA9 | CALB2 | CAMTA1 | CC2D2A | CCDC141 | CCDC59 | CD302 | CD44 | CDC14B | CDCP1 | CDH13 | CDKL5 | CHD3 | CIPC | CIRBP | CLDN11 | CLN5 | CNNM3 | CNTNAP1 | C…	.
Large intestine neoplasm	1.12e-36	-0.299	A2M | ABCA1 | ABCB1 | ABCC3 | ABHD2 | ABHD8 | ABL2 | ABTB1 | ACADS | ACOT13 | ACTC1 | ACVR2A | ACYP1 | ADAL | ADAMDEC1 | ADAMTS1 | ADAMTS14 | ADAMTS20 | ADAMTS3 | ADAMTS9 | ADAMTSL1 | ADAP2 | ADCYAP1 | ADGRE3 | ADGRE5 | ADGRL1 | ADGRL4 | ADORA1 | AFAP1L2 | AGFG2 | AGMO | AGTPBP1 | AHCYL1 | AKAP13 | AKAP6 | AKR1A1 | AKTIP | ALCAM | ALDH18A1 | ALDH1L2 | ALG13 | ALG3 | ALPK1 | ALPK3 | AMH | AMHR2 | …	.
Colorectal tumor	3.42e-15	-0.299	A2M | ABCB1 | ABCC3 | ABHD2 | ABL2 | ABTB1 | ACADS | ACTC1 | ACVR2A | ACYP1 | ADAL | ADAMTS1 | ADAMTS14 | ADAMTS20 | ADAMTS3 | ADAMTS9 | ADAP2 | ADGRE5 | ADGRL1 | ADGRL4 | ADORA1 | AFAP1L2 | AGMO | AKAP13 | AKAP6 | AKTIP | ALCAM | ALDH1L2 | ALG13 | ALPK1 | ALPK3 | AMH | AMHR2 | AMIGO3 | AMMECR1 | AMY2B | ANAPC5 | ANGPT2 | ANKRD26 | ANO3 | APLP1 | APOD | ARHGAP36 | ARID5B | ARMC8 | ARSJ | ASPN | A…	.
Liver lesion	2.87e-22	-0.3	A2M | ABCA1 | ABCC3 | ABL2 | ACSL6 | ACTC1 | ACVR2A | ADAL | ADAMDEC1 | ADAMTS1 | ADAMTS14 | ADAMTS20 | ADAMTS3 | ADAMTS9 | ADAMTSL1 | ADCYAP1 | ADGRF1 | ADORA1 | AGFG2 | AGTPBP1 | AIG1 | AKAP13 | AKAP6 | AKTIP | ALCAM | ALDH1L2 | ALG13 | ALG3 | ALPK1 | AMH | AMY2B | ANAPC5 | ANGPT2 | ANGPTL6 | ANKRA2 | ANKRD26 | ANKRD50 | ANO4 | APH1A | APLP1 | APOA1 | ARFGEF2 | ARID5B | ARIH1 | ARL6IP1 | ARSB |…	.
Growth of neurites	8.75e-09	-0.335	A2M | ADCYAP1 | ALCAM | BMP2 | CD9 | CDKL5 | CDKN1A | CHN1 | CHST2 | CREB3 | CRMP1 | CSF1 | CSRP1 | CXCL12 | CYP19A1 | DCLK1 | DDR1 | DOK6 | DUSP10 | EFNB2 | EGR1 | ETV5 | FAS | FGFR1 | FGFR2 | GAB1 | GFRA1 | GFRA2 | GPM6A | HPSE | INPP5F | ITGA4 | ITGA9 | ITGB3 | KIT | KITLG | MAP1B | MAP3K8 | MARCKS | MDK | MET | mir-34 | MT2A | MYO10 | NGF | NRXN1 | NTRK2 | PLXNA1 | PLXNA4 | RAB33A | RAPSN | R…	.
Cancer	1.58e-83	-0.351	A2M | ABCA1 | ABCB1 | ABCC3 | ABHD2 | ABHD8 | ABL2 | ABTB1 | ACADS | ACOT13 | ACP3 | ACSF2 | ACSL6 | ACTC1 | ACVR2A | ACYP1 | ADAL | ADAMDEC1 | ADAMTS1 | ADAMTS14 | ADAMTS20 | ADAMTS3 | ADAMTS9 | ADAMTSL1 | ADAP2 | ADAT2 | ADCYAP1 | ADGRE3 | ADGRE5 | ADGRF1 | ADGRL1 | ADGRL4 | ADORA1 | AFAP1L2 | AGFG2 | AGMO | AGTPBP1 | AHCYL1 | AIG1 | AKAP13 | AKAP6 | AKR1A1 | AKTIP | ALCAM | ALDH18A1 | ALDH1L2 …	.
Non-malignant disorder	1.34e-20	-0.353	ABCA1 | ABCB1 | ACSF2 | ACTC1 | ACVR2A | ADAMTS9 | ADGRE5 | ADGRL1 | AHCYL1 | AIG1 | ALCAM | AMY2B | ANGPT2 | APLP1 | APOA1 | APOBEC3B | ARFGEF2 | ARID5B | ARMC8 | ARSB | ASPN | ATF7IP2 | ATG4A | ATP1A2 | ATP4B | ATP7B | ATRNL1 | B4GALT1 | BACH2 | BCAT1 | BCL2L11 | BCL6 | BDH1 | BMP2 | BNIP3 | BRINP1 | C3 | CA14 | CA9 | CASP8 | CCDC80 | CCL4 | CCN2 | CCND1 | CCNH | CD44 | CDC6 | CDK4 | CDKN1A | C…	.
Development of vasculature	3.33e-23	-0.354	ABL2 | ADAMTS1 | ADAMTS3 | ADAMTS9 | ALCAM | ANGPT2 | ANGPTL6 | APH1A | APOA1 | ATF3 | ATP4B | B4GALT1 | BEX2 | BMAL1 | BMP2 | C3 | CACNB3 | CASP8 | CCDC134 | CCDC8 | CCN2 | CCND1 | CD36 | CD44 | CD9 | CDC6 | CDH13 | CDK4 | CDKN1A | CDON | CEMIP | CLDN5 | CLEC14A | COL1A2 | CSF1 | CTH | CTSH | CXCL12 | CXXC5 | CYBB | DAAM1 | DCBLD2 | DDR1 | DEPDC1 | DLC1 | DYSF | EFNB2 | EGLN3 | EGR1 | EHD3 | EMP…	.
Angiogenesis	2.12e-22	-0.354	ADAMTS1 | ADAMTS3 | ADAMTS9 | ALCAM | ANGPT2 | ANGPTL6 | APH1A | APOA1 | ATF3 | B4GALT1 | BEX2 | BMAL1 | BMP2 | C3 | CASP8 | CCDC134 | CCN2 | CCND1 | CD36 | CD44 | CD9 | CDC6 | CDH13 | CDK4 | CDKN1A | CEMIP | CLDN5 | CLEC14A | COL1A2 | CSF1 | CTH | CTSH | CXCL12 | CXXC5 | CYBB | DAAM1 | DCBLD2 | DDR1 | DEPDC1 | DYSF | EFNB2 | EGLN3 | EGR1 | EHD3 | EMP3 | EPAS1 | EPHA1 | EREG | F2RL1 | FAS | FASLG…	.
Connective or soft tissue tumor	3.72e-11	-0.355	ABCB1 | ABCC3 | ABL2 | ACTC1 | ADAMTS14 | ADCYAP1 | ADGRE5 | AGMO | AHCYL1 | AIG1 | AKAP13 | AKAP6 | AMH | AMHR2 | ANGPT2 | ANKRD26 | ARFGEF2 | ASPN | ATF3 | ATIC | ATRNL1 | BCL2L11 | BCL6 | BDH1 | CALB2 | CCND1 | CD44 | CD99 | CDC6 | CDH8 | CDK4 | CDKN1A | CDS1 | CEMIP | CLCN5 | CLDN11 | CLDN5 | CLEC14A | CLPP | CNN2 | COL12A1 | COL1A2 | COL21A1 | CPEB2 | CRIM1 | CRMP1 | CSF1 | CTDNEP1 | CTSC | …	.
Accumulation of cells	1.07e-10	-0.359	ADGRE5 | ANGPT2 | APOA1 | BCL2L11 | BCL6 | C3 | CASP8 | CD44 | CD99 | CDKN1A | CSF1 | CTSC | CTSK | CXCL12 | CXCL16 | CYBB | DAB1 | DDR1 | EGR1 | ETV5 | FAS | FASLG | FGFR1 | FGFR2 | FLT3LG | HMOX1 | HS6ST1 | IER3 | IL11RA | IL1RN | IL33 | ITGA4 | ITGA5 | ITGA9 | JAK2 | KIT | LTBR | LTC4S | MAP3K8 | MDK | MERTK | MLLT11 | NOS2 | NR4A1 | PIM1 | PIM2 | PKDCC | PLAU | POSTN | PTGDS | PTX3 | PYY | SE…	.
Accumulation of myeloid cells	1.22e-11	-0.36	ADGRE5 | ANGPT2 | APOA1 | BCL6 | C3 | CASP8 | CD44 | CSF1 | CTSC | CTSK | CXCL12 | DDR1 | EGR1 | ETV5 | FAS | FASLG | FGFR1 | FGFR2 | HMOX1 | IL1RN | IL33 | ITGA4 | ITGA5 | ITGA9 | JAK2 | KIT | LTC4S | MAP3K8 | MDK | NOS2 | NR4A1 | PLAU | POSTN | PTGDS | PTX3 | PYY | SMAD7 | SPP1 | THBS1 | TLR3 | TNFRSF1B | VCAM1 | VEGFC	.
Contraction of striated muscle	1.67e-09	-0.362	ACTC1 | ADORA1 | AKAP6 | ANGPT2 | ANKRD1 | ATP1A2 | CCN2 | CSRP3 | CTSV | DTNA | EHD3 | GJA5 | HOMER1 | HSPB6 | KCNH2 | KCNJ2 | MET | MYLK | NTRK2 | PDE4B | PDE4D | PDE5A | PLN | RGS2 | SCN10A | SCN1B | SGCD | SMAD7 | STC1 | TNNI3 | TRPV4	.
Breast or pancreatic cancer	2.82e-27	-0.365	ABCA1 | ABCB1 | ABCC3 | ABHD2 | ABHD8 | ABL2 | ACADS | ACOT13 | ACP3 | ACSF2 | ACVR2A | ACYP1 | ADAMDEC1 | ADAMTS1 | ADAMTS14 | ADAMTS20 | ADAMTS3 | ADAMTS9 | ADAMTSL1 | ADCYAP1 | ADGRE3 | ADGRL4 | ADORA1 | AFAP1L2 | AGTPBP1 | AIG1 | AKAP13 | AKAP6 | AKR1A1 | AKTIP | ALCAM | ALDH18A1 | ALDH1L2 | ALG13 | ALG3 | ALPK1 | ALPK3 | AMHR2 | AMPD2 | AMY2B | ANAPC5 | ANGPT2 | ANKRD50 | ANKRD55 | ANO3 | AN…	.
Invasive cancer	2.31e-14	-0.391	ABCA1 | ABCB1 | ABCC3 | ACOT13 | ADAMTS1 | ADAMTS14 | ADAMTS20 | ADAMTS3 | ADAMTS9 | AKAP13 | AMY2B | ANGPT2 | APOD | ASPN | ATF3 | ATIC | BANK1 | CA9 | CCDC80 | CCN2 | CCND1 | CD36 | CD44 | CD9 | CDC6 | CDK4 | CDKN1A | CEMIP | CLCA2 | COL1A2 | COLEC12 | CPEB1 | CSF1 | CSPP1 | CTNNA1 | CXCL12 | CYP19A1 | DACT1 | DCBLD2 | DDR1 | DSE | DUSP6 | EGR1 | ENO4 | EPAS1 | ERAP2 | FAM111B | FAS | FASLG | F…	.
Contraction of cardiac muscle	2.53e-10	-0.392	ACTC1 | ADORA1 | AKAP6 | ANGPT2 | ANKRD1 | ATP1A2 | CCN2 | CSRP3 | CTSV | EHD3 | GJA5 | HSPB6 | KCNH2 | KCNJ2 | MET | MYLK | NTRK2 | PDE4B | PDE4D | PDE5A | PLN | RGS2 | SCN10A | SCN1B | SGCD | SMAD7 | STC1 | TNNI3	.
Accumulation of blood cells	1.53e-09	-0.392	ADGRE5 | ANGPT2 | APOA1 | BCL2L11 | BCL6 | C3 | CASP8 | CD44 | CD99 | CSF1 | CTSC | CTSK | CXCL12 | CYBB | DDR1 | EGR1 | ETV5 | FAS | FASLG | FGFR1 | FGFR2 | FLT3LG | HMOX1 | IER3 | IL1RN | IL33 | ITGA4 | ITGA5 | ITGA9 | JAK2 | KIT | LTBR | LTC4S | MAP3K8 | MDK | MLLT11 | NOS2 | NR4A1 | PIM1 | PIM2 | PKDCC | PLAU | POSTN | PTGDS | PTX3 | PYY | SMAD7 | SPP1 | THBS1 | TLR3 | TNFRSF1B | TNFSF4 | VCA…	.
Head and neck cancer	2.58e-59	-0.396	A2M | ABCA1 | ABCB1 | ABCC3 | ABHD2 | ABHD8 | ABL2 | ABTB1 | ACADS | ACSF2 | ACSL6 | ACTC1 | ACVR2A | ACYP1 | ADAL | ADAMTS1 | ADAMTS14 | ADAMTS20 | ADAMTS3 | ADAMTS9 | ADAMTSL1 | ADAP2 | ADAT2 | ADCYAP1 | ADGRE3 | ADGRE5 | ADGRF1 | ADGRL1 | ADGRL4 | ADORA1 | AFAP1L2 | AGFG2 | AGMO | AGTPBP1 | AHCYL1 | AKAP13 | AKAP6 | AKR1A1 | AKTIP | ALCAM | ALDH18A1 | ALDH1L2 | ALG13 | ALG3 | ALPK1 | ALPK3 | A…	.
Breast or gynecological cancer	8.19e-36	-0.396	ABCA1 | ABCB1 | ABCC3 | ABHD2 | ABL2 | ACADS | ACOT13 | ACP3 | ACSL6 | ACTC1 | ACVR2A | ACYP1 | ADAMDEC1 | ADAMTS1 | ADAMTS14 | ADAMTS20 | ADAMTS3 | ADAMTS9 | ADAMTSL1 | ADCYAP1 | ADGRL4 | ADORA1 | AGMO | AGTPBP1 | AHCYL1 | AIG1 | AKAP13 | AKAP6 | AKR1A1 | AKTIP | ALCAM | ALDH18A1 | ALDH1L2 | ALG13 | ALG3 | ALPK1 | ALPK3 | AMHR2 | AMMECR1 | AMPD2 | AMY2B | ANAPC5 | ANGPT2 | ANKRD26 | ANKRD50 | AN…	.
Fibrosis	1.02e-14	-0.407	ABCC3 | ACTC1 | ADORA1 | ANGPT2 | APOA1 | ASPN | ATF3 | ATP4B | ATP7B | AURKA | AZIN1 | BAG3 | BCL6 | BCS1L | BMP2 | C3 | CC2D2A | CCL4 | CCN2 | CD36 | CD44 | CD55 | CD9 | CDK4 | CDKN1A | CDON | CHRM3 | CLDN5 | COL1A2 | CSF1 | CSRP3 | CTNNA1 | CTSK | CTSV | CXCL12 | CYBB | DDR1 | DPP3 | DTNA | DUSP10 | DYSF | EFNB2 | EGR1 | EPAS1 | F2RL1 | FAM111B | FAS | FASLG | FBLN1 | FBXW7 | FGFR1 | FGFR2 | F…	.
Proliferation of neural cells	3.41e-13	-0.425	A2M | ACSL6 | ADCYAP1 | AKTIP | ALCAM | BMP2 | CCND1 | CD9 | CDK4 | CDKL5 | CDKN1A | CDON | CHN1 | CHST2 | CLDN11 | CPEB1 | CREB3 | CRMP1 | CSF1 | CSRP1 | CTNNA1 | CXCL12 | CXCL16 | CYP19A1 | DCLK1 | DDR1 | DOK6 | DUSP10 | EFNB2 | EGR1 | EML1 | EPAS1 | ETV5 | FAS | FBLN5 | FGFR1 | FGFR2 | FOXO1 | FYN | GAB1 | GBA1 | GFRA1 | GFRA2 | GPM6A | GZMB | HPSE | ID2 | ID3 | IDH2 | IFT88 | IGFBP2 | IL33 | …	.
Apoptosis	1.58e-15	-0.431	A2M | ABCA1 | ABCB1 | ABL2 | ACTC1 | ADAMTS1 | ADAMTS20 | ADAMTS3 | ADCYAP1 | ADORA1 | AFAP1L2 | AHCYL1 | AKTIP | ALCAM | AMH | ANGPT2 | ANKRD1 | APH1A | APOA1 | APOBEC3B | ARF4 | ARHGDIB | ARID5B | ARL6IP1 | ARSB | ASPN | ATF3 | ATP1A2 | AURKA | B4GALT1 | BACH2 | BAG3 | BCL2L11 | BCL6 | BEX2 | BHLHE40 | BHLHE41 | BMP2 | BNIP3 | C3 | C8orf44-SGK3/SGK3 | CASP4 | CASP8 | CCDC8 | CCDC80 | CCDC86 | C…	.
Invasion of cells	5.82e-13	-0.439	A2M | ABL2 | ADAMTS1 | ADGRE5 | AKAP13 | ALCAM | ANGPT2 | ARF4 | ATF3 | AURKA | BCAT1 | BCL6 | BHLHE40 | BHLHE41 | BMP2 | CA9 | CCN2 | CCND1 | CCNH | CD44 | CD9 | CD99 | CDCP1 | CDH13 | CDKN1A | CLCA2 | CLCN4 | CREB3 | CREB3L2 | CRMP1 | CSF1 | CTSH | CTSK | CTSL | CTSV | CXCL12 | DAAM1 | DACT1 | DBN1 | DDR1 | DEPTOR | DLC1 | DSE | DUSP6 | EFHD2 | EGR1 | ELMO1 | EPAS1 | EREG | ETV5 | FABP5 | FAIM2…	.
Astrocytoma	2.55e-19	-0.447	A2M | ABCA1 | ABCB1 | ABCC3 | ABHD8 | ACSF2 | ACVR2A | ADAMDEC1 | ADAMTS1 | ADAMTS14 | ADAMTS3 | ADAMTS9 | ADAMTSL1 | ADGRE3 | ADGRE5 | ADGRF1 | ADGRL1 | ADGRL4 | ADORA1 | AGFG2 | AHCYL1 | AIG1 | AKAP13 | AKAP6 | ALCAM | ALDH18A1 | ALDH1L2 | ALG13 | ALPK1 | ALPK3 | AMH | AMHR2 | AMIGO3 | ANAPC5 | ANGPT2 | ANKRD1 | ANKRD26 | ANKRD50 | ANO3 | APLP1 | ARF4 | ARFGEF2 | ARHGAP36 | ARID5B | ARL9 | ARSB…	.
Familial central nervous system disease	1.67e-17	-0.447	A2M | ABCB1 | AGTPBP1 | AHCYL1 | AIG1 | ALDH18A1 | ALG13 | ALPK1 | AMPD2 | ANGPT2 | ANO3 | APLP1 | APOA1 | APOD | ARFGEF2 | ARL6IP1 | ATP1A2 | ATP7B | B3GALT4 | BCL6 | BCS1L | BEX2 | BHLHE40 | C3 | CA14 | CA8 | CA9 | CACNB3 | CAMTA1 | CASP8 | CASQ1 | CC2D2A | CCDC141 | CCDC8 | CCDC82 | CCL4 | CCN2 | CCND1 | CD36 | CD44 | CDKL5 | CDON | CDS1 | CEP19 | CEP290 | CEP85L | CETN2 | CHD3 | CHN1 | CHRM3 …	.
Infection by coronavirus	5.18e-13	-0.447	ABCB1 | ACOT13 | ACSL6 | AKR1A1 | AMY2B | APOA1 | APOD | BMAL1 | C3 | CACNB3 | CASP4 | CCL4 | CCN2 | CD9 | CDKN1A | CXCL16 | DBN1 | DDR1 | DYSF | EGR1 | F5 | FADS1 | FYN | GCH1 | GPD2 | GPX1 | GSS | GSTM1 | GZMB | HPSE | IER2 | IFI6 | IFIH1 | IL1RN | ITGB3 | JAK2 | JUNB | KCNH2 | KCNJ2 | KDM4C | KIT | KLF6 | LYSMD2 | MARCKS | MTHFR | MX1 | NMI | NQO1 | NR4A1 | NRP2 | NTRK2 | OPTN | ORM1 | PDE4B |…	.
Malignant neoplasm of male genital organ	2.61e-16	-0.453	A2M | ABCA1 | ABCB1 | ABHD8 | ABL2 | ABTB1 | ACADS | ACOT13 | ACP3 | ACSF2 | ACTC1 | ACVR2A | ADAMDEC1 | ADAMTS14 | ADAMTS20 | ADAMTS3 | ADAP2 | ADCYAP1 | ADGRE5 | ADGRF1 | ADGRL4 | AFAP1L2 | AKAP13 | AKAP6 | ALDH18A1 | ALG13 | ALPK3 | AMY2B | ANAPC5 | ANKRD1 | ANO4 | APOA1 | APOD | ARFGEF2 | ARHGDIB | ARID5B | ARIH1 | ARL6IP1 | ARSB | ASB16 | ASPN | ATF3 | ATP1A2 | ATRNL1 | AURKA | B4GALT4 | BAM…	.
Prostate cancer	4.34e-16	-0.453	A2M | ABCA1 | ABCB1 | ABHD8 | ABL2 | ABTB1 | ACADS | ACOT13 | ACP3 | ACSF2 | ACTC1 | ACVR2A | ADAMDEC1 | ADAMTS14 | ADAMTS20 | ADAMTS3 | ADAP2 | ADCYAP1 | ADGRE5 | ADGRF1 | ADGRL4 | AFAP1L2 | AKAP13 | AKAP6 | ALDH18A1 | ALG13 | ALPK3 | AMY2B | ANAPC5 | ANKRD1 | ANO4 | APOA1 | APOD | ARFGEF2 | ARHGDIB | ARID5B | ARIH1 | ARL6IP1 | ARSB | ASB16 | ASPN | ATF3 | ATP1A2 | ATRNL1 | AURKA | B4GALT4 | BAM…	.
Cancer of secretory structure	8.67e-65	-0.463	A2M | ABCA1 | ABCB1 | ABCC3 | ABHD2 | ABHD8 | ABL2 | ABTB1 | ACADS | ACOT13 | ACP3 | ACSF2 | ACSL6 | ACTC1 | ACVR2A | ACYP1 | ADAL | ADAMDEC1 | ADAMTS1 | ADAMTS14 | ADAMTS20 | ADAMTS3 | ADAMTS9 | ADAMTSL1 | ADAP2 | ADAT2 | ADCYAP1 | ADGRE3 | ADGRE5 | ADGRF1 | ADGRL1 | ADGRL4 | AFAP1L2 | AGFG2 | AGMO | AGTPBP1 | AHCYL1 | AKAP13 | AKAP6 | AKR1A1 | AKTIP | ALCAM | ALDH18A1 | ALDH1L2 | ALG13 | ALG3 |…	.
Invasive tumor	1.38e-17	-0.472	ABCA1 | ABCB1 | ABCC3 | ABL2 | ACOT13 | ADAMTS1 | ADAMTS14 | ADAMTS20 | ADAMTS3 | ADAMTS9 | ADGRE5 | ADORA1 | AKAP13 | ALCAM | AMY2B | ANGPT2 | APOA1 | APOD | ARF4 | ARID5B | ASPN | ATF3 | ATIC | BACH2 | BANK1 | BCAT1 | BCL2L11 | BHLHE41 | BMP2 | C3 | CA9 | CASP8 | CCDC80 | CCN2 | CCND1 | CD36 | CD44 | CD9 | CD99 | CDC6 | CDCP1 | CDK4 | CDKN1A | CEMIP | CIRBP | CLCA2 | COL1A2 | COLEC12 | CPEB1 | …	.
Apoptosis of tumor cell lines	1.88e-12	-0.486	ABCA1 | ABCB1 | ABL2 | ADORA1 | ALCAM | AMH | ANGPT2 | ANKRD1 | ARSB | ASPN | ATF3 | AURKA | BACH2 | BAG3 | BCL2L11 | BCL6 | BEX2 | BHLHE40 | BMP2 | BNIP3 | C3 | C8orf44-SGK3/SGK3 | CASP4 | CASP8 | CCDC8 | CCDC80 | CCN2 | CCND1 | CD44 | CD55 | CD99 | CDC20 | CDC6 | CDCP1 | CDK4 | CDKN1A | CDON | CEMIP | CLCA2 | CNN2 | CPEB2 | CREB3L2 | CREB5 | CRMP1 | CSTB | CTH | CXCL12 | DDIT4 | DEPDC1 | DOP1B …	.
Disorder of basal ganglia	5.98e-17	-0.492	A2M | ABCB1 | ADAMTSL1 | ADORA1 | AHCYL1 | AIG1 | ANO3 | APLP1 | APOD | ARHGDIB | B3GALT4 | BCHE | BCL6 | BHLHE40 | C3 | CACNB3 | CASP8 | CASQ1 | CCL4 | CCN2 | CD44 | CDS1 | CETN2 | CHN1 | CHRM3 | CIPC | CIRBP | CLDN11 | CLDN5 | CLK1 | CLN3 | COASY | COLGALT2 | CRAT | CRIM1 | CSF1 | CYBB | DBN1 | DCLK1 | DGKB | DTNA | DUSP5 | EGR1 | ELMO1 | EML1 | ENPP5 | ETV5 | FAM171A1 | FAM3C | FAS | FBXW7 | G…	.
Pancreatic lesion	4.42e-12	-0.494	A2M | ABCA1 | ABCC3 | ABHD8 | ACSF2 | ACVR2A | ADAMTS1 | ADAMTS20 | ADAMTS3 | ADAMTSL1 | ADCYAP1 | ADGRE3 | ADGRL4 | AFAP1L2 | AKAP13 | AKAP6 | ALCAM | ALG13 | ALPK1 | AMY2B | ANAPC5 | ANGPT2 | ANO3 | ANO4 | ARFGEF2 | ARID5B | ARSB | ASPN | ATIC | ATP1A2 | ATP7B | ATRNL1 | B3GALT2 | B3GALT4 | BACH2 | BCHE | BCL2L11 | BMAL1 | BMP2 | BNIP3 | BRINP1 | C2CD5 | C3 | CA14 | CASP4 | CASQ1 | CCDC134 | CC…	.
Brain lesion	2.21e-27	-0.512	A2M | ABCA1 | ABCB1 | ABCC3 | ABHD2 | ABHD8 | ABTB1 | ACADS | ACSF2 | ACSL6 | ACVR2A | ADAMDEC1 | ADAMTS1 | ADAMTS14 | ADAMTS3 | ADAMTS9 | ADAMTSL1 | ADAT2 | ADCYAP1 | ADGRE3 | ADGRF1 | ADGRL1 | ADGRL4 | AGFG2 | AGTPBP1 | AHCYL1 | AIG1 | AKAP13 | AKAP6 | AKR1A1 | ALDH18A1 | ALDH1L2 | ALG13 | ALPK1 | ALPK3 | AMH | AMHR2 | AMIGO3 | ANAPC5 | ANGPT2 | ANKRD1 | ANKRD26 | ANKRD50 | ANKRD55 | ANO3 | ANO…	.
Pelvic cancer	8.72e-37	-0.519	A2M | ABCA1 | ABCB1 | ABCC3 | ABHD2 | ABHD8 | ABL2 | ABTB1 | ACADS | ACOT13 | ACP3 | ACSF2 | ACSL6 | ACTC1 | ACVR2A | ACYP1 | ADAMDEC1 | ADAMTS1 | ADAMTS14 | ADAMTS20 | ADAMTS3 | ADAMTS9 | ADAMTSL1 | ADAP2 | ADCYAP1 | ADGRE5 | ADGRF1 | ADGRL4 | ADORA1 | AFAP1L2 | AGFG2 | AGMO | AGTPBP1 | AHCYL1 | AKAP13 | AKAP6 | AKR1A1 | AKTIP | ALCAM | ALDH18A1 | ALDH1L2 | ALG13 | ALPK1 | ALPK3 | AMHR2 | AMMECR…	.
Differentiation of adipocytes	3.46e-09	-0.526	A2M | ANKRD26 | ARID5B | ARL4A | ATF3 | BMAL1 | BMP2 | BNIP3 | CCDC3 | CCND1 | CDS1 | CREB5 | DACT1 | DUSP10 | DYSF | EGLN3 | FABP3 | FBXW7 | FOSL2 | FOXO1 | FYN | GPX1 | HMOX1 | HSD11B1 | ID2 | IFT88 | IGFBP2 | JAG1 | KLF5 | LMO4 | LPL | mir-24 | MMP11 | MRPS18B | MSTN | NR1H3 | NR4A1 | PDGFRA | PEG10 | PIM1 | PTGDS | RGS2 | RUNX2 | SFRP2 | SIRT2 | SLC25A27 | SLC2A4 | SMAD7 | SPP1 | TMEM120B | T…	.
Proliferation of neuronal cells	1.39e-10	-0.531	A2M | ACSL6 | ADCYAP1 | AKTIP | ALCAM | BMP2 | CCND1 | CD9 | CDKL5 | CDKN1A | CHN1 | CHST2 | CREB3 | CRMP1 | CSF1 | CSRP1 | CTNNA1 | CXCL12 | CYP19A1 | DCLK1 | DDR1 | DOK6 | DUSP10 | EFNB2 | EGR1 | EML1 | ETV5 | FAS | FBLN5 | FGFR1 | FGFR2 | GAB1 | GFRA1 | GFRA2 | GPM6A | HPSE | ID3 | IGFBP2 | INPP5F | ITGA4 | ITGA9 | ITGB3 | JAG1 | KIT | KITLG | MAP1B | MAP3K8 | MARCKS | MDK | MET | mir-34 | MT2…	.
Metastasis	1.46e-13	-0.541	ABCA1 | ABCB1 | ABCC3 | ABL2 | ADAMTS1 | ADGRE5 | ADORA1 | ALCAM | AMY2B | ANGPT2 | APOA1 | ARF4 | ARID5B | ASPN | ATF3 | ATIC | BACH2 | BCAT1 | BCL2L11 | BHLHE41 | BMP2 | C3 | CA9 | CASP8 | CCDC80 | CCN2 | CCND1 | CD36 | CD44 | CD9 | CD99 | CDCP1 | CDK4 | CDKN1A | CEMIP | CIRBP | COLEC12 | CPEB1 | CPEB2 | CREB3 | CSF1 | CSRP3 | CSTB | CTNNA1 | CTSH | CXCL12 | CYBB | CYP19A1 | DACT1 | DDR1 | DEPD…	.
Solid tumor	7.95e-85	-0.544	A2M | ABCA1 | ABCB1 | ABCC3 | ABHD2 | ABHD8 | ABL2 | ABTB1 | ACADS | ACOT13 | ACP3 | ACSF2 | ACSL6 | ACTC1 | ACVR2A | ACYP1 | ADAL | ADAMDEC1 | ADAMTS1 | ADAMTS14 | ADAMTS20 | ADAMTS3 | ADAMTS9 | ADAMTSL1 | ADAP2 | ADAT2 | ADCYAP1 | ADGRE3 | ADGRE5 | ADGRF1 | ADGRL1 | ADGRL4 | ADORA1 | AFAP1L2 | AGFG2 | AGMO | AGTPBP1 | AHCYL1 | AIG1 | AKAP13 | AKAP6 | AKR1A1 | AKTIP | ALCAM | ALDH18A1 | ALDH1L2 …	.
Development of colorectal tumor	3.16e-12	-0.555	A2M | ABCB1 | ABCC3 | ABHD2 | ABL2 | ABTB1 | ACTC1 | ACVR2A | ACYP1 | ADAL | ADAMTS1 | ADAMTS14 | ADAMTS20 | ADAMTS3 | ADAMTS9 | ADAP2 | ADGRE5 | ADGRL1 | ADGRL4 | ADORA1 | AFAP1L2 | AGMO | AKAP13 | AKAP6 | AKTIP | ALDH1L2 | ALG13 | ALPK1 | ALPK3 | AMH | AMHR2 | AMIGO3 | AMMECR1 | AMY2B | ANAPC5 | ANGPT2 | ANKRD26 | ANO3 | APLP1 | APOD | ARHGAP36 | ARID5B | ARMC8 | ARSJ | ATF7IP2 | ATG4A | ATIC |…	.
Advanced malignant tumor	2.97e-14	-0.567	ABCA1 | ABCB1 | ABCC3 | ABL2 | ADAMTS1 | ADGRE5 | ADORA1 | ALCAM | AMY2B | ANGPT2 | APOA1 | ARF4 | ARID5B | ASPN | ATF3 | ATIC | BACH2 | BCAT1 | BCL2L11 | BHLHE41 | BMP2 | C3 | CA9 | CALB2 | CASP8 | CCDC80 | CCN2 | CCND1 | CD36 | CD44 | CD9 | CD99 | CDCP1 | CDK4 | CDKN1A | CEMIP | CIRBP | COLEC12 | CPEB1 | CPEB2 | CREB3 | CSF1 | CSRP3 | CSTB | CTNNA1 | CTSH | CXCL12 | CXXC5 | CYBB | CYP19A1 | DAC…	.
Concentration of lipid	1.89e-13	-0.576	ABCA1 | ABCB1 | ABCC3 | ACADS | ACOT13 | ACP3 | ADCYAP1 | ADORA1 | AGMO | AMH | ANGPT2 | ANGPTL6 | APOA1 | APOD | ATF3 | ATP7B | B4GALT1 | BAG3 | BAMBI | BCAT2 | BCHE | BHLHE40 | BMAL1 | BMP2 | C3 | CASP8 | CCDC3 | CCDC80 | CD36 | CDK4 | CDKN1A | CDS1 | CEP19 | CHRM3 | CLN3 | CRAT | CSF1 | CTDNEP1 | CXCL12 | CYBB | CYP19A1 | CYP27A1 | CYP27B1 | DYSF | EGLN3 | EGR1 | EHD2 | EHHADH | ELMO1 | EPAS1 …	.
Development of digestive organ tumor	3.31e-20	-0.595	A2M | ABCA1 | ABCB1 | ABCC3 | ABHD2 | ABL2 | ABTB1 | ACSF2 | ACTC1 | ACVR2A | ACYP1 | ADAL | ADAMTS1 | ADAMTS14 | ADAMTS20 | ADAMTS3 | ADAMTS9 | ADAMTSL1 | ADAP2 | ADGRE5 | ADGRL1 | ADGRL4 | ADORA1 | AFAP1L2 | AGMO | AGTPBP1 | AKAP13 | AKAP6 | AKTIP | ALCAM | ALDH18A1 | ALDH1L2 | ALG13 | ALPK1 | ALPK3 | AMH | AMHR2 | AMIGO3 | AMMECR1 | AMPD2 | AMY2B | ANAPC5 | ANGPT2 | ANKRD26 | ANO3 | ANO4 | APL…	.
Fibrogenesis	1.22e-10	-0.595	A2M | ABL2 | ACTC1 | ADORA1 | AKAP13 | APOA1 | AURKA | CASQ1 | CCN2 | CCND1 | CD44 | CDH13 | CDK4 | CDKN1A | CHRM3 | CNTNAP1 | CTSL | CXCL12 | CXXC5 | DAAM1 | DBN1 | DLC1 | DYSF | EPAS1 | EPHA1 | F2RL1 | FABP3 | FAM171A1 | FBXW7 | FHOD3 | FMNL2 | FMOD | FYN | GNG12 | GZMB | HSD11B1 | IFT88 | ITGB5 | JAG1 | JUNB | KIF2C | KRT8 | LAMTOR1 | LIMCH1 | LIMK2 | MAP1B | MAP3K1 | MCF2 | MET | MGAT5 | mir-…	.
Anogenital cancer	1.73e-40	-0.598	A2M | ABCA1 | ABCB1 | ABCC3 | ABHD2 | ABHD8 | ABL2 | ABTB1 | ACADS | ACOT13 | ACP3 | ACSF2 | ACSL6 | ACTC1 | ACVR2A | ACYP1 | ADAMDEC1 | ADAMTS1 | ADAMTS14 | ADAMTS20 | ADAMTS3 | ADAMTS9 | ADAMTSL1 | ADAP2 | ADCYAP1 | ADGRE5 | ADGRF1 | ADGRL4 | ADORA1 | AFAP1L2 | AGMO | AGTPBP1 | AHCYL1 | AIG1 | AKAP13 | AKAP6 | AKR1A1 | AKTIP | ALCAM | ALDH18A1 | ALDH1L2 | ALG13 | ALG3 | ALPK1 | ALPK3 | AMHR2 | …	.
Glioma cancer	1.66e-29	-0.625	A2M | ABCA1 | ABCB1 | ABCC3 | ABHD2 | ABHD8 | ABTB1 | ACADS | ACSF2 | ACSL6 | ACVR2A | ADAMDEC1 | ADAMTS1 | ADAMTS14 | ADAMTS3 | ADAMTS9 | ADAMTSL1 | ADAT2 | ADGRE3 | ADGRE5 | ADGRF1 | ADGRL1 | ADGRL4 | ADORA1 | AGFG2 | AGTPBP1 | AHCYL1 | AIG1 | AKAP13 | AKAP6 | AKR1A1 | ALCAM | ALDH18A1 | ALDH1L2 | ALG13 | ALPK1 | ALPK3 | AMH | AMHR2 | AMIGO3 | ANAPC5 | ANGPT2 | ANKRD1 | ANKRD26 | ANKRD50 | ANKR…	.
Metabolism of carbohydrate	2.77e-14	-0.635	ABCB1 | ADCYAP1 | ADORA1 | AKR1A1 | ALG3 | APOA1 | APOD | ARSB | ASPN | B3GALT2 | B3GALT4 | B4GALT1 | B4GALT4 | BMP2 | CCN2 | CD36 | CD44 | CDS1 | CEMIP | CHST15 | CHST2 | CLN3 | CSF1 | CTH | DGKB | DSE | DUSP6 | DYSF | FABP3 | FABP5 | FAS | FGFR1 | FITM2 | FOXO1 | FUCA2 | FUT1 | GALK2 | GBA1 | GBE1 | GFPT2 | GFRA1 | GMPPB | GNA14 | GNPDA1 | GNPNAT1 | GYS1 | HK2 | HPSE | HS3ST1 | HS6ST1 | HS6ST3 …	.
Nonpituitary endocrine tumor	5.26e-50	-0.638	A2M | ABCA1 | ABCB1 | ABCC3 | ABHD2 | ABHD8 | ABL2 | ABTB1 | ACADS | ACSF2 | ACSL6 | ACVR2A | ACYP1 | ADAL | ADAMTS1 | ADAMTS14 | ADAMTS20 | ADAMTS3 | ADAMTS9 | ADAMTSL1 | ADAP2 | ADAT2 | ADCYAP1 | ADGRE3 | ADGRE5 | ADGRF1 | ADGRL1 | ADGRL4 | AFAP1L2 | AGFG2 | AGMO | AGTPBP1 | AHCYL1 | AKAP13 | AKAP6 | AKR1A1 | AKTIP | ALCAM | ALDH18A1 | ALDH1L2 | ALG13 | ALG3 | ALPK1 | ALPK3 | AMH | AMHR2 | AMIG…	.
Central nervous system cancer	1.94e-30	-0.645	A2M | ABCA1 | ABCB1 | ABCC3 | ABHD2 | ABHD8 | ABTB1 | ACADS | ACSF2 | ACSL6 | ACVR2A | ADAMDEC1 | ADAMTS1 | ADAMTS14 | ADAMTS3 | ADAMTS9 | ADAMTSL1 | ADAT2 | ADGRE3 | ADGRE5 | ADGRF1 | ADGRL1 | ADGRL4 | ADORA1 | AGFG2 | AGTPBP1 | AHCYL1 | AIG1 | AKAP13 | AKAP6 | AKR1A1 | ALCAM | ALDH18A1 | ALDH1L2 | ALG13 | ALPK1 | ALPK3 | AMH | AMHR2 | AMIGO3 | ANAPC5 | ANGPT2 | ANKRD1 | ANKRD26 | ANKRD50 | ANKR…	.
Benign connective or soft tissue neoplasm	1.57e-11	-0.651	ACTC1 | ADGRE5 | AHCYL1 | AIG1 | ANGPT2 | ARFGEF2 | ASPN | ATRNL1 | BCL2L11 | BDH1 | CCND1 | CLCN5 | CLDN11 | CLDN5 | COL12A1 | COL1A2 | COL21A1 | CRIM1 | CSF1 | CTSC | CYP19A1 | DDR1 | ECM2 | EGR1 | EZH1 | FAS | FGFR1 | FGFR2 | FLT3LG | FMOD | FOXL2 | GALK2 | GPM6A | GRIA2 | H19 | HOPX | HSPB7 | IDH2 | IFIH1 | KIT | KITLG | let-7 | LTBP1 | LYVE1 | MEST | MET | MGST1 | mir-32 | MMP11 | NEGR1 | NR…	.
Migration of endothelial cells	1.36e-09	-0.663	ADAMTS1 | ALCAM | ANGPT2 | APOA1 | ARFGEF2 | BMP2 | C3 | CCN2 | CD36 | CD44 | CD9 | CDH13 | CNN2 | CXCL12 | CXXC5 | DEPTOR | DLC1 | EFNB2 | EGR1 | F2RL1 | FGFR1 | FLNB | FOXO1 | FUT1 | GAB1 | HPSE | ID3 | IL33 | ITGA4 | ITGA9 | ITGB3 | MARCKS | MDK | mir-24 | NEU1 | NR4A1 | NRP2 | OLR1 | ORM1 | PDGFRB | PGF | PIM1 | PLAU | PLXNA1 | PTHLH | PTPRJ | RCAN1 | RGCC | RIN2 | SCG2 | SEMA3D | SPP1 | SPRY…	.
Necrosis of epithelial tissue	2.98e-11	-0.668	ABCC3 | ABL2 | ADAMTS1 | ADAMTS3 | ADORA1 | AMH | ANGPT2 | APOBEC3B | ATF3 | ATP7B | AURKA | BCL2L11 | BCL6 | BNIP3 | CASP4 | CASP8 | CCL4 | CCND1 | CD36 | CD44 | CDKN1A | CDON | CTH | CTNNA1 | CXCL12 | CYP19A1 | CYP4V2 | DUSP6 | EFNB2 | EGR1 | EMP3 | EPAS1 | F2RL1 | FAS | FASLG | FBXW7 | FGFR1 | FOXO1 | FYN | GFM2 | GPX1 | GZMB | HEYL | HK2 | HMOX1 | ID2 | IER3 | IFIH1 | IL1RN | IL33 | ITGA5 | I…	.
Activation of cells	1.37e-10	-0.67	ADCYAP1 | ADORA1 | ANGPT2 | ANGPTL6 | APOA1 | ARIH1 | ATF3 | B4GALT1 | BACH2 | BAMBI | BANK1 | BCL2L11 | BCL6 | BHLHE40 | BMP2 | BNIP3 | BRINP1 | C3 | CASP8 | CCL4 | CCN2 | CCND1 | CD36 | CD44 | CD55 | CD9 | CDK4 | CDKN1A | CLCN7 | CSF1 | CTH | CTSH | CTSL | CXCL12 | CYBB | CYP19A1 | DDIT4 | DGKB | DYSF | EFNB2 | F2RL1 | F5 | FAS | FASLG | FBXW7 | FGFR1 | FLT3LG | FMOD | FOXO1 | FYN | GBA1 | GHR …	.
Nonhematologic malignant neoplasm	5.04e-94	-0.686	A2M | ABCA1 | ABCB1 | ABCC3 | ABHD2 | ABHD8 | ABL2 | ABTB1 | ACADS | ACOT13 | ACP3 | ACSF2 | ACSL6 | ACTC1 | ACVR2A | ACYP1 | ADAL | ADAMDEC1 | ADAMTS1 | ADAMTS14 | ADAMTS20 | ADAMTS3 | ADAMTS9 | ADAMTSL1 | ADAP2 | ADAT2 | ADCYAP1 | ADGRE3 | ADGRE5 | ADGRF1 | ADGRL1 | ADGRL4 | ADORA1 | AFAP1L2 | AGFG2 | AGMO | AGTPBP1 | AHCYL1 | AIG1 | AKAP13 | AKAP6 | AKR1A1 | AKTIP | ALCAM | ALDH18A1 | ALDH1L2 …	.
Inflammation of organ	6.59e-12	-0.693	ABCA1 | ABCB1 | ACVR2A | ADAMDEC1 | ADORA1 | ALCAM | AMY2B | ANGPT2 | ANGPTL6 | APOA1 | ARHGDIB | ARIH1 | ATF3 | ATP4B | B4GALT1 | BACH2 | BANK1 | BCL2L11 | BCL6 | BHLHE40 | C1QTNF6 | C3 | CA14 | CA9 | CASP4 | CASP8 | CCL4 | CD36 | CD44 | CD55 | CD99 | CDCP1 | CDH13 | CDKN1A | CEMIP | CHRM3 | CIPC | CLCN5 | CLEC14A | COBLL1 | COL1A2 | CSF1 | CTNS | CTSL | CTSV | CXCL12 | CXCL16 | CYBB | CYP19A1 |…	.
Infection by RNA virus	1.69e-10	-0.701	ABCB1 | ABTB1 | ACOT13 | ACP3 | ACSL6 | ADAL | ADGRE5 | ADORA1 | AKAP13 | AKR1A1 | AMY2B | APOA1 | APOBEC3B | APOD | ATRAID | B4GALT1 | BMAL1 | C3 | CACNB3 | CASP4 | CCDC134 | CCL4 | CCN2 | CD36 | CD44 | CD55 | CD9 | CDKN1A | CLN3 | COASY | CRIM1 | CRMP1 | CSF1 | CSPP1 | CTSL | CXCL12 | CXCL16 | CYBB | DBN1 | DDR1 | DNAL1 | DOK6 | DYSF | EFNB2 | EGR1 | EPAS1 | ERP27 | EXOSC10 | F2RL1 | F5 | FADS1…	.
Migration of vascular endothelial cells	2.31e-11	-0.709	ADAMTS1 | ALCAM | ANGPT2 | ARFGEF2 | BMP2 | C3 | CD36 | CD44 | CD9 | CDH13 | CNN2 | CXCL12 | CXXC5 | DEPTOR | DLC1 | EFNB2 | EGR1 | F2RL1 | FLNB | FOXO1 | GAB1 | ID3 | IL33 | ITGA4 | ITGA9 | ITGB3 | MDK | NEU1 | NR4A1 | ORM1 | PLAU | PTPRJ | RCAN1 | SEMA3D | SPP1 | SPRY4 | STARD13 | THBS1 | TNN | USP18 | VASH1 | VASH2 | VEGFC	.
Systemic autoimmune syndrome	1.61e-09	-0.725	ABCA1 | ABCB1 | ADAMTSL1 | ADGRE5 | AKAP13 | AKR1A1 | ANAPC5 | APOA1 | ARHGDIB | ARID5B | ARIH1 | ATIC | ATP4B | B3GALT4 | BACH2 | BANK1 | BCL2L11 | BCL6 | C1QTNF6 | C3 | CASP4 | CASP8 | CCDC59 | CCL4 | CD36 | CD44 | CD9 | CD99 | CDK4 | CEMIP | CHRM3 | CLSTN2 | COL1A2 | CSF1 | CTH | CTSC | CTSH | CTSK | CTSV | CXCL12 | CXCL16 | CYBB | CYP19A1 | CYP27B1 | DDR1 | DHRS9 | DOK6 | DSE | DUSP5 | EPAS1 …	.
Multiple cancers	2.56e-22	-0.726	ABCA1 | ABCB1 | ABCC3 | ABHD2 | ABL2 | ACADS | ACOT13 | ACP3 | ACVR2A | ACYP1 | ADAMDEC1 | ADAMTS1 | ADAMTS14 | ADAMTS20 | ADAMTS3 | ADAMTS9 | ADAMTSL1 | ADCYAP1 | ADORA1 | AGTPBP1 | AIG1 | AKAP13 | AKAP6 | AKR1A1 | AKTIP | ALCAM | ALDH18A1 | ALDH1L2 | ALG3 | ALPK1 | ALPK3 | AMHR2 | AMPD2 | ANAPC5 | ANGPT2 | ANKRD50 | ANKRD55 | ANO3 | APH1A | APLP1 | APOA1 | APOBEC3B | APOD | ARF4 | ARHGAP36 | AR…	.
Breast or ovarian cancer	5.59e-22	-0.726	ABCA1 | ABCB1 | ABCC3 | ABHD2 | ABL2 | ACADS | ACOT13 | ACP3 | ACVR2A | ACYP1 | ADAMDEC1 | ADAMTS1 | ADAMTS14 | ADAMTS20 | ADAMTS3 | ADAMTS9 | ADAMTSL1 | ADCYAP1 | ADORA1 | AGTPBP1 | AIG1 | AKAP13 | AKAP6 | AKR1A1 | AKTIP | ALCAM | ALDH18A1 | ALDH1L2 | ALG3 | ALPK1 | ALPK3 | AMHR2 | AMPD2 | ANAPC5 | ANGPT2 | ANKRD50 | ANKRD55 | ANO3 | APH1A | APLP1 | APOA1 | APOBEC3B | APOD | ARF4 | ARHGAP36 | AR…	.
Accumulation of leukocytes	4.4e-09	-0.73	ADGRE5 | ANGPT2 | APOA1 | BCL2L11 | BCL6 | C3 | CASP8 | CD44 | CD99 | CSF1 | CTSC | CTSK | CXCL12 | CYBB | DDR1 | EGR1 | ETV5 | FAS | FASLG | FGFR1 | FGFR2 | FLT3LG | HMOX1 | IER3 | IL1RN | IL33 | ITGA4 | ITGA5 | ITGA9 | JAK2 | KIT | LTBR | LTC4S | MAP3K8 | MLLT11 | NOS2 | NR4A1 | PLAU | POSTN | PTGDS | PTX3 | PYY | SMAD7 | SPP1 | THBS1 | TLR3 | TNFRSF1B | TNFSF4 | VCAM1 | VEGFC	.
Genital tract cancer	1.23e-33	-0.748	A2M | ABCA1 | ABCB1 | ABCC3 | ABHD2 | ABHD8 | ABL2 | ABTB1 | ACADS | ACOT13 | ACP3 | ACSF2 | ACSL6 | ACTC1 | ACVR2A | ACYP1 | ADAMDEC1 | ADAMTS1 | ADAMTS14 | ADAMTS20 | ADAMTS3 | ADAMTS9 | ADAMTSL1 | ADAP2 | ADCYAP1 | ADGRE5 | ADGRF1 | ADGRL4 | ADORA1 | AFAP1L2 | AGMO | AGTPBP1 | AHCYL1 | AKAP13 | AKAP6 | AKR1A1 | AKTIP | ALCAM | ALDH18A1 | ALDH1L2 | ALG13 | ALPK1 | ALPK3 | AMMECR1 | AMPD2 | AMY2…	.
Non-hematological solid tumor	1.22e-95	-0.76	A2M | ABCA1 | ABCB1 | ABCC3 | ABHD2 | ABHD8 | ABL2 | ABTB1 | ACADS | ACOT13 | ACP3 | ACSF2 | ACSL6 | ACTC1 | ACVR2A | ACYP1 | ADAL | ADAMDEC1 | ADAMTS1 | ADAMTS14 | ADAMTS20 | ADAMTS3 | ADAMTS9 | ADAMTSL1 | ADAP2 | ADAT2 | ADCYAP1 | ADGRE3 | ADGRE5 | ADGRF1 | ADGRL1 | ADGRL4 | ADORA1 | AFAP1L2 | AGFG2 | AGMO | AGTPBP1 | AHCYL1 | AIG1 | AKAP13 | AKAP6 | AKR1A1 | AKTIP | ALCAM | ALDH18A1 | ALDH1L2 …	.
Movement of vascular endothelial cells	5.9e-11	-0.764	ADAMTS1 | ALCAM | ANGPT2 | ARFGEF2 | BMP2 | C3 | CD36 | CD44 | CD9 | CDH13 | CNN2 | CXCL12 | CXXC5 | DEPTOR | DLC1 | EFNB2 | EGR1 | F2RL1 | FLNB | FOXO1 | GAB1 | ID3 | IL33 | ITGA4 | ITGA9 | ITGB3 | MDK | mir-24 | NEU1 | NR4A1 | ORM1 | PLAU | PTPRJ | RCAN1 | SCN9A | SEMA3D | SPP1 | SPRY4 | STARD13 | THBS1 | TNN | USP18 | VASH1 | VASH2 | VEGFC	.
Central nervous system tumor	6.97e-32	-0.773	A2M | ABCA1 | ABCB1 | ABCC3 | ABHD2 | ABHD8 | ABTB1 | ACADS | ACSF2 | ACSL6 | ACVR2A | ADAMDEC1 | ADAMTS1 | ADAMTS14 | ADAMTS3 | ADAMTS9 | ADAMTSL1 | ADAT2 | ADGRE3 | ADGRE5 | ADGRF1 | ADGRL1 | ADGRL4 | ADORA1 | AGFG2 | AGTPBP1 | AHCYL1 | AIG1 | AKAP13 | AKAP6 | AKR1A1 | ALCAM | ALDH18A1 | ALDH1L2 | ALG13 | ALPK1 | ALPK3 | AMH | AMHR2 | AMIGO3 | ANAPC5 | ANGPT2 | ANKRD1 | ANKRD26 | ANKRD50 | ANKR…	.
Central nervous system solid tumor	1.31e-31	-0.773	A2M | ABCA1 | ABCB1 | ABCC3 | ABHD2 | ABHD8 | ABTB1 | ACADS | ACSF2 | ACSL6 | ACVR2A | ADAMDEC1 | ADAMTS1 | ADAMTS14 | ADAMTS3 | ADAMTS9 | ADAMTSL1 | ADAT2 | ADGRE3 | ADGRE5 | ADGRF1 | ADGRL1 | ADGRL4 | ADORA1 | AGFG2 | AGTPBP1 | AHCYL1 | AIG1 | AKAP13 | AKAP6 | AKR1A1 | ALCAM | ALDH18A1 | ALDH1L2 | ALG13 | ALPK1 | ALPK3 | AMH | AMHR2 | AMIGO3 | ANAPC5 | ANGPT2 | ANKRD1 | ANKRD26 | ANKRD50 | ANKR…	.
Cognition	3.08e-11	-0.777	ABL2 | ADCYAP1 | ADGRF1 | ADORA1 | APLP1 | APOD | ARF4 | ATP1A2 | BCHE | BRINP1 | C3 | CACNB3 | CCN2 | CDKL5 | CLDN5 | CLN3 | CLSTN2 | CRMP1 | CSF1 | CTNS | CYBB | CYP19A1 | CYP27A1 | DOP1B | EFL1 | EGR1 | FGFR2 | FYN | GRIA2 | HCN1 | HOMER1 | HSD11B1 | IL1RN | ITGA5 | JUNB | JUND | KCNJ2 | KIT | LARGE1 | LMO4 | LRRC7 | LYPD1 | MARCKS | MDK | MFSD2A | mir-34 | MME | NGF | NOS2 | NRP2 | NRXN1 | NT…	.
Cell movement of endothelial cells	3.55e-09	-0.785	ADAMTS1 | ALCAM | ANGPT2 | APOA1 | ARFGEF2 | BMP2 | C3 | CCN2 | CD36 | CD44 | CD9 | CDH13 | CNN2 | CXCL12 | CXXC5 | DEPTOR | DLC1 | EFNB2 | EGR1 | F2RL1 | FGFR1 | FLNB | FOXO1 | FUT1 | GAB1 | HPSE | ID3 | IL33 | ITGA4 | ITGA9 | ITGB3 | MARCKS | MDK | MET | mir-24 | NEU1 | NR4A1 | NRP2 | OLR1 | ORM1 | PDGFRB | PGF | PIM1 | PLAU | PLXNA1 | PTHLH | PTPRJ | RCAN1 | RGCC | RIN2 | SCG2 | SCN9A | SEMA3D…	.
Fibrosis of heart	8.01e-09	-0.823	ACTC1 | ADORA1 | ANGPT2 | APOA1 | ATF3 | BAG3 | BCL6 | BCS1L | CCN2 | CDON | CSRP3 | CTNNA1 | CTSV | CYBB | DPP3 | DTNA | DUSP10 | EGR1 | FGFR1 | GPX1 | H19 | HEY2 | HMOX1 | HOPX | IL11RA | KLF5 | let-7 | LPL | mir-34 | MME | NOS2 | PLAU | POSTN | PPM1L | PRKCB | PTX3 | SGCD | SIRPA | SIRT2 | SLC2A4 | SMAD7 | SPP1 | TNFRSF1B | TNNI3 | USP18	.
Melanoma	1.34e-25	-0.847	A2M | ABCA1 | ABCB1 | ABCC3 | ABHD8 | ABL2 | ABTB1 | ACADS | ACSF2 | ACSL6 | ACTC1 | ACVR2A | ADAL | ADAMDEC1 | ADAMTS1 | ADAMTS14 | ADAMTS20 | ADAMTS3 | ADAMTS9 | ADAMTSL1 | ADAP2 | ADCYAP1 | ADGRE3 | ADGRE5 | ADGRF1 | ADGRL4 | ADORA1 | AFAP1L2 | AGFG2 | AGMO | AHCYL1 | AKAP13 | AKAP6 | AKR1A1 | ALCAM | ALDH18A1 | ALG13 | ALG3 | ALPK1 | ALPK3 | AMH | AMHR2 | AMIGO3 | AMPD2 | ANGPTL6 | ANKRA2 | A…	.
Malignant neoplasm of large intestine	1.95e-35	-0.852	A2M | ABCA1 | ABCB1 | ABCC3 | ABHD2 | ABHD8 | ABL2 | ABTB1 | ACADS | ACOT13 | ACTC1 | ACVR2A | ACYP1 | ADAL | ADAMDEC1 | ADAMTS1 | ADAMTS14 | ADAMTS20 | ADAMTS3 | ADAMTS9 | ADAMTSL1 | ADAP2 | ADCYAP1 | ADGRE3 | ADGRE5 | ADGRL1 | ADGRL4 | ADORA1 | AFAP1L2 | AGFG2 | AGMO | AGTPBP1 | AHCYL1 | AKAP13 | AKAP6 | AKR1A1 | AKTIP | ALCAM | ALDH18A1 | ALDH1L2 | ALG13 | ALG3 | ALPK1 | ALPK3 | AMH | AMHR2 | …	.
Colorectal cancer	4.45e-14	-0.852	A2M | ABCB1 | ABCC3 | ABHD2 | ABL2 | ABTB1 | ACADS | ACTC1 | ACVR2A | ACYP1 | ADAL | ADAMTS1 | ADAMTS14 | ADAMTS20 | ADAMTS3 | ADAMTS9 | ADAP2 | ADGRE5 | ADGRL1 | ADGRL4 | ADORA1 | AFAP1L2 | AGMO | AKAP13 | AKAP6 | AKTIP | ALCAM | ALDH1L2 | ALG13 | ALPK1 | ALPK3 | AMH | AMHR2 | AMIGO3 | AMMECR1 | AMY2B | ANAPC5 | ANGPT2 | ANKRD26 | ANO3 | APLP1 | APOD | ARHGAP36 | ARID5B | ARMC8 | ARSJ | ASPN | A…	.
Differentiation of connective tissue cells	1.45e-12	-0.86	A2M | ACVR2A | ANKRD26 | ARID5B | ARL4A | ATF3 | ATRAID | BAMBI | BCL6 | BMAL1 | BMP2 | BNIP3 | C3 | CASP8 | CCDC3 | CCL4 | CCN2 | CCND1 | CD44 | CD9 | CDKN1A | CDS1 | CREB3L2 | CREB5 | CRIM1 | CSF1 | CXXC5 | CYP27B1 | DACT1 | DUSP10 | DYSF | EFNB2 | EGLN3 | F2RL1 | FABP3 | FAS | FASLG | FBXW7 | FGFR1 | FGFR2 | FOSL2 | FOXO1 | FYN | GPX1 | H3-3A/H3-3B | HMOX1 | HPSE | HSD11B1 | ID2 | ID3 | IFT88 …	.
Fatty acid metabolism	6.09e-11	-0.869	ABCA1 | ABCB1 | ABCC3 | ACADS | ACSF2 | ACSL6 | ADCYAP1 | AKAP13 | ANKRD26 | APOA1 | B3GALT2 | B3GALT4 | B4GALT1 | B4GALT4 | BMP2 | C1QTNF3 | CD36 | CD9 | CDCP1 | CLN3 | CRAT | CSF1 | CXCL12 | CYP27A1 | DAB1 | EGR1 | EHHADH | EREG | F2RL1 | FABP3 | FABP5 | FADS1 | FAS | FYN | GBA1 | GHR | GPX1 | GSTM1 | GSTM2 | HLF | HMOX1 | HSD17B8 | IL1RN | IL33 | ITGB3 | JAK2 | KIT | KITLG | KLF5 | LAMTOR1 | L…	.
Endocrine pancreatic dysfunction	9.52e-17	-0.876	A2M | ABCA1 | ACSF2 | ADAMTS1 | ADAMTS9 | ADORA1 | AGMO | AMY2B | ANAPC5 | ANGPT2 | APOA1 | APOD | ATF3 | ATP1A2 | ATP4B | ATRNL1 | BACH2 | BANK1 | BCAT1 | BCAT2 | BCL2L11 | BCL6 | BDH1 | BHLHE40 | BMAL1 | BMP2 | C1QTNF3 | C1QTNF6 | C3 | CA14 | CA9 | CAMTA1 | CASP4 | CASP8 | CCL4 | CCN2 | CCND1 | CD36 | CD44 | CD55 | CDK4 | CDKN1A | CDS1 | CHN2 | CHRM3 | CLDN5 | CLEC14A | COL12A1 | COL1A2 | COL21…	.
Diabetes mellitus	3.29e-16	-0.876	A2M | ABCA1 | ACSF2 | ADAMTS1 | ADAMTS9 | ADORA1 | AGMO | AMY2B | ANAPC5 | ANGPT2 | APOA1 | APOD | ATF3 | ATP1A2 | ATP4B | ATRNL1 | BACH2 | BANK1 | BCAT1 | BCAT2 | BCL2L11 | BCL6 | BDH1 | BHLHE40 | BMAL1 | BMP2 | C1QTNF3 | C1QTNF6 | C3 | CA14 | CA9 | CAMTA1 | CASP4 | CASP8 | CCL4 | CCN2 | CCND1 | CD36 | CD44 | CD55 | CDK4 | CDKN1A | CDS1 | CHN2 | CHRM3 | CLDN5 | CLEC14A | COL12A1 | COL1A2 | COL21…	.
Nervous system neoplasm	2.43e-30	-0.891	A2M | ABCA1 | ABCB1 | ABCC3 | ABHD2 | ABHD8 | ABTB1 | ACADS | ACSF2 | ACSL6 | ACVR2A | ADAMDEC1 | ADAMTS1 | ADAMTS14 | ADAMTS3 | ADAMTS9 | ADAMTSL1 | ADAT2 | ADGRE3 | ADGRE5 | ADGRF1 | ADGRL1 | ADGRL4 | ADORA1 | AGFG2 | AGTPBP1 | AHCYL1 | AIG1 | AKAP13 | AKAP6 | AKR1A1 | ALCAM | ALDH18A1 | ALDH1L2 | ALG13 | ALPK1 | ALPK3 | AMH | AMHR2 | AMIGO3 | AMMECR1 | ANAPC5 | ANGPT2 | ANKRD1 | ANKRD26 | ANKR…	.
Sclerotic lesion	1.03e-11	-0.926	ABCA1 | AKAP13 | APOA1 | CD36 | CD44 | CREB3 | CSF1 | CTSV | CXCL16 | CYP19A1 | DDR1 | DUSP10 | EGR1 | F5 | FASLG | FGFR1 | FGFR2 | FOXO1 | GPX1 | GZMB | HMOX1 | HPSE | IL33 | ITGB3 | KIT | LPL | NEU1 | NOS2 | NR1H3 | NR4A1 | PAPPA | PDGFRA | PDGFRB | PGF | PLAU | PLIN2 | PRKCB | PTX3 | SPP1 | TAGLN | THBS1 | TNFSF4 | TUBA1C | VCAM1	.
Mediastinal lesion	1.9e-11	-0.926	ACTC1 | ADORA1 | ANGPT2 | APOA1 | APOD | ATF3 | ATIC | BAG3 | BCL6 | BCS1L | BNIP3 | CCN2 | CD44 | CDC6 | CDKN1A | CDON | CISD3 | CSF1 | CSRP3 | CTNNA1 | CTSV | CYBB | DPP3 | DTNA | DUSP10 | EGR1 | FGFR1 | FGFR2 | GPX1 | H19 | HEY2 | HMOX1 | HOPX | HSD11B1 | ID2 | ID3 | IL11RA | JAK2 | KIT | KLF5 | let-7 | LPL | MDK | MERTK | MET | mir-34 | MME | NOS2 | NTRK2 | NUDT10 | PDGFRA | PDGFRB | PLAU | P…	.
Atherosclerotic lesion	3.75e-10	-0.926	ABCA1 | AKAP13 | APOA1 | CD36 | CD44 | CREB3 | CSF1 | CTSV | CXCL16 | CYP19A1 | DDR1 | DUSP10 | EGR1 | F5 | FASLG | FOXO1 | GPX1 | GZMB | HMOX1 | HPSE | IL33 | ITGB3 | LPL | NEU1 | NOS2 | NR1H3 | NR4A1 | PAPPA | PGF | PLAU | PLIN2 | PRKCB | PTX3 | SPP1 | TAGLN | THBS1 | TNFSF4 | VCAM1	.
Cardiac lesion	1.69e-09	-0.94	ACTC1 | ADORA1 | ANGPT2 | APOA1 | APOD | ATF3 | BAG3 | BCL6 | BCS1L | BNIP3 | CCN2 | CDON | CSF1 | CSRP3 | CTNNA1 | CTSV | CYBB | DPP3 | DTNA | DUSP10 | EGR1 | FGFR1 | GPX1 | H19 | HEY2 | HMOX1 | HOPX | HSD11B1 | IL11RA | KLF5 | let-7 | LPL | MDK | mir-34 | MME | NOS2 | PLAU | POSTN | PPM1L | PRKCB | PTX3 | SGCD | SIRPA | SIRT2 | SLC2A4 | SMAD7 | SPP1 | TNFRSF1B | TNNI3 | USP18	.
Migration of cells	3.52e-22	-0.961	A2M | ABCA1 | ABCB1 | ABHD2 | ABL2 | ADAMTS1 | ADCYAP1 | ADGRE5 | ADORA1 | ALCAM | ANGPT2 | APOA1 | APOD | ARF4 | ARFGEF2 | ARHGDIB | ARID5B | ATF3 | AURKA | B4GALT1 | BACH2 | BAG3 | BCAT1 | BCL6 | BHLHE40 | BHLHE41 | BMP2 | C1QTNF6 | C3 | C8orf44-SGK3/SGK3 | CA9 | CASP8 | CCDC134 | CCDC141 | CCDC8 | CCL4 | CCN2 | CCND1 | CCNH | CD302 | CD36 | CD44 | CD55 | CD9 | CD99 | CDCP1 | CDH13 | CDK4 | CDK…	.
Homing of leukocytes	9.29e-09	-0.968	ADORA1 | ANGPT2 | APOA1 | B4GALT1 | C3 | CCL4 | CCND1 | CD44 | CD9 | CDCP1 | CDKN1A | CHST2 | CREB3 | CSF1 | CXCL12 | CXCL16 | CYBB | CYP19A1 | DYSF | ELMO1 | F2RL1 | FASLG | FLT3LG | FOXO1 | FYN | GLRB | HAVCR1 | HPSE | IL33 | ITGA4 | ITGA9 | ITGB3 | JAK2 | KIT | KITLG | KLRC4-KLRK1/KLRK1 | LTBR | MDK | MSTN | MYLK | NEDD9 | NGF | NQO1 | NR1H3 | NRP2 | PDE4B | PLAU | PRKCB | PTPRJ | RIPOR2 | S10…	.
Cell movement of macrophages	1.01e-08	-0.998	ANGPT2 | APOA1 | B4GALT1 | BCL6 | C1QTNF6 | C3 | CASP8 | CCL4 | CCN2 | CCND1 | CD44 | CD55 | CDKN1A | CLEC14A | CNN2 | CSF1 | CTSK | CXCL12 | CYBB | CYP19A1 | DDIT4 | EGLN3 | EPAS1 | F2RL1 | FASLG | GBA1 | GLRB | HAVCR1 | HMOX1 | IL1RN | IL33 | ITGB3 | KLF6 | MAP3K8 | MDK | MSTN | MYLK | NOS2 | NQO1 | PCOLCE2 | PLAU | PTGDS | PTPRJ | PTX3 | SIRPA | SLC22A5 | SMAD7 | SPP1 | STC1 | THBS1 | TLR3 | T…	.
Extrapulmonary squamous cell carcinoma	1.75e-10	-1	A2M | ABCA1 | ABCB1 | ABCC3 | ABL2 | ACSL6 | ACTC1 | ACVR2A | ADAMTS14 | ADAMTS20 | ADAMTSL1 | ADGRE5 | ADGRF1 | ADGRL1 | ADGRL4 | ADORA1 | AKAP13 | AKAP6 | ALPK1 | ALPK3 | AMMECR1 | ANKRD26 | ANKRD50 | APOD | ARHGAP36 | ARID5B | ARIH1 | ARL4A | ARSB | ASPN | ATF7IP2 | ATP1A2 | ATRNL1 | AURKA | AZIN1 | BACH2 | BAMBI | BCL6 | BCS1L | BMP2 | BRINP1 | C2CD5 | C3 | C8orf44-SGK3/SGK3 | CA9 | CALB2 | C…	.
Breast or colorectal cancer	3.79e-27	-1.028	A2M | ABCA1 | ABCB1 | ABCC3 | ABHD2 | ABL2 | ABTB1 | ACADS | ACOT13 | ACP3 | ACTC1 | ACVR2A | ACYP1 | ADAL | ADAMTS1 | ADAMTS14 | ADAMTS20 | ADAMTS3 | ADAMTS9 | ADAP2 | ADCYAP1 | ADGRE5 | ADGRL1 | ADGRL4 | ADORA1 | AFAP1L2 | AGMO | AGTPBP1 | AIG1 | AKAP13 | AKAP6 | AKTIP | ALCAM | ALDH18A1 | ALDH1L2 | ALG13 | ALG3 | ALPK1 | ALPK3 | AMH | AMHR2 | AMIGO3 | AMMECR1 | AMY2B | ANAPC5 | ANGPT2 | ANKRD2…	.
Accumulation of phagocytes	7.12e-12	-1.044	ANGPT2 | APOA1 | BCL6 | C3 | CD44 | CD99 | CSF1 | CTSC | CTSK | CXCL12 | DDR1 | EGR1 | ETV5 | FAS | FASLG | FGFR1 | FGFR2 | FLT3LG | HMOX1 | IL1RN | IL33 | ITGA4 | ITGA5 | ITGA9 | JAK2 | KIT | LTC4S | MAP3K8 | NOS2 | NR4A1 | PLAU | PTGDS | PTX3 | SMAD7 | SPP1 | THBS1 | TNFRSF1B | VCAM1 | VEGFC	.
Head and neck carcinoma	4.63e-50	-1.067	A2M | ABCA1 | ABCB1 | ABCC3 | ABHD2 | ABHD8 | ABL2 | ABTB1 | ACADS | ACSF2 | ACSL6 | ACTC1 | ACVR2A | ACYP1 | ADAL | ADAMTS1 | ADAMTS14 | ADAMTS20 | ADAMTS3 | ADAMTS9 | ADAMTSL1 | ADAP2 | ADAT2 | ADCYAP1 | ADGRE3 | ADGRE5 | ADGRF1 | ADGRL1 | ADGRL4 | ADORA1 | AFAP1L2 | AGFG2 | AGMO | AGTPBP1 | AHCYL1 | AKAP13 | AKAP6 | AKR1A1 | AKTIP | ALCAM | ALDH18A1 | ALDH1L2 | ALG13 | ALG3 | ALPK1 | ALPK3 | A…	.
Pelvic adenocarcinoma	6.68e-31	-1.067	A2M | ABCA1 | ABCB1 | ABCC3 | ABHD2 | ABHD8 | ABL2 | ABTB1 | ACADS | ACP3 | ACSF2 | ACSL6 | ACTC1 | ACVR2A | ACYP1 | ADAMDEC1 | ADAMTS1 | ADAMTS14 | ADAMTS20 | ADAMTS9 | ADAMTSL1 | ADAP2 | ADCYAP1 | ADGRE5 | ADGRF1 | ADGRL4 | ADORA1 | AFAP1L2 | AGMO | AGTPBP1 | AHCYL1 | AKAP13 | AKAP6 | AKR1A1 | AKTIP | ALDH18A1 | ALDH1L2 | ALG13 | ALPK1 | ALPK3 | AMMECR1 | AMPD2 | AMY2B | ANAPC5 | ANGPT2 | ANKRD…	.
Invasive carcinoma	2.44e-09	-1.067	ABCB1 | ABCC3 | ACOT13 | ADAMTS1 | ADAMTS14 | ADAMTS20 | ADAMTS3 | ADAMTS9 | AKAP13 | AMY2B | ANGPT2 | APOD | ATF3 | ATIC | BANK1 | CCDC80 | CD44 | CDC6 | CDK4 | CDKN1A | CLCA2 | COL1A2 | CSF1 | CSPP1 | CYP19A1 | DACT1 | DCBLD2 | DDR1 | DSE | EGR1 | ENO4 | EPAS1 | FAM111B | FAS | FASLG | FBLN5 | FGFR1 | FGFR2 | FHOD3 | FNBP1L | FUCA2 | GABARAPL2 | GYPC | HACE1 | HELQ | HEYL | HSPB6 | IER3 | JAK2 …	.
Homing of cells	1.98e-11	-1.112	A2M | ADORA1 | ANGPT2 | APOA1 | B4GALT1 | BMP2 | C3 | CCL4 | CCN2 | CCND1 | CD36 | CD44 | CD9 | CDCP1 | CDH13 | CDKN1A | CHST2 | CREB3 | CSF1 | CTH | CXCL12 | CXCL16 | CYBB | CYP19A1 | DAAM1 | DDR1 | DUSP6 | DYSF | EFNB2 | ELMO1 | ENTREP1 | F2RL1 | FAS | FASLG | FLT3LG | FOXO1 | FYN | GAB1 | GFRA1 | GLRB | HAVCR1 | HPSE | IL33 | ITGA4 | ITGA5 | ITGA9 | ITGB3 | JAK2 | KIT | KITLG | KLRC4-KLRK1/KLR…	.
Breast or ovarian carcinoma	1.82e-14	-1.131	ABCA1 | ABCC3 | ABHD2 | ABL2 | ACADS | ACOT13 | ACVR2A | ACYP1 | ADAMDEC1 | ADAMTS1 | ADAMTS14 | ADAMTS20 | ADAMTS3 | ADAMTS9 | ADAMTSL1 | ADCYAP1 | ADORA1 | AGTPBP1 | AIG1 | AKAP13 | AKAP6 | AKR1A1 | AKTIP | ALDH18A1 | ALDH1L2 | ALPK1 | ALPK3 | AMHR2 | AMPD2 | ANAPC5 | ANGPT2 | ANKRD50 | ANKRD55 | ANO3 | APH1A | APLP1 | APOD | ARF4 | ARHGAP36 | ARID5B | ATF7IP2 | ATP4B | ATP7B | AURKA | BANK1 | …	.
Synthesis of reactive oxygen species	8.74e-10	-1.15	ABCA1 | ABCB1 | ADCYAP1 | ANGPT2 | APOA1 | ARHGDIB | BMP2 | BNIP3 | C3 | CASP8 | CCL4 | CD36 | CD44 | CDKN1A | CISD3 | CSF1 | CSTB | CTH | CTNS | CXCL12 | CYB5R1 | CYBB | DDIT4 | DPP3 | EPAS1 | F2RL1 | FAS | FASLG | FBLN5 | FDXR | FOXO1 | FYN | GCH1 | GJA5 | GPX1 | GZMB | H19 | HK2 | HMOX1 | HSPB6 | IDH2 | IL22RA1 | IL33 | ITGA5 | ITGB3 | ITPR2 | JAK2 | JUND | KLF5 | let-7 | LTBP1 | MAP3K8 | MET …	.
Cell movement	1.62e-22	-1.151	A2M | ABCA1 | ABCB1 | ABHD2 | ABL2 | ACTC1 | ADAMTS1 | ADCYAP1 | ADGRE5 | ADORA1 | ALCAM | ANGPT2 | APOA1 | APOD | ARF4 | ARFGEF2 | ARHGDIB | ARID5B | ATF3 | AURKA | B4GALT1 | BACH2 | BAG3 | BCAT1 | BCL6 | BHLHE40 | BHLHE41 | BMP2 | C1QTNF6 | C3 | C8orf44-SGK3/SGK3 | CA9 | CASP8 | CCDC134 | CCDC141 | CCDC8 | CCL4 | CCN2 | CCND1 | CCNH | CD302 | CD36 | CD44 | CD55 | CD9 | CD99 | CDCP1 | CDH13 | CD…	.
Metabolism of reactive oxygen species	1.1e-10	-1.175	ABCA1 | ABCB1 | ADCYAP1 | ANGPT2 | APOA1 | ARHGDIB | BMP2 | BNIP3 | C3 | CASP8 | CCL4 | CCN2 | CD36 | CD44 | CDKN1A | CISD3 | CSF1 | CSTB | CTH | CTNS | CXCL12 | CYB5R1 | CYBB | DDIT4 | DPP3 | EPAS1 | F2RL1 | FAS | FASLG | FBLN5 | FDXR | FOXL2 | FOXO1 | FYN | GCH1 | GJA5 | GPX1 | GZMB | H19 | HK2 | HMOX1 | HSPB6 | IDH2 | IFI6 | IL22RA1 | IL33 | ITGA5 | ITGB3 | ITPR2 | JAK2 | JUND | KLF5 | let-7 |…	.
Cell death of epithelial cells	3.77e-09	-1.189	ABCC3 | ADAMTS3 | ADORA1 | AMH | APOBEC3B | ATF3 | ATP7B | AURKA | BCL2L11 | BCL6 | BNIP3 | CASP4 | CASP8 | CCL4 | CCND1 | CD36 | CD44 | CDKN1A | CDON | CTH | CTNNA1 | CYP19A1 | CYP4V2 | EFNB2 | EGR1 | EMP3 | FAS | FASLG | FBXW7 | FGFR1 | FOXO1 | FYN | GFM2 | GZMB | HK2 | HMOX1 | ID2 | IER3 | IFIH1 | IL1RN | IL33 | ITGA5 | ITPR1 | ITPR2 | JAK2 | KRT8 | MAP3K1 | MAP3K8 | MET | mir-34 | MRPS7 | MVK…	.
Cell survival	4.82e-13	-1.261	A2M | ABCA1 | ABCB1 | ABCC3 | ABL2 | ACVR2A | ADAMTS1 | ADCYAP1 | ADORA1 | AFAP1L2 | AGTPBP1 | AKAP13 | ALCAM | AMH | ANGPT2 | ANKRD1 | APOA1 | APOD | ARFGEF2 | ATF3 | ATP1A2 | ATP7B | AURKA | BAG3 | BAMBI | BCL2L11 | BCL6 | BEX2 | BHLHE40 | BMP2 | BNIP3 | C3 | C8orf44-SGK3/SGK3 | CA9 | CACNB3 | CALB2 | CASP4 | CASP8 | CCL4 | CCN2 | CCND1 | CD44 | CD9 | CDH13 | CDK4 | CDKN1A | CLCA2 | CLCN4 | CLC…	.
Subcutaneous tumor	1.48e-10	-1.281	ACTC1 | ADAMTS1 | ADGRE5 | AHCYL1 | AIG1 | ANGPT2 | ARFGEF2 | ASPN | ATF3 | ATRNL1 | AURKA | BDH1 | CIRBP | CLCN5 | CLDN11 | CLDN5 | COL12A1 | COL1A2 | CREB5 | CRIM1 | CTSC | CYP19A1 | DOP1B | ECM2 | EZH1 | FAS | FBXL20 | FGFR1 | FGFR2 | FLT3LG | FMOD | GALK2 | GPM6A | GRIA2 | H19 | HOPX | HSPB7 | IFIH1 | KIT | let-7 | LTBP1 | LYVE1 | MEST | MET | MGST1 | mir-32 | MMP11 | NEGR1 | NR4A1 | NR5A2 | …	.
Prostatic carcinoma	9.68e-14	-1.342	A2M | ABCA1 | ABCB1 | ABHD8 | ABL2 | ABTB1 | ACADS | ACP3 | ACSF2 | ACVR2A | ADAMTS14 | ADAMTS20 | ADAP2 | ADCYAP1 | ADGRE5 | ADGRF1 | ADGRL4 | AFAP1L2 | AKAP13 | AKAP6 | ALDH18A1 | ALG13 | ALPK3 | AMY2B | ANAPC5 | ANKRD1 | ANO4 | ARFGEF2 | ARID5B | ARIH1 | ARL6IP1 | ARSB | ASB16 | ASPN | ATP1A2 | ATRNL1 | B4GALT4 | BCL2L11 | BDH1 | BHLHE40 | BMP2 | BRINP1 | C3 | CACNB3 | CAMTA1 | CASP8 | CCDC3 |…	.
Cell movement of antigen presenting cells	4.83e-09	-1.343	ADORA1 | ALCAM | ANGPT2 | APOA1 | B4GALT1 | BCL6 | C1QTNF6 | C3 | CASP8 | CCL4 | CCN2 | CCND1 | CD302 | CD44 | CD55 | CDKN1A | CLEC14A | CNN2 | CSF1 | CTSK | CXCL12 | CYBB | CYP19A1 | DDIT4 | EGLN3 | EPAS1 | F2RL1 | FASLG | FLT3LG | GBA1 | GLRB | HAVCR1 | HMOX1 | HPSE | IL11RA | IL1RN | IL33 | ITGA5 | ITGB3 | KIT | KLF6 | MAP3K8 | MDK | MSTN | MYLK | NOS2 | NQO1 | NR1H3 | NRP2 | PCOLCE2 | PLAU | …	.
Synthesis of lipid	1.07e-14	-1.351	A2M | ABCA1 | ABCB1 | ACADS | ACSL6 | ADCYAP1 | AGMO | ALG3 | AMH | ANGPT2 | APOA1 | ATF3 | B3GALT2 | B3GALT4 | B4GALT1 | B4GALT4 | BHLHE40 | BMAL1 | BMP2 | BNIP3 | C1QTNF3 | C3 | CASP8 | CCDC3 | CD36 | CD9 | CDK4 | CDS1 | CHRM3 | CLN3 | CSF1 | CTDNEP1 | CXCL12 | CYP19A1 | CYP27A1 | CYP27B1 | DAB1 | DGKB | DHRS9 | EGR1 | EREG | F2RL1 | FABP3 | FABP5 | FADS1 | FAS | FASLG | FDXR | FITM2 | FOXL2 | …	.
Familial congenital malformation	1.64e-11	-1.457	A2M | ABCC3 | ACTC1 | ACVR2A | ADAMTS1 | ADAMTS14 | ADAMTS3 | AKAP13 | ALDH18A1 | ALDH1L2 | AMPD2 | ANGPT2 | ARFGEF2 | ARHGDIB | ARID5B | B3GALT2 | BACH2 | BAG3 | BCL6 | BEX2 | BMP2 | C3 | CA14 | CA8 | CA9 | CAMTA1 | CC2D2A | CCDC134 | CCN2 | CCND1 | CCNH | CDC6 | CDK4 | CDKL5 | CDKN1A | CDON | CEP19 | CEP290 | CEP63 | CEP85L | CHD3 | CHN1 | CHRDL1 | CHRM3 | CLPP | CNTNAP1 | COASY | COL12A1 | COL…	.
Genitourinary carcinoma	5.19e-40	-1.485	A2M | ABCA1 | ABCB1 | ABCC3 | ABHD2 | ABHD8 | ABL2 | ABTB1 | ACADS | ACOT13 | ACP3 | ACSF2 | ACSL6 | ACTC1 | ACVR2A | ACYP1 | ADAL | ADAMDEC1 | ADAMTS1 | ADAMTS14 | ADAMTS20 | ADAMTS3 | ADAMTS9 | ADAMTSL1 | ADAP2 | ADCYAP1 | ADGRE5 | ADGRF1 | ADGRL4 | ADORA1 | AFAP1L2 | AGFG2 | AGMO | AGTPBP1 | AHCYL1 | AIG1 | AKAP13 | AKAP6 | AKR1A1 | AKTIP | ALDH18A1 | ALDH1L2 | ALG13 | ALPK1 | ALPK3 | AMHR2 | …	.
Glioma	8.28e-30	-1.497	A2M | ABCA1 | ABCB1 | ABCC3 | ABHD2 | ABHD8 | ABTB1 | ACADS | ACSF2 | ACSL6 | ACVR2A | ADAMDEC1 | ADAMTS1 | ADAMTS14 | ADAMTS3 | ADAMTS9 | ADAMTSL1 | ADAT2 | ADGRE3 | ADGRE5 | ADGRF1 | ADGRL1 | ADGRL4 | ADORA1 | AGFG2 | AGTPBP1 | AHCYL1 | AIG1 | AKAP13 | AKAP6 | AKR1A1 | ALCAM | ALDH18A1 | ALDH1L2 | ALG13 | ALPK1 | ALPK3 | AMH | AMHR2 | AMIGO3 | ANAPC5 | ANGPT2 | ANKRD1 | ANKRD26 | ANKRD50 | ANKR…	.
Cell viability	2.99e-12	-1.514	A2M | ABCA1 | ABCB1 | ABCC3 | ABL2 | ACVR2A | ADAMTS1 | ADCYAP1 | ADORA1 | AFAP1L2 | AGTPBP1 | AKAP13 | ALCAM | AMH | ANGPT2 | ANKRD1 | APOA1 | APOD | ARFGEF2 | ATF3 | ATP1A2 | ATP7B | AURKA | BAG3 | BCL2L11 | BCL6 | BEX2 | BHLHE40 | BMP2 | BNIP3 | C3 | C8orf44-SGK3/SGK3 | CA9 | CACNB3 | CALB2 | CASP4 | CASP8 | CCL4 | CCN2 | CCND1 | CD44 | CD9 | CDH13 | CDK4 | CDKN1A | CLCA2 | CLCN4 | CLCN7 | CLN…	.
Chemotaxis	8.24e-10	-1.565	A2M | ADORA1 | ANGPT2 | APOA1 | B4GALT1 | BMP2 | C3 | CCL4 | CCN2 | CCND1 | CD36 | CD44 | CD9 | CDCP1 | CDH13 | CDKN1A | CREB3 | CSF1 | CTH | CXCL12 | CXCL16 | CYBB | CYP19A1 | DUSP6 | DYSF | EFNB2 | ELMO1 | ENTREP1 | F2RL1 | FAS | FASLG | FLT3LG | FYN | GAB1 | GFRA1 | GLRB | HAVCR1 | HPSE | IL33 | ITGA4 | ITGA9 | ITGB3 | KIT | KITLG | KLRC4-KLRK1/KLRK1 | MAP3K1 | MDK | MET | mir-24 | MSTN | MYLK…	.
Cell movement of leukocytes	1.01e-11	-1.632	ABCA1 | ABCB1 | ABL2 | ADCYAP1 | ADORA1 | ALCAM | ANGPT2 | APOA1 | APOD | B4GALT1 | BACH2 | BCL6 | C1QTNF6 | C3 | CASP8 | CCDC134 | CCL4 | CCN2 | CCND1 | CD302 | CD36 | CD44 | CD55 | CD9 | CD99 | CDCP1 | CDKN1A | CHST2 | CLEC14A | CNN2 | CREB3 | CSF1 | CTSC | CTSK | CTSV | CXCL12 | CXCL16 | CYBB | CYP19A1 | DDIT4 | DEPTOR | DPP3 | DYSF | EFNB2 | EGLN3 | ELMO1 | EPAS1 | ETV5 | F2RL1 | FABP5 | FAS …	.
Cell viability of tumor cell lines	4.69e-09	-1.682	ABCA1 | ABCB1 | ABCC3 | ABL2 | ACVR2A | ADAMTS1 | AKAP13 | ALCAM | ANGPT2 | ANKRD1 | ARFGEF2 | ATF3 | ATP1A2 | ATP7B | AURKA | BAG3 | BCL2L11 | BCL6 | BEX2 | BHLHE40 | BMP2 | BNIP3 | C8orf44-SGK3/SGK3 | CA9 | CASP4 | CASP8 | CCN2 | CCND1 | CD44 | CDK4 | CDKN1A | CLCN4 | CLCN7 | CLN3 | CXCL12 | CYBB | DDR1 | DEPTOR | DGKB | DHX38 | DPP3 | DUSP10 | DUSP5 | DUSP6 | EBNA1BP2 | EGLN3 | EGR1 | EPAS1 | …	.
Cell movement of phagocytes	8.64e-10	-1.699	ABCA1 | ADCYAP1 | ADORA1 | ALCAM | ANGPT2 | APOA1 | B4GALT1 | BCL6 | C1QTNF6 | C3 | CASP8 | CCL4 | CCN2 | CCND1 | CD302 | CD36 | CD44 | CD55 | CD9 | CD99 | CDKN1A | CLEC14A | CNN2 | CREB3 | CSF1 | CTSC | CTSK | CTSV | CXCL12 | CYBB | CYP19A1 | DDIT4 | DYSF | EGLN3 | EPAS1 | ETV5 | F2RL1 | FAS | FASLG | FLT3LG | FYN | GBA1 | GLRB | HAVCR1 | HMOX1 | HPSE | IFIH1 | IL11RA | IL1RN | IL33 | ITGA4 | IT…	.
Cell movement of myeloid cells	3.44e-09	-1.7	ABCA1 | ADCYAP1 | ADORA1 | ANGPT2 | APOA1 | B4GALT1 | BCL6 | C1QTNF6 | C3 | CASP8 | CCL4 | CCN2 | CCND1 | CD36 | CD44 | CD55 | CD9 | CD99 | CDKN1A | CLEC14A | CNN2 | CREB3 | CSF1 | CTSC | CTSK | CTSV | CXCL12 | CYBB | CYP19A1 | DDIT4 | DYSF | EGLN3 | EPAS1 | ETV5 | F2RL1 | FAS | FASLG | FLT3LG | FYN | GBA1 | GLRB | HAVCR1 | HMOX1 | IFIH1 | IL1RN | IL33 | ITGA4 | ITGA9 | ITGB3 | JAK2 | KIT | KITLG…	.
Vascular lesion	9.42e-11	-1.78	ABCA1 | AKAP13 | ANGPT2 | APOA1 | ARIH1 | ATP1A2 | CCN2 | CD36 | CD44 | CREB3 | CSF1 | CTSC | CTSK | CTSL | CTSV | CXCL12 | CXCL16 | CXXC5 | CYP19A1 | DDR1 | DUSP10 | EFNB2 | EGR1 | F5 | FAS | FASLG | FOXO1 | GPX1 | GUCY1B1 | GZMB | HMOX1 | HPSE | IER3 | IL1RN | IL33 | ITGB3 | KLF5 | LPL | MMP11 | MTHFR | MYLK | NEU1 | NOS2 | NR1H3 | NR4A1 | PAPPA | PGF | PIM1 | PLAU | PLIN2 | PRKCB | PTX3 | RCAN…	.
Sepsis	1.14e-08	-1.783	A2M | ADORA1 | AMY2B | ATF3 | ATP4B | BCL2L11 | C3 | CASP4 | CD36 | CD44 | CD55 | CTSC | CYBB | EPAS1 | F2RL1 | F5 | FAS | FASLG | FYN | GABRB1 | GABRE | IFI35 | IFIH1 | IL13RA2 | IL1RN | ITGA4 | JAK2 | KCNH2 | KCNJ2 | LMO4 | MAP3K8 | MARCKS | MME | MT2A | MX1 | NEDD4 | NMI | NOS2 | NSMAF | PDE4B | PDE4D | PDE5A | PLEK | SAT1 | SCN10A | SCN1A | SCN1B | SDCBP | SEC24D | SPP1 | STAT4 | TF | TGM2 | …	.
Growth of lesion	4.54e-12	-1.839	ADAMTS1 | AFAP1L2 | ALCAM | ANGPT2 | APOA1 | ARIH1 | ASPN | ATF3 | AURKA | BAMBI | BEX2 | BMP2 | BNIP3 | C8orf44-SGK3/SGK3 | CA9 | CAMTA1 | CC2D2A | CCN2 | CCND1 | CD36 | CD44 | CDC6 | CDCP1 | CDK4 | CDKN1A | CDON | CPEB2 | CSF1 | CTSK | CTSV | CXCL12 | CXCL16 | CYBB | CYP19A1 | CYP27B1 | DDR1 | DEPDC1 | DLC1 | DOP1B | DPP3 | EFNB2 | EGR1 | EHD2 | ENSA | EPAS1 | F2RL1 | FABP5 | FAS | FASLG | FBLN…	.
Growth of tumor	7.24e-12	-1.888	ADAMTS1 | AFAP1L2 | ALCAM | ANGPT2 | APOA1 | ARIH1 | ASPN | ATF3 | AURKA | BAMBI | BEX2 | BMP2 | BNIP3 | C8orf44-SGK3/SGK3 | CA9 | CAMTA1 | CC2D2A | CCN2 | CCND1 | CD36 | CD44 | CDC6 | CDCP1 | CDK4 | CDKN1A | CDON | CPEB2 | CSF1 | CTSK | CTSV | CXCL12 | CXCL16 | CYBB | CYP19A1 | CYP27B1 | DDR1 | DEPDC1 | DLC1 | DOP1B | DPP3 | EFNB2 | EGR1 | EHD2 | ENSA | EPAS1 | F2RL1 | FABP5 | FAS | FASLG | FBLN…	.
Genital carcinoma	3.6e-28	-1.912	A2M | ABCA1 | ABCB1 | ABCC3 | ABHD2 | ABHD8 | ABL2 | ABTB1 | ACADS | ACP3 | ACSF2 | ACSL6 | ACTC1 | ACVR2A | ACYP1 | ADAMDEC1 | ADAMTS1 | ADAMTS14 | ADAMTS20 | ADAMTS3 | ADAMTS9 | ADAMTSL1 | ADAP2 | ADCYAP1 | ADGRE5 | ADGRF1 | ADGRL4 | ADORA1 | AFAP1L2 | AGMO | AGTPBP1 | AHCYL1 | AKAP13 | AKAP6 | AKR1A1 | AKTIP | ALDH18A1 | ALDH1L2 | ALG13 | ALPK1 | ALPK3 | AMMECR1 | AMPD2 | AMY2B | ANAPC5 | ANGP…	.
Cell-cell contact	5.3e-10	-2.016	ABCA1 | ABL2 | ADGRE5 | ADGRF1 | ADGRL1 | ALCAM | AMIGO3 | ANGPT2 | B4GALT1 | BCL6 | C3 | CD36 | CD44 | CD9 | CD99 | CDC20 | CDH13 | CDON | CHRDL1 | CLDN11 | CLDN5 | CLSTN2 | CNTNAP1 | CSF1 | CSRP3 | CTNNA1 | CTSV | CXCL12 | CXCL16 | CYP19A1 | DACT1 | DCLK1 | DDR1 | DEPTOR | DTNA | DYSF | EFNB2 | EHD2 | ENKUR | EPB41L5 | EPHA7 | FGFR2 | FLRT3 | FLT3LG | FOXL2 | FOXO1 | FYN | GJA5 | GLDN | GNPDA1 …	.
Cell movement of blood cells	2.1e-13	-2.075	ABCA1 | ABCB1 | ABL2 | ADCYAP1 | ADGRE5 | ADORA1 | ALCAM | ANGPT2 | APOA1 | APOD | B4GALT1 | BACH2 | BCL6 | BHLHE40 | BMP2 | C1QTNF6 | C3 | CASP8 | CCDC134 | CCL4 | CCN2 | CCND1 | CD302 | CD36 | CD44 | CD55 | CD9 | CD99 | CDCP1 | CDKN1A | CHST2 | CLEC14A | CNN2 | CREB3 | CSF1 | CTSC | CTSK | CTSV | CXCL12 | CXCL16 | CYBB | CYP19A1 | DDIT4 | DEPTOR | DPP3 | DYSF | EFNB2 | EGLN3 | EGR1 | ELMO1 | EP…	.
Leukocyte migration	1.94e-13	-2.107	ABCA1 | ABCB1 | ABL2 | ADCYAP1 | ADGRE5 | ADORA1 | ALCAM | ANGPT2 | APOA1 | APOD | B4GALT1 | BACH2 | BCL6 | BHLHE40 | BMP2 | C1QTNF6 | C3 | CASP8 | CCDC134 | CCL4 | CCN2 | CCND1 | CD302 | CD36 | CD44 | CD55 | CD9 | CD99 | CDCP1 | CDKN1A | CHST2 | CLEC14A | CNN2 | CREB3 | CSF1 | CTSC | CTSK | CTSV | CXCL12 | CXCL16 | CYBB | CYP19A1 | DDIT4 | DEPTOR | DPP3 | DYSF | EFNB2 | EGLN3 | EGR1 | ELMO1 | EP…	.
Pelvic carcinoma	3.37e-32	-2.138	A2M | ABCA1 | ABCB1 | ABCC3 | ABHD2 | ABHD8 | ABL2 | ABTB1 | ACADS | ACP3 | ACSF2 | ACSL6 | ACTC1 | ACVR2A | ACYP1 | ADAMDEC1 | ADAMTS1 | ADAMTS14 | ADAMTS20 | ADAMTS9 | ADAMTSL1 | ADAP2 | ADCYAP1 | ADGRE5 | ADGRF1 | ADGRL4 | ADORA1 | AFAP1L2 | AGFG2 | AGMO | AGTPBP1 | AHCYL1 | AKAP13 | AKAP6 | AKR1A1 | AKTIP | ALDH18A1 | ALDH1L2 | ALG13 | ALPK1 | ALPK3 | AMHR2 | AMMECR1 | AMPD2 | AMY2B | ANAPC5 …	.
Hypertrophy	8.42e-12	-2.219	ABCA1 | ACTC1 | ADORA1 | ANGPT2 | ANKRD1 | ATF3 | BMP2 | C3 | CACNB3 | CCDC134 | CCN2 | CD36 | CDK4 | CDKN1A | CSRP3 | CTNS | CTSC | CTSV | CXCL12 | CYBB | CYP19A1 | DACT1 | DEPTOR | DPF3 | DUSP10 | DUSP5 | EHD3 | EPAS1 | F2RL1 | FABP3 | FASLG | FBXO32 | FHOD3 | FLNB | FLT3LG | FOSL2 | FOXO1 | GPX1 | HEY2 | HMOX1 | HOPX | HSD11B1 | IER3 | IL33 | INPP5F | ITGB3 | JAK2 | KCND2 | KCNE3 | KLF5 | let-…	.
Peripheral vascular disease	7.27e-13	-2.311	ABCA1 | ADAP2 | ADGRE5 | ADORA1 | ADPRS | AMY2B | ANGPT2 | APOA1 | ARHGDIB | ATP1A2 | ATP4B | BAG3 | BCHE | BCL6 | CA14 | CA8 | CA9 | CACNB3 | CASP8 | CCNH | CD36 | CEMIP | CHRM3 | COL1A2 | CTSC | CXCL12 | CXCL16 | CYBB | EBNA1BP2 | F5 | FABP3 | FAS | GABRB1 | GABRE | GPX1 | GRIA2 | GUCY1B1 | HSD17B11 | IFIH1 | ITGA4 | ITGA9 | ITGB3 | ITPR1 | JAG1 | KCNH2 | LBR | LMO4 | LPL | MARCKS | MTHFR | NED…	.
Transport of molecule	1.03e-17	-2.464	A2M | ABCA1 | ABCB1 | ABCC3 | ACADS | ACSL6 | ADCYAP1 | ADORA1 | AHCYL1 | AKAP13 | AKTIP | ANGPT2 | ANKRD1 | ANO3 | ANO4 | APOA1 | ARFGEF2 | ARSB | ATF3 | ATP1A2 | ATP1B2 | ATP4B | ATP7B | B4GALT1 | BAG3 | BCL2L11 | BHLHE40 | BMAL1 | BMP2 | C2CD5 | C3 | C8orf44-SGK3/SGK3 | CA14 | CA9 | CACNB3 | CASP4 | CD36 | CD44 | CDCP1 | CDK4 | CDKN1A | CEP290 | CHRM3 | CLCA2 | CLCN4 | CLCN5 | CLCN7 | CLN3 | C…	.

## Sheet: Sheet5
Cell functions affected by PD98059					.
Diseases or Functions Annotation	p-value	Predicted Activation State	Activation z-score	Molecules	.
Migration of cells	1.06e-16	Decreased	-3.368	A2M | ACE2 | ACKR3 | ADAM19 | ADAMTS1 | ADGRG1 | ANO6 | ARHGEF28 | ASNS | ATP1B2 | AXL | BCAT1 | BHLHE40 | BMP2 | BMP4 | CAPG | CCN2 | CD44 | CD55 | CDCP1 | CEMIP | CENPF | CERS6 | CIP2A | CLDN1 | COL1A1 | CREB3 | CREB3L1 | CRYAB | CXCL16 | CYP19A1 | CYP1B1 | CYP21A2 | DAPK3 | DDR1 | DDR2 | DSG2 | DUSP6 | EFEMP1 | EFHC1 | EFNA5 | EGFR | EGLN3 | EGR1 | ELK3 | ENPP1 | EPAS1 | EPHA2 | ESR1 | ESR2 | …	.
Cell movement	2.34e-16	Decreased	-3.599	A2M | ACE2 | ACKR3 | ADAM19 | ADAMTS1 | ADGRG1 | ANO6 | ARHGEF28 | ASNS | ATP1B2 | AXL | BCAT1 | BHLHE40 | BMP2 | BMP4 | CAPG | CCN2 | CD44 | CD55 | CDCP1 | CEMIP | CENPF | CERS6 | CIP2A | CLDN1 | CNN1 | COL1A1 | CREB3 | CREB3L1 | CRYAB | CXCL16 | CYP19A1 | CYP1B1 | CYP21A2 | DAPK3 | DDR1 | DDR2 | DSC2 | DSG2 | DUSP6 | EFEMP1 | EFHC1 | EFNA5 | EGFR | EGLN3 | EGR1 | ELK3 | ENPP1 | EPAS1 | EPHA2 | …	.
Invasive tumor	2.2e-15		-0.621	ACKR3 | ADAMTS1 | ADAMTS20 | ADAMTS9 | AXL | BARD1 | BMP2 | BMP4 | CAPG | CCDC80 | CCN2 | CCND2 | CD44 | CDC42EP3 | CDCP1 | CEMIP | CENPF | CHEK1 | CNN1 | CRABP2 | CREB3 | CRYAB | CRYBG1 | CSRP3 | CTHRC1 | CYP19A1 | CYP1B1 | DDR1 | DDR2 | DSG2 | DUSP6 | EFEMP1 | EGFR | EGR1 | EPAS1 | EPB41L3 | EPHA2 | ESR1 | ESR2 | ETV1 | FABP5 | FGFR1 | FOSL1 | FST | FSTL3 | FYN | GADD45A | GATA3 | GEN1 | GPX3 |…	.
Advanced malignant tumor	7.87e-15		-0.731	ACKR3 | ADAMTS1 | AXL | BARD1 | BCAT1 | BMP2 | BMP4 | CAPG | CCDC80 | CCN2 | CCND2 | CD44 | CDCP1 | CEMIP | CHEK1 | CIP2A | CNN1 | CRABP2 | CREB3 | CRYAB | CRYBG1 | CSRP3 | CTHRC1 | CYP19A1 | CYP1B1 | DDR1 | DDR2 | DSG2 | DUSP6 | EFEMP1 | EGFR | EPAS1 | EPB41L3 | EPHA2 | ESR1 | ESR2 | ETV1 | FABP5 | FGFR1 | FST | FSTL3 | FYN | GADD45A | GATA3 | GEN1 | HES1 | HMGB2 | HSD11B1 | HTATIP2 | IBSP | IDH…	.
Growth of tumor	9.94e-15		-1.261	ACKR3 | ADAMTS1 | ADGRG1 | AXL | BMP2 | BMP4 | BNIP3 | CAVIN3 | CCN2 | CD44 | CERS6 | CHEK1 | CIP2A | CRABP2 | CXCL16 | CYP19A1 | DAPK3 | DDIT3 | DDR1 | DSC2 | DSG2 | EFEMP1 | EGFR | EGR1 | ENPP1 | EPAS1 | EPHA2 | ESR1 | ESR2 | FABP5 | FGFR1 | FOSL1 | FST | GADD45A | GATA3 | GFRA1 | GPX8 | HES1 | HTATIP2 | IDH2 | IER3 | IGF1R | IL18 | IL1R1 | IL33 | IL6R | INHA | INHBA | INHBB | INSR | ITGA5 | KC…	.
Vasculogenesis	2.57e-14		-0.264	ACE2 | ADAMTS1 | AMIGO2 | AXL | BMP2 | BMP4 | CCN2 | CD44 | COL1A1 | CRYAB | CTH | CYP1B1 | DDIT3 | DDR1 | DDR2 | DSG2 | EGLN3 | EGR1 | EHD3 | EHD4 | ELK3 | EMP3 | EPAS1 | EPHA2 | ESR1 | FGFR1 | GADD45A | GPX1 | HEG1 | HES1 | HMGB2 | HS6ST2 | IGF1R | IL18 | IL33 | IL6R | INHBA | INSR | ITGA2 | ITGA5 | JUNB | KCNJ2 | KCNMA1 | LIF | LOXL2 | LRP8 | LYVE1 | MEF2C | MET | MYOCD | NDP | NGF | NOS2 | NP…	.
Development of vasculature	4.05e-14		-0.488	ACE2 | ADAM19 | ADAMTS1 | ADAMTS9 | ADGRG1 | AMIGO2 | AXL | BMP2 | BMP4 | CCN2 | CD44 | CNN1 | COL1A1 | CREB3L1 | CRYAB | CTH | CYP1B1 | DDIT3 | DDR1 | DDR2 | DSG2 | EGFR | EGLN3 | EGR1 | EHD3 | EHD4 | ELK3 | EMP3 | ENPP1 | EPAS1 | EPHA2 | ESR1 | ESR2 | FGFR1 | FOSL1 | FSHR | GADD45A | GPX1 | HEG1 | HES1 | HMGB2 | HS6ST2 | HTATIP2 | IGF1R | IL18 | IL33 | IL6R | INHBA | INSR | ITGA2 | ITGA5 | JUNB…	.
Morphology of cardiovascular system	8.42e-14			ACE2 | ACKR3 | ADAM19 | ADAMTS9 | ADGRG1 | ANKRD1 | BMP2 | BMP4 | BNIP3 | CCN2 | CCND2 | CD44 | CDC42EP3 | CNN1 | CRYAB | CSRP3 | CYP19A1 | DDR1 | DHRS3 | DSC2 | DSG2 | DUSP6 | EGFR | EGLN3 | EHD3 | EHD4 | ELK3 | ENPP1 | EPAS1 | EPHA2 | ESR1 | ESR2 | FABP3 | FGFR1 | FOSL1 | FSHR | FSTL3 | FXYD1 | GADD45A | GBP2 | GPX1 | GPX3 | HSD11B1 | IER3 | IGF1R | IL18 | IL1R1 | IL33 | IL6R | INHA | INHBA | I…	.
Invasion of cells	9.14e-14	Decreased	-3.149	A2M | A4GALT | ACKR3 | ADAMTS1 | AXL | BCAT1 | BHLHE40 | BMP2 | BMP4 | CCN2 | CD44 | CDCP1 | CENPF | CLDN1 | CREB3 | CRYAB | CYP1B1 | DDR1 | DDR2 | DSG2 | DUSP6 | EFEMP1 | EGFR | EGR1 | EPAS1 | EPHA2 | ESR1 | ESR2 | ETV1 | ETV5 | FABP5 | FBLIM1 | FGFR1 | FMNL3 | FOSL1 | FST | FXYD5 | FYN | GATA3 | GFRA1 | HES1 | HTATIP2 | IBSP | IER3 | IGF1R | IL18 | IL1R1 | IL33 | INHBA | INHBB | ITGA2 | ITGA5 |…	.
Apoptosis of tumor cell lines	1.24e-13		0.564	A4GALT | ACKR3 | ANKRD1 | ASNS | BARD1 | BHLHE40 | BMP2 | BMP4 | BNIP3 | CAVIN3 | CCDC80 | CCN2 | CD44 | CD55 | CDCP1 | CENPF | CERS6 | CHEK1 | COL1A1 | CPE | CRABP2 | CRYAB | CTH | CYP1B1 | DAPK3 | DDIT3 | DSG2 | DUSP6 | EFEMP1 | EGFR | EGLN3 | EGR1 | EPAS1 | EPHA2 | ESR1 | ESR2 | FDXR | FGFR1 | FOSL1 | FOXL2 | FST | GADD45A | GPX1 | GRB10 | HES1 | HTATIP2 | IER3 | IGF1R | IL18 | IL1R1 | IL6R | …	.
Endometriosis	1.39e-13			BCAT1 | CCN2 | CD44 | CDC42EP3 | CEMIP | CYP19A1 | EGFR | EGR1 | ENPP1 | ESR1 | ESR2 | FST | FSTL3 | GALT | GATA3 | GBP2 | GPX3 | HSD17B1 | IL18 | IL1R1 | INHBA | INSL3 | INSR | ITGA5 | JUNB | KRT8 | LCAT | LDLRAD3 | LIF | NFIL3 | PDGFD | PDGFRA | PDGFRB | PLAUR | PLCB4 | PLK2 | PLPP3 | RARRES1 | RBP4 | REL | ROBO2 | SERPINB1 | SLC1A4 | SLC2A3 | SPRY2 | TGFBI | TK1 | TOP2A	.
Cell death of tumor cell lines	1.42e-13		0.697	A4GALT | ACKR3 | ANKRD1 | ASNS | AXL | BARD1 | BCHE | BHLHE40 | BMP2 | BMP4 | BNIP3 | BRINP1 | CAVIN3 | CCDC80 | CCN2 | CCND2 | CD44 | CD55 | CDCP1 | CDR2L | CENPF | CERS6 | CHEK1 | COL1A1 | CPE | CRABP2 | CREB3L1 | CRYAB | CTH | CYP1B1 | DAPK3 | DCTD | DDIT3 | DDR2 | DPP9 | DSG2 | DUSP6 | EFEMP1 | EGFR | EGLN3 | EGR1 | EPAS1 | EPHA2 | ESR1 | ESR2 | FDXR | FGFR1 | FOSL1 | FOXL2 | FST | GADD45A | …	.
Angiogenesis	1.53e-13		-0.488	ACE2 | ADAMTS1 | ADAMTS9 | ADGRG1 | AMIGO2 | AXL | BMP2 | BMP4 | CCN2 | CD44 | COL1A1 | CREB3L1 | CRYAB | CTH | CYP1B1 | DDIT3 | DDR1 | DDR2 | DSG2 | EGFR | EGLN3 | EGR1 | EHD3 | EHD4 | ELK3 | EMP3 | EPAS1 | EPHA2 | ESR1 | FGFR1 | FOSL1 | FSHR | GADD45A | GPX1 | HEG1 | HES1 | HMGB2 | HS6ST2 | HTATIP2 | IGF1R | IL18 | IL33 | IL6R | INHBA | INSR | ITGA2 | ITGA5 | JUNB | KCNJ2 | KCNMA1 | LIF | LMNB1…	.
Metastasis	2.55e-13		-0.631	ACKR3 | ADAMTS1 | AXL | BARD1 | BMP2 | BMP4 | CAPG | CCDC80 | CCN2 | CCND2 | CD44 | CDCP1 | CEMIP | CHEK1 | CNN1 | CRABP2 | CREB3 | CRYAB | CRYBG1 | CSRP3 | CTHRC1 | CYP19A1 | CYP1B1 | DDR1 | DDR2 | DSG2 | DUSP6 | EFEMP1 | EGFR | EPAS1 | EPB41L3 | EPHA2 | ESR1 | ESR2 | ETV1 | FABP5 | FGFR1 | FST | FSTL3 | FYN | GADD45A | GATA3 | GEN1 | HMGB2 | HTATIP2 | IBSP | IDH2 | IGF1R | IL18 | IL1R1 | IMPDH1…	.
Metastatic malignant neoplasm of digestive system	5.97e-13			ACKR3 | AXL | CAPG | CCN2 | CCND2 | CD44 | CEMIP | CRABP2 | CRYBG1 | DDR2 | DSG2 | DUSP6 | EFEMP1 | EGFR | EPB41L3 | EPHA2 | ESR1 | FGFR1 | FST | FSTL3 | HMGB2 | KCNJ2 | MET | NR2F1 | NUAK1 | PAPPA | PDGFRA | PDGFRB | PGF | PLPP3 | PTX3 | QPCT | SCN1B | SDC1 | SERPINE1 | SLC7A11 | SMAD2 | SNAI2 | SRPX | SSTR1 | TM4SF1 | TOP2A	.
Metastatic colorectal cancer	6.3e-13			ACKR3 | CAPG | CCN2 | CCND2 | CD44 | CEMIP | CRABP2 | CRYBG1 | DDR2 | DSG2 | DUSP6 | EFEMP1 | EGFR | EPB41L3 | EPHA2 | FGFR1 | FST | FSTL3 | HMGB2 | KCNJ2 | MET | NR2F1 | NUAK1 | PAPPA | PDGFRA | PDGFRB | PGF | PLPP3 | PTX3 | QPCT | SDC1 | SERPINE1 | SLC7A11 | SMAD2 | SNAI2 | SRPX | TM4SF1	.
Apoptosis	8.01e-13		-0.307	A2M | A4GALT | ACE2 | ACKR3 | ADAMTS1 | ADAMTS20 | AMIGO2 | ANKRD1 | ANO6 | ARHGEF2 | ASNS | ATP11C | AXL | BARD1 | BHLHE40 | BMP2 | BMP4 | BNIP3 | CAVIN3 | CCDC80 | CCN2 | CCND2 | CD44 | CD55 | CDC42EP3 | CDCP1 | CENPF | CERS6 | CHEK1 | CHST11 | COL1A1 | CPE | CRABP2 | CRYAB | CSRNP3 | CTH | CYP19A1 | CYP1B1 | DAPK3 | DDIT3 | DDR1 | DPP9 | DSG2 | DUSP6 | EEF1E1 | EFEMP1 | EFHC1 | EGFR | EGLN3 | …	.
Metastatic intestinal tumor	1.16e-12			ACKR3 | CAPG | CCN2 | CCND2 | CD44 | CEMIP | CRABP2 | CRYBG1 | DDR2 | DSG2 | DUSP6 | EFEMP1 | EGFR | EPB41L3 | EPHA2 | FGFR1 | FST | FSTL3 | HMGB2 | KCNJ2 | MET | NR2F1 | NUAK1 | PAPPA | PDGFRA | PDGFRB | PGF | PLPP3 | PTX3 | QPCT | SDC1 | SERPINE1 | SLC7A11 | SMAD2 | SNAI2 | SRPX | SSTR1 | TM4SF1	.
Secondary neoplasm of digestive system	1.59e-12			ACKR3 | CAPG | CCN2 | CCND2 | CD44 | CEMIP | CRABP2 | CRYBG1 | DDR2 | DSG2 | DUSP6 | EFEMP1 | EGFR | EPB41L3 | EPHA2 | FGFR1 | FST | FSTL3 | HMGB2 | IGF1R | KCNJ2 | MET | NR2F1 | NUAK1 | PAPPA | PDGFRA | PDGFRB | PGF | PLAUR | PLPP3 | PTX3 | QPCT | SDC1 | SERPINE1 | SLC7A11 | SMAD2 | SNAI2 | SRPX | TM4SF1 | TOP2A	.
Metastatic gastrointestinal tumor	1.76e-12			ACKR3 | AXL | CAPG | CCN2 | CCND2 | CD44 | CEMIP | CRABP2 | CRYBG1 | DDR2 | DSG2 | DUSP6 | EFEMP1 | EGFR | EPB41L3 | EPHA2 | FGFR1 | FST | FSTL3 | HMGB2 | KCNJ2 | MET | NR2F1 | NUAK1 | PAPPA | PDGFRA | PDGFRB | PGF | PLPP3 | PTX3 | QPCT | SDC1 | SERPINE1 | SLC7A11 | SMAD2 | SNAI2 | SRPX | SSTR1 | TM4SF1 | TOP2A	.
Advanced gastrointestinal tumor	1.87e-12			ACKR3 | AXL | CAPG | CCN2 | CCND2 | CD44 | CEMIP | CIP2A | CRABP2 | CRYBG1 | DDR2 | DSG2 | DUSP6 | EFEMP1 | EGFR | EPB41L3 | EPHA2 | FGFR1 | FST | FSTL3 | HMGB2 | KCNJ2 | MET | NR2F1 | NUAK1 | PAPPA | PDGFRA | PDGFRB | PGF | PLPP3 | PTX3 | QPCT | SDC1 | SERPINE1 | SLC7A11 | SMAD2 | SNAI2 | SRPX | SSTR1 | TM4SF1 | TOP2A	.
Visceral metastasis	2.72e-12		0.183	ACKR3 | ADAMTS1 | CAPG | CCN2 | CCND2 | CD44 | CEMIP | CRABP2 | CRYBG1 | DDR2 | DSG2 | DUSP6 | EFEMP1 | EGFR | EPAS1 | EPB41L3 | EPHA2 | ESR1 | ESR2 | FGFR1 | FST | FSTL3 | HMGB2 | IGF1R | IL18 | KCNJ2 | KRT8 | MET | NR2F1 | NUAK1 | PAPPA | PDGFRA | PDGFRB | PGF | PLAUR | PLPP3 | PTX3 | QPCT | SDC1 | SERPINE1 | SLC7A11 | SMAD2 | SNAI2 | SRPX | TM4SF1 | TOP2A | VDR | WNT5A	.
Hypertension	3.86e-12		-0.617	ACE2 | ANKRD55 | BCAT1 | BMP2 | BMP4 | CA5B | CHRNB1 | CREB5 | CTH | CYP19A1 | DDR1 | DDR2 | DSC2 | EGFR | EPAS1 | ESR1 | ESR2 | F5 | FABP3 | FOXL2 | FST | FSTL3 | FXYD1 | GALNT18 | GBP2 | GFPT1 | GSTA3 | HES1 | HSD11B1 | IER3 | IL18 | IL1R1 | INHBA | KIAA0040 | LNX2 | LONRF3 | LPL | MET | NDUFA4L2 | NEDD4L | NGF | NOS2 | NPR3 | NUCB2 | OLR1 | PDE1B | PDE3B | PDGFD | PDGFRA | PDGFRB | PGF | PIK3C…	.
Metastatic gastrointestinal tract cancer	5.54e-12			ACKR3 | CAPG | CCN2 | CCND2 | CD44 | CEMIP | CRABP2 | CRYBG1 | DDR2 | DSG2 | DUSP6 | EFEMP1 | EGFR | EPB41L3 | EPHA2 | FGFR1 | FST | FSTL3 | HMGB2 | KCNJ2 | MET | NR2F1 | NUAK1 | PAPPA | PDGFRA | PDGFRB | PGF | PLPP3 | PTX3 | QPCT | SDC1 | SERPINE1 | SLC7A11 | SMAD2 | SNAI2 | SRPX | SSTR1 | TM4SF1 | TOP2A	.
Cell proliferation of tumor cell lines	6.81e-12		-0.333	A2M | ACKR3 | ACP3 | ADAMTS1 | AMACR | ARHGEF2 | ASNS | AXL | BARD1 | BMP2 | BMP4 | BNIP3 | BRINP1 | CCDC80 | CCN2 | CCND2 | CD44 | CDCP1 | CENPF | CHEK1 | CIP2A | CNN1 | COL1A1 | CRABP2 | CREB3 | CRYAB | CYP19A1 | CYP1B1 | DAPK3 | DDIT3 | DDR2 | DSC2 | DSG2 | DUSP6 | EFEMP1 | EFNA5 | EGFR | EGR1 | EPAS1 | EPB41L3 | EPHA2 | ESR1 | ESR2 | ETV1 | FABP5 | FDXR | FGFR1 | FOSL1 | FST | FSTL3 | FYN | G…	.
Advanced malignant gastrointestinal neoplasm	1.47e-11			ACKR3 | CAPG | CCN2 | CCND2 | CD44 | CEMIP | CIP2A | CRABP2 | CRYBG1 | DDR2 | DSG2 | DUSP6 | EFEMP1 | EGFR | EPB41L3 | EPHA2 | FGFR1 | FST | FSTL3 | HMGB2 | KCNJ2 | MET | NR2F1 | NUAK1 | PAPPA | PDGFRA | PDGFRB | PGF | PLPP3 | PTX3 | QPCT | SDC1 | SERPINE1 | SLC7A11 | SMAD2 | SNAI2 | SRPX | TM4SF1 | TOP2A	.
Morphology of body cavity	2.13e-11			ACE2 | ACKR3 | ACP3 | ADAM19 | ADAMTS1 | ADAMTS9 | ADGRG1 | AMACR | ANKRD1 | AXL | BHLHE40 | BMP2 | BMP4 | BNIP3 | CCN2 | CCND2 | CD44 | CD55 | CDC42EP3 | CHST8 | CNN1 | CRYAB | CSRP3 | CTHRC1 | CYBRD1 | CYP19A1 | DDR1 | DHRS3 | DSC2 | DSG2 | DUSP6 | EFEMP1 | EGFR | EGLN3 | EGR1 | EHD3 | EHD4 | ELK3 | EPAS1 | ESR1 | ESR2 | ETV5 | FABP3 | FABP5 | FGFR1 | FOSL1 | FOXL2 | FSHR | FST | FSTL3 | FXYD1 …	.
Benign pelvic disease	2.45e-11			BCAT1 | CCN2 | CD44 | CDC42EP3 | CEMIP | CGRRF1 | COL1A1 | CRABP2 | CYP19A1 | CYP1B1 | EGFR | EGR1 | ENPP1 | ESR1 | ESR2 | FST | FSTL3 | GALT | GATA3 | GBP2 | GPX3 | HSD17B1 | IFIT1 | IGF1R | IL18 | IL1R1 | INHBA | INSL3 | INSR | ITGA5 | JUNB | KRT8 | LCAT | LDLRAD3 | LIF | LIFR | MTHFD2 | NDRG1 | NFIL3 | NR2F1 | PDGFD | PDGFRA | PDGFRB | PLAUR | PLCB4 | PLK2 | PLPP3 | PTGR1 | RARRES1 | RBP4 | RE…	.
Morbidity or mortality	2.98e-11	Increased	3.219	A4GALT | ACE2 | ACKR3 | ADAM19 | ADAMTS1 | ADAMTS9 | ADGRG1 | AMACR | ASGR2 | ATP1B2 | AXL | BARD1 | BCAT1 | BCHE | BHLHE40 | BMP2 | BMP4 | BRINP1 | CA5B | CAVIN3 | CCN2 | CCND2 | CD44 | CD55 | CDC14A | CDCP1 | CHEK1 | CIP2A | CLDN1 | Cmah | CRABP2 | CREB5 | CRYAB | CSRNP3 | CSRP3 | CTH | DDIT3 | DDR1 | DHRS3 | DSC2 | DSG2 | EEF1E1 | EFEMP1 | EFNA5 | EGFR | EGLN3 | EHD3 | EHD4 | ELK3 | EML1 | EPA…	.
Abnormal morphology of cardiovascular system	3e-11			ACE2 | ACKR3 | ADAM19 | ADAMTS9 | ADGRG1 | ANKRD1 | BMP2 | BMP4 | BNIP3 | CCN2 | CCND2 | CD44 | CDC42EP3 | CRYAB | CSRP3 | CYP19A1 | DHRS3 | DSC2 | DSG2 | EGFR | EGLN3 | EHD3 | EHD4 | ELK3 | ENPP1 | EPAS1 | ESR2 | FABP3 | FGFR1 | FOSL1 | FSHR | FSTL3 | FXYD1 | GADD45A | GBP2 | GPX1 | GPX3 | HSD11B1 | IER3 | IGF1R | IL18 | IL1R1 | IL33 | IL6R | INHA | INHBA | INPP5F | INSR | ITGA5 | LCAT | LDLRAD3…	.
Advanced extracranial solid tumor	3.33e-11		-0.548	ACKR3 | ADAMTS1 | AXL | CAPG | CCN2 | CCND2 | CD44 | CEMIP | CIP2A | CRABP2 | CRYBG1 | CYP19A1 | DDR1 | DDR2 | DSG2 | DUSP6 | EFEMP1 | EGFR | EPAS1 | EPB41L3 | EPHA2 | ESR1 | ESR2 | FGFR1 | FST | FSTL3 | FYN | HMGB2 | HSD11B1 | IGF1R | IL18 | INSR | KCNJ2 | KCNMA1 | KRT8 | LRP8 | MET | NR2F1 | NUAK1 | PAPPA | PDGFRA | PDGFRB | PGF | PIK3CG | PLPP3 | PTX3 | PWWP3B | QPCT | RRAS | SCN1B | SDC1 | SE…	.
Organismal death	3.89e-11	Increased	3.385	A4GALT | ACE2 | ACKR3 | ADAM19 | ADAMTS1 | ADAMTS9 | ADGRG1 | AMACR | ASGR2 | ATP1B2 | AXL | BARD1 | BCAT1 | BCHE | BHLHE40 | BMP2 | BMP4 | BRINP1 | CA5B | CAVIN3 | CCN2 | CCND2 | CD44 | CD55 | CDC14A | CDCP1 | CHEK1 | CIP2A | CLDN1 | Cmah | CRABP2 | CREB5 | CRYAB | CSRNP3 | CSRP3 | CTH | DDIT3 | DDR1 | DHRS3 | DSC2 | DSG2 | EEF1E1 | EFEMP1 | EFNA5 | EGFR | EGLN3 | EHD3 | EHD4 | ELK3 | EML1 | EPA…	.
Metastasis of cells	5.46e-11		-0.806	ADAMTS1 | AXL | BMP2 | BMP4 | CD44 | CDCP1 | CNN1 | CREB3 | CRYAB | CSRP3 | CTHRC1 | DDR2 | EFEMP1 | EGFR | EPHA2 | FABP5 | FYN | GATA3 | HTATIP2 | IBSP | IGF1R | IL18 | IL1R1 | INHBA | ITGA2 | KRT8 | MET | NDRG1 | NEDD9 | NOS2 | NTN1 | OTUB2 | PDGFRA | PDGFRB | PGF | PIK3CG | PLAUR | PRRG4 | PSPH | SDC1 | SERPINE1 | SMAD2 | SMYD5 | SNAI2 | TM4SF1 | WNT5A	.
Diabetic complication	5.78e-11			BMP2 | BMP4 | BPIFC | C1QTNF3 | CA5B | CD55 | CHAC1 | COL1A1 | COL21A1 | CREB5 | DHRS3 | EGR1 | ESR1 | FKBP11 | GLIPR2 | GPAT3 | HES1 | HSD11B1 | IFIT1 | IGF1R | IMPDH1 | INSL3 | INSR | KCNMA1 | LDLRAD3 | LPL | MAP3K5 | MEF2C | MGAT4A | NEBL | NEDD4L | OLR1 | PAK1 | PDE3B | PDGFRA | PDGFRB | PGF | PKIB | PLPP3 | PTGFR | QRFPR | ROBO2 | RTKN | SCN1B | SERPINB8 | SLC1A4 | SLC2A3 | SLC7A11 | SPATS2L…	.
Wound	6.66e-11		0	ANKRD1 | CD44 | Cmah | COL1A1 | DDR1 | DDR2 | EGFR | EGR1 | ELK3 | ESR2 | FGFR1 | FKBP10 | FST | GADD45A | IL18 | IL1R1 | IL33 | IL6R | INHBA | ITGA5 | JUNB | MET | NGF | NOS2 | PAK1 | PDGFRA | PDGFRB | PGF | SDC1 | SERPINB2 | SERPINE1 | SLC3A2 | VDR | WNT5A	.
Cell movement of endothelial cells	1.11e-10		-0.37	ACKR3 | ADAMTS1 | AXL | BMP2 | BMP4 | CCN2 | CD44 | CRYAB | CYP1B1 | EGFR | EGR1 | FGFR1 | GADD45A | GATA3 | IL33 | INSR | ITGA2 | LOXL2 | MEF2C | MET | NDP | NRP1 | NTN1 | OLR1 | PDE3B | PDGFRB | PGF | PIK3CG | PLAUR | PLD1 | PLPP3 | PRKD1 | PTHLH | RCAN2 | ROBO2 | RRAS | SERPINE1 | SNAI2 | TAGLN2 | TARS1 | TGFBI | TIMP3 | TNFRSF12A | VASH1 | VWF | WARS1 | WNT5A	.
Advanced malignant solid tumor	1.14e-10		-0.469	ACKR3 | ADAMTS1 | AXL | CAPG | CCN2 | CCND2 | CD44 | CEMIP | CHEK1 | CIP2A | CRABP2 | CRYBG1 | CYP19A1 | DDR1 | DDR2 | DSG2 | DUSP6 | EFEMP1 | EGFR | EPAS1 | EPB41L3 | EPHA2 | ESR1 | ESR2 | ETV1 | FGFR1 | FST | FSTL3 | FYN | GATA3 | GEN1 | HMGB2 | HSD11B1 | IGF1R | IL18 | IMPDH1 | INSR | KCNJ2 | KCNMA1 | KRT8 | LRP8 | MET | NR2F1 | NUAK1 | PAK1 | PAPPA | PDGFRA | PDGFRB | PGF | PIK3CG | PLAUR | P…	.
Metastatic solid tumor	1.16e-10		-0.469	ACKR3 | ADAMTS1 | AXL | CAPG | CCN2 | CCND2 | CD44 | CEMIP | CHEK1 | CRABP2 | CRYBG1 | CYP19A1 | DDR1 | DDR2 | DSG2 | DUSP6 | EFEMP1 | EGFR | EPAS1 | EPB41L3 | EPHA2 | ESR1 | ESR2 | ETV1 | FGFR1 | FST | FSTL3 | FYN | GATA3 | GEN1 | HMGB2 | IGF1R | IL18 | IMPDH1 | INSR | KCNJ2 | KRT8 | MET | NR2F1 | NUAK1 | PAK1 | PAPPA | PDGFRA | PDGFRB | PGF | PIK3CG | PLAUR | PLPP3 | PTPRD | PTX3 | QPCT | SCN1B…	.
Enlargement of heart	1.27e-10			ACE2 | ACKR3 | ADGRG1 | ANKRD1 | BMP4 | BNIP3 | CCN2 | CDC42EP3 | CRYAB | CSRP3 | CYP19A1 | DSC2 | DSG2 | EGFR | EGLN3 | EPAS1 | ESR2 | FABP3 | FGFR1 | FOSL1 | FSTL3 | FXYD1 | GBP2 | GPX1 | GPX3 | HSD11B1 | IER3 | IGF1R | IL18 | IL1R1 | IL33 | IL6R | INHA | INHBA | INPP5F | INSR | LCAT | LDLRAD3 | LIF | MAP3K5 | MEF2C | MYOCD | NEBL | NEDD4L | NEXN | NOS2 | NPR3 | PAK1 | PGF | PIK3CG | PRKD1 | RB…	.
Mesenchymal tumor	1.56e-10			CCND2 | CD44 | COL1A1 | COL21A1 | CRYAB | DDR1 | DDR2 | EGFR | EGR1 | ESR1 | ESR2 | FGFR1 | FOXL2 | IDH2 | IGF1R | IL18 | IMPDH1 | INSR | MET | MFHAS1 | NRP1 | PDGFRA | PDGFRB | S100A10 | SERPINE1 | SLC7A11 | SNAI2 | TOP2A | VDR	.
Neoplasia of tumor cell lines	1.56e-10		-0.925	ADAMTS1 | ADAMTS9 | AXL | BMP4 | CD44 | CDCP1 | CNN1 | CRYAB | CSRP3 | DDR2 | EFEMP1 | EFNA5 | EGFR | EGR1 | EPAS1 | EPHA2 | FABP5 | FYN | GATA3 | HTATIP2 | IBSP | IFT20 | IGF1R | IL18 | IL1R1 | IL33 | INHBA | ITGA2 | KRT8 | MET | MTHFD2 | NDRG1 | NEDD9 | NOS2 | NTN1 | OTUB2 | PDGFRA | PGF | PIK3CG | PLAUR | PLPP3 | PRRG4 | PSPH | SDC1 | SLC7A11 | SMAD2 | SNAI2 | SOX6 | SOX9 | SPRY2 | TIMP3 | WNT…	.
Proliferation of connective tissue cells	1.81e-10		-1.086	BMP2 | BMP4 | CCDC80 | CCN2 | CCND2 | CD44 | COL1A1 | CTHRC1 | DDR2 | DSG2 | EGFR | EPHA2 | ESR1 | ESR2 | FGFR1 | FOSL1 | FSHR | FST | FYN | GADD45A | GATA3 | GRB10 | HS6ST2 | IDH2 | IGF1R | IL18 | IL6R | INHBA | INHBB | INSR | ITGA5 | JUNB | KCNMA1 | KRT2 | LIF | LMNB1 | MAP3K5 | MET | NDRG1 | NEU3 | NGF | NPR3 | NUPR1 | PDGFD | PDGFRA | PDGFRB | PGF | PLAUR | PLK2 | PRKD1 | PTGFR | PTHLH | REL …	.
Necrosis	2.06e-10		0.086	A2M | A4GALT | ACE2 | ACKR3 | ADAMTS1 | AMACR | AMIGO2 | ANKRD1 | ASNS | AXL | BARD1 | BCHE | BHLHE40 | BMP2 | BMP4 | BNIP3 | BRINP1 | CAVIN3 | CCDC80 | CCN2 | CCND2 | CD44 | CD55 | CDC42EP3 | CDCP1 | CDR2L | CENPF | CERS6 | CHEK1 | COL1A1 | CPE | CRABP2 | CREB3L1 | CRYAB | CTH | CYP19A1 | CYP1B1 | DAPK3 | DCTD | DDIT3 | DDR2 | DPP9 | DSG2 | DUSP6 | EFEMP1 | EFNA5 | EGFR | EGLN3 | EGR1 | EHD4 | E…	.
Hypertrophy	2.6e-10			A4GALT | ACE2 | ADGRG1 | ANKRD1 | BMP2 | BMP4 | CCN2 | COL1A1 | CRYAB | CSRP3 | CYP19A1 | CYP1B1 | EGFR | EHD3 | EHD4 | EPAS1 | ESR1 | ESR2 | FABP3 | FSHR | FST | FSTL3 | FXYD1 | GPX1 | GPX3 | HES1 | HSD11B1 | IER3 | IGF1R | IL18 | IL33 | IL6R | INHA | INHBA | INPP5F | LCAT | LIF | MAP3K5 | MEF2C | MYOCD | NGF | NOS2 | NPHS2 | PAK1 | PDGFRB | PGF | PIK3CG | PLD1 | PTHLH | RBP4 | RCAN2 | S100A10 |…	.
Visceromegaly	3.07e-10			ACE2 | ACKR3 | ADGRG1 | AMACR | ANKRD1 | AXL | BMP4 | BNIP3 | CCN2 | CDC42EP3 | CRYAB | CSRP3 | CYP19A1 | DSC2 | DSG2 | EGFR | EGLN3 | EHD3 | EHD4 | EPAS1 | ESR1 | ESR2 | FABP3 | FGFR1 | FOSL1 | FSHR | FSTL3 | FXYD1 | FYN | GBP2 | GPX1 | GPX3 | HSD11B1 | IER3 | IGF1R | IL18 | IL1R1 | IL33 | IL6R | INHA | INHBA | INPP5F | INSR | KRT8 | LCAT | LDLRAD3 | LIF | MAP3K5 | MEF2C | MYOCD | NEBL | NEDD4L …	.
Glucose metabolism disorder	3.22e-10		-0.827	A2M | ADAMTS9 | BMP2 | BMP4 | BPIFC | C1QTNF3 | CA5B | CAPG | CCN2 | CCND2 | CD44 | CD55 | CDC42EP3 | CHAC1 | COL1A1 | COL21A1 | CPE | CREB5 | CTH | CTHRC1 | CXCL16 | CYP19A1 | DDIT3 | DDR1 | DHRS3 | EGFR | EGR1 | ENPP1 | EPAS1 | ESR1 | ESR2 | FABP3 | Fam13a | FGFR1 | FKBP11 | FSHR | FST | FXYD5 | FYN | GBP2 | GLIPR2 | GPAT3 | GPT | GPX1 | GRB10 | GRB14 | HES1 | HSD11B1 | HSD17B1 | IFIT1 | IGF1R …	.
Homing of cells	3.37e-10	Decreased	-2.57	A2M | ACKR3 | ANO6 | AXL | BMP2 | BMP4 | CAPG | CCN2 | CD44 | CDCP1 | CREB3 | CXCL16 | CYP19A1 | DDR1 | DUSP6 | EGFR | EPHA2 | FOSL1 | FYN | GATA3 | GFRA1 | HMGB2 | IGF1R | IL18 | IL1R1 | IL33 | IL6R | INHBA | ITGA2 | ITGA5 | LIF | LIFR | MAP3K5 | MEF2C | MET | NEDD9 | NGF | NRP1 | NTN1 | PAK1 | PDGFD | PDGFRA | PDGFRB | PGF | PIK3CG | PLAUR | PLD1 | PLGRKT | PREX1 | PRKD1 | REL | ROBO2 | SCN1B |…	.
Fibrous tissue tumor	6.91e-10			CCND2 | CD44 | COL1A1 | COL21A1 | DDR1 | DDR2 | EGFR | EGR1 | ESR1 | ESR2 | FGFR1 | FOXL2 | IDH2 | IGF1R | IL18 | IMPDH1 | INSR | MET | MFHAS1 | NRP1 | PDGFRA | PDGFRB | S100A10 | SERPINE1 | SLC7A11 | TOP2A | VDR	.
Metastasis of tumor cell lines	7.92e-10		-0.576	ADAMTS1 | AXL | BMP4 | CD44 | CDCP1 | CNN1 | CRYAB | CSRP3 | DDR2 | EFEMP1 | EGFR | EPHA2 | FABP5 | FYN | GATA3 | HTATIP2 | IBSP | IGF1R | IL18 | IL1R1 | INHBA | ITGA2 | KRT8 | MET | NDRG1 | NEDD9 | NOS2 | NTN1 | OTUB2 | PDGFRA | PGF | PIK3CG | PLAUR | PRRG4 | PSPH | SDC1 | SMAD2 | SNAI2 | WNT5A	.
Invasive carcinoma	9.96e-10			ADAMTS1 | ADAMTS20 | ADAMTS9 | BMP4 | CCDC80 | CD44 | CDC42EP3 | CENPF | CNN1 | CYP19A1 | DDR1 | EFEMP1 | EGFR | EGR1 | EPHA2 | ESR1 | ESR2 | FGFR1 | FSTL3 | GPX3 | IER3 | INHBA | KCTD12 | MEF2C | MET | MTHFD2 | PDGFRA | PDGFRB | PIK3CG | PMEPA1 | POLQ | PREX1 | PYCR1 | SLC27A1 | SLC7A11 | SRPX | TAGLN | TOP2A	.
Healing of wound	1.1e-09			ANKRD1 | CD44 | Cmah | COL1A1 | DDR1 | DDR2 | EGFR | EGR1 | ELK3 | ESR2 | FGFR1 | FKBP10 | FST | IL18 | IL1R1 | IL6R | INHBA | MET | NOS2 | PAK1 | PDGFRA | PGF | SDC1 | SERPINB2 | SERPINE1 | SLC3A2 | WNT5A	.
Abnormal morphology of body cavity	1.15e-09			ACE2 | ACKR3 | ACP3 | ADAM19 | ADAMTS1 | ADAMTS9 | ADGRG1 | AMACR | ANKRD1 | AXL | BHLHE40 | BMP2 | BMP4 | BNIP3 | CCN2 | CCND2 | CD44 | CD55 | CDC42EP3 | CHST8 | CRYAB | CSRP3 | CTHRC1 | CYP19A1 | DDR1 | DHRS3 | DSC2 | DSG2 | EFEMP1 | EGFR | EGLN3 | EGR1 | EHD3 | EHD4 | ELK3 | EPAS1 | ESR1 | ESR2 | ETV5 | FABP3 | FGFR1 | FOSL1 | FOXL2 | FSHR | FSTL3 | FXYD1 | FYN | GADD45A | GBP2 | GFRA1 | GPX1 …	.
Growth of connective tissue	1.18e-09		-1.217	BMP2 | BMP4 | CCDC80 | CCN2 | CCND2 | CD44 | COL1A1 | CTHRC1 | DDR2 | DSG2 | EGFR | EPHA2 | ESR1 | ESR2 | FGFR1 | FOSL1 | FSHR | FST | FYN | GADD45A | GATA3 | GRB10 | HS6ST2 | IDH2 | IGF1R | IL18 | IL6R | INHBA | INHBB | INSR | ITGA5 | JUNB | KCNMA1 | KRT2 | LIF | LMNB1 | MAP3K5 | MET | NDRG1 | NEU3 | NGF | NPR3 | NUPR1 | PDGFD | PDGFRA | PDGFRB | PGF | PLAUR | PLK2 | PRKD1 | PTGFR | PTHLH | PTPR…	.
Formation of gland	1.29e-09		1.505	ADAMTS1 | BMP4 | CD44 | CHEK1 | CYP19A1 | DDR1 | DSC2 | DSG2 | EGFR | ESR1 | ESR2 | FSHR | FYN | GATA3 | HSD11B1 | IGF1R | INHA | INHBB | INSR | LBH | LIF | MET | NRP1 | NTN1 | PDGFRA | PDGFRB | PTHLH | SMAD2 | SOX9 | TIMP3 | VDR | WNT5A | XDH	.
Invasion of tumor cell lines	1.29e-09	Decreased	-3.143	A2M | ADAMTS1 | AXL | BMP2 | BMP4 | CCN2 | CD44 | CDCP1 | CENPF | CREB3 | CRYAB | CYP1B1 | DDR1 | DDR2 | DSG2 | DUSP6 | EFEMP1 | EGFR | EGR1 | EPAS1 | EPHA2 | ESR1 | ESR2 | ETV1 | ETV5 | FABP5 | FBLIM1 | FGFR1 | FMNL3 | FOSL1 | FXYD5 | GATA3 | GFRA1 | HTATIP2 | IBSP | IGF1R | INHBB | ITGA5 | JUNB | KRT8 | LOXL2 | MET | NDRG1 | NEDD9 | NGF | NOS2 | NRP1 | NTN1 | NUAK1 | NUPR1 | PAK1 | PAPPA | PDGF…	.
Chemotaxis	1.8e-09	Decreased	-2.236	A2M | ACKR3 | ANO6 | AXL | BMP2 | BMP4 | CAPG | CCN2 | CD44 | CDCP1 | CREB3 | CXCL16 | CYP19A1 | DUSP6 | EGFR | EPHA2 | FOSL1 | FYN | GFRA1 | HMGB2 | IGF1R | IL18 | IL1R1 | IL33 | IL6R | INHBA | ITGA2 | LIF | LIFR | MAP3K5 | MET | NEDD9 | NGF | NRP1 | NTN1 | PAK1 | PDGFD | PDGFRA | PDGFRB | PGF | PIK3CG | PLAUR | PLD1 | PLGRKT | PREX1 | PRKD1 | REL | ROBO2 | SCN1B | SERPINB1 | SERPINE1 | SNAI2 | …	.
Morphology of lesion	1.81e-09			ARHGEF28 | BNIP3 | CCND2 | CD44 | CLDN1 | CRYAB | DDIT3 | DDR1 | DDR2 | DUSP6 | EFEMP1 | EGFR | EGR1 | EPHA2 | ESR2 | F5 | FOSL1 | FSTL3 | GPX1 | GPX3 | HSD11B1 | IGF1R | IL18 | IL1R1 | IL33 | INHA | JUNB | KRT8 | LCAT | LPL | MAP3K5 | MEF2C | MET | NGF | NOS2 | NRP1 | OLR1 | PAPPA | PIK3CG | PLAGL1 | PLK3 | PTHLH | PTX3 | RASGRP1 | SERPINE1 | SESN2 | SYVN1 | VWF	.
Interaction of tumor cell lines	1.81e-09		-0.429	ADGRG1 | ASGR2 | CCN2 | CD44 | CDCP1 | CYTH1 | DDR1 | DSG2 | EFEMP1 | EGFR | EGR1 | EPHA2 | ESR1 | ETV5 | FBLIM1 | FXYD5 | FYN | GATA3 | HES1 | HS6ST2 | IGF1R | IL18 | IL6R | INHBB | INSR | ITGA2 | ITGA5 | JUNB | LIF | LPL | MET | NEU3 | NRP1 | PAK1 | PLAUR | PLD1 | PLEKHA2 | PREX1 | PVR | RRAS | S100A10 | SDC1 | SERPINB2 | SERPINE1 | SLC7A5 | TCIM | TIMP3 | WNT5A	.
Binding of tumor cell lines	1.86e-09		-0.309	ADGRG1 | ASGR2 | CCN2 | CD44 | CDCP1 | CYTH1 | DDR1 | DSG2 | EFEMP1 | EGFR | EGR1 | EPHA2 | ESR1 | ETV5 | FXYD5 | FYN | GATA3 | HES1 | HS6ST2 | IGF1R | IL18 | IL6R | INHBB | INSR | ITGA2 | ITGA5 | JUNB | LIF | LPL | MET | NEU3 | NRP1 | PAK1 | PLAUR | PLD1 | PLEKHA2 | PREX1 | PVR | RRAS | S100A10 | SDC1 | SERPINB2 | SERPINE1 | SLC7A5 | TCIM | TIMP3 | WNT5A	.
Cell movement of blood cells	2.01e-09	Decreased	-3.553	ACE2 | ACKR3 | ADAM19 | ANO6 | ATP1B2 | AXL | BMP2 | BMP4 | CAPG | CCN2 | CD44 | CD55 | CDCP1 | COL1A1 | CREB3 | CRYAB | CXCL16 | CYP19A1 | CYP1B1 | DDR2 | EGFR | EGLN3 | EGR1 | EPAS1 | EPHA2 | ESR1 | ESR2 | ETV5 | FABP5 | FGFR1 | FYN | GATA3 | GRB14 | IL18 | IL1R1 | IL33 | IL6R | INHBA | INSR | ITGA2 | ITGA5 | LCAT | LIF | LMNB1 | MAP3K5 | MET | MLLT11 | MSN | NDRG1 | NEDD9 | NFIL3 | NGF | NOS2 …	.
Steroidogenesis of hormone	2.33e-09		1.335	BMP2 | BMP4 | C1QTNF3 | CYP19A1 | CYP1B1 | EGFR | EGR1 | ESR1 | ESR2 | ETV1 | FDXR | FSHR | GSTA3 | HSD17B1 | IGF1R | INHA | INHBA | INSL3 | LIF | SCAP | SMAD2 | TSPO | XDH	.
Cell movement of tumor cell lines	2.64e-09	Decreased	-2.752	A2M | ACKR3 | ARHGEF28 | ASNS | AXL | BMP2 | CCN2 | CD44 | CDCP1 | CENPF | CERS6 | CIP2A | CLDN1 | CNN1 | COL1A1 | CREB3 | CREB3L1 | CRYAB | DDR1 | DDR2 | DUSP6 | EFEMP1 | EFNA5 | EGFR | EGLN3 | EGR1 | ENPP1 | EPHA2 | ESR1 | ESR2 | ETV5 | FBLIM1 | FGFR1 | FMNL3 | FOSL1 | FYN | GATA3 | GBP2 | HTATIP2 | IBSP | IGF1R | IL18 | IL6R | ITGA2 | ITGA5 | KRT8 | LIF | LIFR | LYVE1 | MET | MSN | NDRG1 | NED…	.
Proliferation of tumor cells	2.83e-09		0.274	BMP2 | BMP4 | BNIP3 | CD44 | CHEK1 | CIP2A | CYP19A1 | DDIT3 | EGFR | EGR1 | EPHA2 | ESR1 | ESR2 | FGFR1 | FOSL1 | FST | GFRA1 | HES1 | IER3 | IGF1R | IL18 | IL1R1 | IL6R | INHA | INHBA | INHBB | INSR | LIF | MET | NDRG1 | NGF | NOS2 | NRP1 | PDGFRA | PDGFRB | PIK3CG | PLAGL1 | PLAUR | PLD1 | PTHLH | SERPINE1 | SFRP2 | SLC3A2 | SMAD2 | SNAI2 | SOX6 | TIMP3 | TNFRSF12A | VDR | WNT5A	.
Leukocyte migration	2.83e-09	Decreased	-3.431	ACE2 | ACKR3 | ADAM19 | ANO6 | ATP1B2 | AXL | BMP2 | CAPG | CCN2 | CD44 | CD55 | CDCP1 | COL1A1 | CREB3 | CRYAB | CXCL16 | CYP19A1 | CYP1B1 | DDR2 | EGFR | EGLN3 | EGR1 | EPAS1 | EPHA2 | ESR1 | ESR2 | ETV5 | FABP5 | FGFR1 | FYN | GATA3 | GRB14 | IL18 | IL1R1 | IL33 | IL6R | INHBA | INSR | ITGA2 | ITGA5 | LCAT | LIF | LMNB1 | MAP3K5 | MET | MLLT11 | MSN | NDRG1 | NEDD9 | NFIL3 | NGF | NOS2 | NTN1 …	.
Differentiation of connective tissue cells	3.22e-09		-0.995	A2M | BMP2 | BMP4 | BNIP3 | CCN2 | CD44 | CREB3L1 | CREB5 | CTHRC1 | DDIT3 | DDR2 | EFEMP1 | EGFR | EGLN3 | ENPP1 | EPHA2 | FABP3 | FBLIM1 | FGFR1 | FOSL1 | FSHR | FSTL3 | FYN | GATA3 | GPC4 | GPX1 | HES1 | HSD11B1 | IL18 | IL33 | IL6R | INHBA | INSR | ITGA5 | JUNB | LIF | LOXL2 | LPL | LRP8 | MEF2C | METRNL | NOS2 | NR2F1 | NRP1 | NUCB2 | PDGFRA | PDLIM7 | PGF | PLAUR | PLCL1 | PRKD1 | PTGFR | P…	.
Migration of endothelial cells	4.65e-09		-0.526	ACKR3 | ADAMTS1 | AXL | BMP2 | BMP4 | CCN2 | CD44 | CRYAB | CYP1B1 | EGFR | EGR1 | FGFR1 | GADD45A | GATA3 | IL33 | INSR | LOXL2 | MEF2C | NDP | NRP1 | OLR1 | PDGFRB | PGF | PIK3CG | PLAUR | PLD1 | PLPP3 | PRKD1 | PTHLH | RCAN2 | ROBO2 | RRAS | SERPINE1 | TAGLN2 | TARS1 | TGFBI | TIMP3 | TNFRSF12A | VASH1 | WARS1 | WNT5A	.
Estrous cycle	4.78e-09		1.134	AXL | BMP4 | CHST8 | CYP19A1 | EGR1 | ESR1 | ESR2 | FSHR | IGF1R | INHBA | INSL3 | INSR | NGF | NOS2 | PDGFRA | PTPRN | VDR	.
Attachment of cells	4.89e-09		-1.995	ACE2 | BMP2 | BMP4 | CCN2 | CD44 | DDR1 | DSG2 | EGFR | EGR1 | FGFR1 | FYN | IGF1R | ITGA2 | ITGA5 | LIF | NEDD9 | OLR1 | PLD1 | PMP22 | SPRY2 | TGFBI | VWF	.
Synthesis of lipid	6.89e-09		0.937	A2M | A4GALT | ALG3 | AMACR | BHLHE40 | BMP2 | BMP4 | BNIP3 | C1QTNF3 | CERS6 | CYP19A1 | CYP1B1 | CYP21A2 | CYP39A1 | DGKH | DHRS9 | EGFR | EGR1 | ESR1 | ESR2 | ETV1 | FABP3 | FABP5 | FDXR | FOSL1 | FOXL2 | FSHR | FYN | GPAT3 | GRB10 | GRB14 | GSTA3 | HSD11B1 | HSD17B1 | IGF1R | IL18 | IL33 | INHA | INHBA | INPP5F | INSL3 | INSR | LCAT | LIF | LPCAT2 | LPL | MAP3K5 | MBOAT1 | NEU3 | NFIL3 | NGF …	.
Migration of tumor cell lines	7.16e-09	Decreased	-3.023	A2M | ACKR3 | ASNS | AXL | BMP2 | CCN2 | CD44 | CDCP1 | CENPF | CERS6 | CIP2A | CREB3 | CREB3L1 | CRYAB | DDR2 | DUSP6 | EFEMP1 | EFNA5 | EGFR | EGLN3 | EGR1 | ENPP1 | EPHA2 | ESR1 | ESR2 | ETV5 | FBLIM1 | FGFR1 | FMNL3 | FOSL1 | FYN | GATA3 | HTATIP2 | IBSP | IGF1R | IL18 | IL6R | ITGA2 | ITGA5 | KRT8 | LYVE1 | MET | MSN | NDRG1 | NEDD9 | NGF | NOS2 | NRP1 | NTN1 | NUPR1 | PAK1 | PDGFRA | PGF | …	.
Morphology of heart	8.23e-09			ACE2 | ACKR3 | ADAM19 | ADAMTS9 | ADGRG1 | ANKRD1 | BMP4 | BNIP3 | CCN2 | CCND2 | CDC42EP3 | CRYAB | CSRP3 | CYP19A1 | DHRS3 | DSC2 | DSG2 | DUSP6 | EGFR | EGLN3 | EPAS1 | ESR1 | ESR2 | FABP3 | FGFR1 | FOSL1 | FSTL3 | FXYD1 | GBP2 | GPX1 | GPX3 | HSD11B1 | IER3 | IGF1R | IL18 | IL1R1 | IL33 | IL6R | INHA | INHBA | INPP5F | INSR | ITGA2 | LCAT | LDLRAD3 | LIF | LOXL2 | MAP3K5 | MEF2C | MYOCD | NEB…	.
Enlargement of cells	8.55e-09			ADGRG1 | ANO6 | BMP2 | BMP4 | CCN2 | CRYAB | CSRP3 | CYP19A1 | CYP1B1 | EFNA5 | EGFR | EMP3 | EPAS1 | ESR1 | FST | FSTL3 | GPX1 | GPX3 | HES1 | IER3 | IL18 | IL33 | IL6R | INHA | INHBA | LCAT | LIF | LMNB1 | MAP3K5 | MEF2C | MYOCD | NGF | NOS2 | PDGFRB | PIK3CG | PLD1 | PMP22 | PTHLH | S100A10 | SERPINE1 | SOX9 | VDR | WNT5A | XDH	.
Abnormal morphology of thoracic cavity	9.78e-09			ACE2 | ACKR3 | ADAM19 | ADAMTS9 | ADGRG1 | ANKRD1 | BMP4 | BNIP3 | CCN2 | CCND2 | CDC42EP3 | CRYAB | CSRP3 | CYP19A1 | DHRS3 | DSC2 | DSG2 | EGFR | EGLN3 | ELK3 | EPAS1 | ESR2 | FABP3 | FGFR1 | FOSL1 | FSTL3 | FXYD1 | GBP2 | GPX1 | GPX3 | HES1 | HSD11B1 | IER3 | IGF1R | IL18 | IL1R1 | IL33 | IL6R | INHA | INHBA | INPP5F | INSR | LCAT | LDLRAD3 | LIF | LMNB1 | LOXL2 | LPL | MAP3K5 | MEF2C | MSN | …	.
Diabetic nephropathy	9.97e-09			BMP2 | BMP4 | BPIFC | C1QTNF3 | CA5B | CD55 | CHAC1 | CREB5 | DHRS3 | EGR1 | FKBP11 | GLIPR2 | GPAT3 | HES1 | HSD11B1 | IFIT1 | IMPDH1 | INSL3 | INSR | KCNMA1 | LDLRAD3 | LPL | MAP3K5 | MEF2C | MGAT4A | NEBL | NEDD4L | OLR1 | PAK1 | PDE3B | PKIB | PLPP3 | QRFPR | ROBO2 | RTKN | SERPINB8 | SLC1A4 | SLC2A3 | SLC7A11 | SPATS2L | VDR | WNT2B | XDH	.
Adhesion of tumor cell lines	1.03e-08		-1.06	ADGRG1 | CCN2 | CD44 | CDCP1 | CYTH1 | DDR1 | DSG2 | EFEMP1 | EGFR | EGR1 | EPHA2 | ETV5 | FXYD5 | GATA3 | HES1 | IGF1R | IL18 | IL6R | INHBB | ITGA2 | ITGA5 | JUNB | LIF | MET | NEU3 | NRP1 | PAK1 | PLAUR | PLD1 | PLEKHA2 | PREX1 | RRAS | SDC1 | SERPINB2 | SERPINE1 | SLC7A5 | TCIM | TIMP3 | WNT5A	.
Growth of malignant tumor	1.06e-08		-0.635	ADGRG1 | BMP2 | BNIP3 | CCN2 | CD44 | CHEK1 | CIP2A | CYP19A1 | DDIT3 | EGFR | EGR1 | EPHA2 | ESR1 | ESR2 | FGFR1 | GFRA1 | HES1 | IER3 | IGF1R | IL18 | IL1R1 | IL33 | IL6R | INHBA | INHBB | INSR | LIF | MET | NDRG1 | NGF | NOS2 | NRP1 | PAK1 | PDGFRA | PGF | PIK3CG | PLAGL1 | PLAUR | PLD1 | PTHLH | S100A10 | SFRP2 | SMAD2 | SNAI2 | TIMP3 | TNFRSF12A | VDR | WNT5A	.
Inflammation of organ	1.11e-08		1.869	ACE2 | AMACR | ASNS | ATP11C | AXL | BHLHE40 | CA5B | CAPG | CD44 | CD55 | CDC42EP3 | CDCP1 | CEMIP | CERS6 | CHRNB1 | COL1A1 | CRYBB1 | CXCL16 | CYP19A1 | DDIT3 | DHRS9 | DSG2 | EGFR | EGLN3 | EGR1 | EHD3 | EHD4 | EPAS1 | EPB41L3 | EPHA2 | ESR1 | ESR2 | F5 | FABP5 | FDXR | FOSL1 | FOXL2 | FYN | GADD45A | GATA3 | GBP2 | GPT | GPX1 | GPX8 | HSD11B1 | IGF1R | IL18 | IL1R1 | IL33 | IL6R | IMPDH1 | I…	.
Benign lesion	1.23e-08		-0.223	ACKR3 | ARHGEF2 | AXL | BMP2 | BMP4 | BRINP1 | CCDC80 | CCND2 | CD44 | CDC42EP3 | CEMIP | CGRRF1 | CHRNB1 | CHST8 | COL1A1 | COL21A1 | CRABP2 | CRYAB | CYP19A1 | CYP1B1 | CYP21A2 | DDR1 | DDR2 | DHRS3 | EGFR | EGR1 | EPAS1 | EPB41L3 | ESR1 | ESR2 | ETV1 | ETV5 | FABP3 | FABP5 | FGFR1 | FKBP10 | FOXL2 | FYN | GADD45A | GNB4 | GSTA3 | HMGB2 | HTATIP2 | IDH2 | IFIT1 | IGF1R | IL6R | IMPDH1 | INHBA |…	.
Hypertrophy of cells	1.44e-08			ADGRG1 | BMP2 | BMP4 | CCN2 | CRYAB | CSRP3 | CYP19A1 | CYP1B1 | EGFR | EPAS1 | ESR1 | FST | FSTL3 | GPX1 | GPX3 | HES1 | IER3 | IL18 | IL33 | IL6R | INHA | INHBA | LCAT | LIF | MAP3K5 | MEF2C | MYOCD | NGF | NOS2 | PDGFRB | PIK3CG | PLD1 | PTHLH | S100A10 | SERPINE1 | SOX9 | VDR | WNT5A	.
Necrosis of epithelial tissue	1.51e-08		-1.095	ADAMTS1 | AMIGO2 | AXL | BMP4 | BNIP3 | CD44 | CENPF | CHEK1 | CRYAB | CTH | CYP19A1 | DDIT3 | DUSP6 | EGFR | EGR1 | EMP3 | EPHA2 | ESR1 | ESR2 | FGFR1 | FYN | GADD45A | GATA3 | GPX1 | IER3 | IGF1R | IL18 | IL33 | IL6R | INHA | INHBA | ITGA2 | ITGA5 | KRT8 | MAP3K5 | MET | NDRG1 | NGF | NOS2 | NTN1 | OLR1 | PAK1 | PDGFRB | PIK3CG | PLAUR | PLK3 | PMP22 | PTHLH | RASGRP1 | RBP4 | REL | RRAS | SERP…	.
Metabolism of terpenoid	1.54e-08		1.468	AMACR | BMP2 | BMP4 | CRABP2 | CYP19A1 | CYP1B1 | CYP21A2 | CYP39A1 | DHRS3 | DHRS9 | EGFR | EGR1 | ESR1 | FDXR | FGFR1 | FSHR | GPC4 | GSTA3 | HSD11B1 | HSD17B1 | INHA | INHBA | KCNMA1 | LCAT | LIF | LPL | LRP8 | PDGFRA | PMP22 | RBP4 | SCAP | SDC1 | SMAD2 | SNAI2 | TSPO | VDR | WNT5A | XDH	.
Invasion of tissue	1.61e-08		-0.791	ACKR3 | AXL | BMP2 | CCN2 | CD44 | EGFR | EPHA2 | FST | GFRA1 | IGF1R | IL33 | INHBA | LOXL2 | MET | NEDD9 | NGF | NOS2 | NRP1 | PAK1 | PFN2 | PGF | PIK3CG | PLGRKT | SERPINE1 | TIMP3 | XDH	.
Size of lesion	1.63e-08			ARHGEF28 | BNIP3 | CCND2 | CD44 | CLDN1 | CRYAB | DDIT3 | DDR1 | DUSP6 | EFEMP1 | EGFR | EGR1 | EPHA2 | ESR2 | F5 | FSTL3 | GPX1 | GPX3 | HSD11B1 | IGF1R | IL18 | IL1R1 | IL33 | JUNB | KRT8 | LCAT | LPL | MAP3K5 | MEF2C | MET | NGF | NOS2 | NRP1 | OLR1 | PAPPA | PIK3CG | PTHLH | PTX3 | RASGRP1 | SERPINE1 | SESN2 | SYVN1 | VWF	.
Proliferation of cancer cells	1.76e-08		0.21	BMP2 | BNIP3 | CD44 | CHEK1 | CIP2A | CYP19A1 | DDIT3 | EGFR | EGR1 | EPHA2 | ESR1 | ESR2 | FGFR1 | GFRA1 | HES1 | IER3 | IGF1R | IL18 | IL1R1 | IL6R | INHBA | INHBB | INSR | LIF | MET | NDRG1 | NGF | NOS2 | NRP1 | PDGFRA | PLAGL1 | PLAUR | PLD1 | PTHLH | SFRP2 | SMAD2 | SNAI2 | TNFRSF12A | VDR | WNT5A	.
Development of genitourinary system	1.89e-08		1.35	ADAMTS1 | AXL | BMP2 | BMP4 | CCN2 | CCND2 | CD44 | CENPF | CHEK1 | CHST8 | CIP2A | CYP19A1 | DDR1 | DSC2 | DSG2 | DUSP13 | EFEMP1 | EGFR | EGR1 | EHD2 | EHD3 | EHD4 | EPAS1 | ESR1 | ESR2 | ETV5 | FGFR1 | FOSL1 | FOXL2 | FSHR | FST | FSTL3 | FYN | GATA3 | GFRA1 | GRB10 | HMGB2 | IFT20 | IGF1R | IL1R1 | INHA | INHBA | INHBB | INSL3 | INSR | ITGA2 | LBH | LCAT | LIF | LIFR | LRP8 | MET | MYOCD | NA…	.
Metastasis of breast cancer cell lines	1.97e-08		0.088	ADAMTS1 | AXL | BMP4 | CD44 | CDCP1 | CRYAB | DDR2 | EFEMP1 | FABP5 | IBSP | IGF1R | INHBA | ITGA2 | KRT8 | MET | NOS2 | OTUB2 | PLAUR | PRRG4 | SMAD2 | WNT5A	.
Synthesis of hormone	2.02e-08		1.115	BMP2 | BMP4 | C1QTNF3 | CYP19A1 | CYP1B1 | CYP21A2 | EGFR | EGR1 | ESR1 | ESR2 | ETV1 | FDXR | FSHR | GSTA3 | HSD17B1 | IGF1R | INHA | INHBA | INSL3 | LIF | SCAP | SMAD2 | STC2 | TSPO | XDH	.
Development of female reproductive tract	2.02e-08		0.923	ADAMTS1 | AXL | BMP4 | CCN2 | CCND2 | CYP19A1 | EGR1 | ESR1 | ESR2 | FOXL2 | FSHR | FST | GATA3 | INHA | INHBA | INHBB | INSL3 | LIF | MYOCD | NGF | PDGFRA | PTPRN | RBP4 | SERPINE1 | WNT5A	.
Vascularization	2.55e-08		0.843	ACE2 | ADAMTS1 | AXL | BMP2 | CCN2 | CD44 | CRYAB | DDR2 | EPAS1 | EPHA2 | FGFR1 | HTATIP2 | IDH2 | IGF1R | IL18 | INHBA | INSR | LIF | NDP | NOS2 | NRP1 | NTN1 | PDGFD | PGF | PLAUR | PLD1 | PTHLH | S100A10 | SERPINE1 | WARS1 | WNT5A	.
Rheumatic Disease	2.61e-08		0.409	ADAMTS1 | ADAMTS20 | ADAMTS9 | ASNS | AXL | BARD1 | BMP2 | BMP4 | C1QTNF3 | CAVIN3 | CD44 | CEMIP | CERS6 | CHAC1 | CHST8 | COL1A1 | CPE | CRYAB | CXCL16 | CYP19A1 | DDIT3 | DDR1 | DDR2 | DHRS9 | EEF1E1 | EHD4 | ELK3 | EPAS1 | ESR1 | ESR2 | FABP5 | FADS3 | FGFR1 | GATA3 | GBP2 | GLIPR2 | GPC4 | GRB10 | HES1 | IFIT1 | IFRD1 | IGF1R | IL18 | IL1R1 | IL33 | IL6R | IMPDH1 | INSL3 | ITGA5 | JUNB | LBH…	.
Development of internal genitalia	2.77e-08		0.787	ADAMTS1 | AXL | BMP4 | CCN2 | CCND2 | CYP19A1 | EGR1 | ESR1 | ESR2 | FOXL2 | FSHR | FST | FSTL3 | GATA3 | HMGB2 | INHA | INHBA | INHBB | INSL3 | INSR | LIF | MYOCD | NGF | NUPR1 | PDGFRA | PTPRN | RBP4 | SERPINE1 | SFRP2 | SOX9 | WNT5A	.
Formation of lung	2.81e-08		-0.152	ACE2 | BMP4 | CCN2 | EGFR | ELK3 | EPAS1 | ESR1 | ESR2 | ETV5 | FGFR1 | HEG1 | HES1 | HSD11B1 | IGF1R | INHBB | LIF | LMNB1 | LPL | MSN | MYOCD | NEDD4L | NOS2 | PDGFRA | PTHLH | RASGRP1 | RBP4 | RCN3 | REL | SERPINE1 | SLC7A11 | SMAD2 | SOX9 | SPRY2 | TGFBI | TIMP3 | TK1 | WNT5A	.
Synthesis of terpenoid	3.22e-08		1.986	ALG3 | AMACR | BMP2 | BMP4 | C1QTNF3 | CYP19A1 | CYP1B1 | CYP21A2 | CYP39A1 | DHRS9 | EGFR | EGR1 | ESR1 | ESR2 | ETV1 | FDXR | FOXL2 | FSHR | GSTA3 | HSD11B1 | HSD17B1 | IGF1R | IL18 | INHA | INHBA | INSL3 | LCAT | LIF | NR2F1 | QRFPR | SCAP | SERPINE2 | SMAD2 | SNAI2 | TSPO | WNT5A | XDH	.
Progression of tumor	3.33e-08		-0.466	ACKR3 | AXL | CD44 | CLDN1 | COL1A1 | CRYAB | CYP19A1 | DDR1 | DDR2 | EGFR | EPAS1 | EPHA2 | ESR1 | ESR2 | FGFR1 | FYN | GATA3 | IGF1R | IL18 | IL6R | INSR | LOXL2 | MET | NEDD9 | NRP1 | PAK1 | PDGFRA | PDGFRB | PGF | PIK3CG | PLAUR | SERPINE1 | SSTR1 | TOP2A | WNT5A	.
Growth of epithelial tissue	3.54e-08		0.552	ADAMTS1 | AXL | BMP2 | BMP4 | CCND2 | CD44 | CLDN1 | COL1A1 | CRYAB | DSG2 | EGFR | EGR1 | EPAS1 | EPHA2 | ESR1 | ESR2 | ETV5 | FGFR1 | FSHR | FST | FYN | GATA3 | HES1 | HMGB2 | IGF1R | IL18 | IL33 | IL6R | INHA | INHBA | INHBB | INSR | JUNB | KCNJ2 | KRT2 | LMNB1 | LOXL2 | MAP3K5 | MEF2C | MET | NDP | NGF | NRP1 | NTN1 | NUPR1 | PAK1 | PDGFD | PGF | PLAUR | PRKD1 | PTHLH | RCAN2 | REL | RRAS | S…	.
Synthesis of steroid	3.57e-08		1.986	AMACR | BMP2 | BMP4 | C1QTNF3 | CYP19A1 | CYP1B1 | CYP21A2 | CYP39A1 | EGFR | EGR1 | ESR1 | ESR2 | ETV1 | FDXR | FOXL2 | FSHR | GSTA3 | HSD11B1 | HSD17B1 | IGF1R | IL18 | INHA | INHBA | INSL3 | LCAT | LIF | NR2F1 | QRFPR | SCAP | SERPINE2 | SMAD2 | SNAI2 | TSPO | WNT5A | XDH	.
Vascularization of eye	3.64e-08		1.239	ACE2 | ADAMTS1 | AXL | CCN2 | DDR2 | EPAS1 | FGFR1 | IGF1R | IL18 | INHBA | INSR | LIF | NDP | NOS2 | NRP1 | PDGFD | PGF | PLAUR | PLD1 | WARS1	.
Invasive breast carcinoma	3.84e-08			ADAMTS1 | ADAMTS20 | ADAMTS9 | BMP4 | CCDC80 | CD44 | CDC42EP3 | CENPF | CNN1 | CYP19A1 | EFEMP1 | EGFR | EPHA2 | ESR1 | ESR2 | FGFR1 | FSTL3 | GPX3 | IER3 | INHBA | KCTD12 | MEF2C | MET | MTHFD2 | POLQ | PREX1 | PYCR1 | SLC27A1 | SLC7A11 | SRPX | TAGLN | TOP2A	.
Invasive cancer	4.01e-08			ADAMTS1 | ADAMTS20 | ADAMTS9 | BMP4 | CCDC80 | CD44 | CDC42EP3 | CENPF | CNN1 | CYP19A1 | DDR1 | EFEMP1 | EGFR | EGR1 | EPHA2 | ESR1 | ESR2 | FGFR1 | FOSL1 | FSTL3 | GPX3 | IER3 | INHBA | KCTD12 | MEF2C | MET | MTHFD2 | PDGFRA | PDGFRB | PIK3CG | PMEPA1 | POLQ | PREX1 | PYCR1 | SERPINE1 | SLC27A1 | SLC7A11 | SRPX | TAGLN | TOP2A	.
Inflammation of absolute anatomical region	4.16e-08		1.057	ACE2 | AMACR | ASNS | ATP11C | AXL | BHLHE40 | CA5B | CAPG | CD44 | CD55 | CDC42EP3 | CDCP1 | CEMIP | CERS6 | CHRNB1 | COL1A1 | CRYBB1 | CXCL16 | CYP19A1 | DDIT3 | DHRS9 | DSG2 | EGFR | EGLN3 | EGR1 | EHD3 | EHD4 | EPAS1 | EPHA2 | ESR1 | ESR2 | F5 | FDXR | FOSL1 | FOXL2 | FYN | GADD45A | GBP2 | GPT | GPX1 | HSD11B1 | IGF1R | IL18 | IL1R1 | IL33 | IL6R | IMPDH1 | INHA | INHBA | INSL3 | INSR | JUNB…	.
Abnormal morphology of heart	4.22e-08			ACE2 | ACKR3 | ADAM19 | ADAMTS9 | ADGRG1 | ANKRD1 | BMP4 | BNIP3 | CCN2 | CCND2 | CDC42EP3 | CRYAB | CSRP3 | CYP19A1 | DHRS3 | DSC2 | DSG2 | EGFR | EGLN3 | EPAS1 | ESR2 | FABP3 | FGFR1 | FOSL1 | FSTL3 | FXYD1 | GBP2 | GPX1 | GPX3 | HSD11B1 | IER3 | IGF1R | IL18 | IL1R1 | IL33 | IL6R | INHA | INHBA | INPP5F | INSR | LCAT | LDLRAD3 | LIF | LOXL2 | MAP3K5 | MEF2C | MYOCD | NEBL | NEDD4L | NEXN | NOS…	.
Ovulation	4.66e-08		1.839	ADAMTS1 | CCN2 | CCND2 | CYP19A1 | EFNA5 | EGFR | EGR1 | ESR1 | ESR2 | FSHR | INHA | INHBA | INHBB | NGF | SFRP2	.
Tubulation of cells	4.67e-08		1.568	AMIGO2 | AXL | BMP4 | CD44 | COL1A1 | CRYAB | CSRP3 | EPHA2 | HS6ST2 | IL33 | INHBA | KCNMA1 | NRP1 | OLR1 | PLAUR | PLD1 | RCAN2 | SMAD2 | SNAI2 | TAGLN2 | TGFBI | TIMP3 | VASH1 | WNT5A	.
Diabetes mellitus	4.74e-08		-0.845	A2M | ADAMTS9 | BMP2 | BMP4 | BPIFC | C1QTNF3 | CA5B | CAPG | CCN2 | CCND2 | CD44 | CD55 | CDC42EP3 | CHAC1 | COL1A1 | COL21A1 | CREB5 | CTH | CXCL16 | CYP19A1 | DDR1 | DHRS3 | EGFR | EGR1 | ENPP1 | ESR1 | FGFR1 | FKBP11 | FXYD5 | FYN | GBP2 | GLIPR2 | GPAT3 | HES1 | HSD11B1 | HSD17B1 | IFIT1 | IGF1R | IL18 | IL1R1 | IMPDH1 | INSL3 | INSR | KCNJ2 | KCNMA1 | KRT8 | LDLRAD3 | LPL | LRP8 | MAP3K5 | …	.
Growth of nervous tissue	5.24e-08		-1.586	A2M | ADGRG1 | BMP2 | BMP4 | CIP2A | CREB3 | CXCL16 | CYP19A1 | DDR1 | DUSP13 | EGFR | EGR1 | EML1 | EPAS1 | EPHA2 | ESR1 | ESR2 | ETV5 | FGFR1 | FYN | GATA3 | GFRA1 | HES1 | IDH2 | IFT20 | IGF1R | IL1R1 | IL6R | INHBA | INPP5F | LIF | LIFR | LMNB1 | MAP2 | MAP3K5 | MET | NEDD4L | NEU3 | NGF | NOS2 | NRP1 | NTN1 | PAK1 | PFN2 | PLAGL1 | PLD1 | PMP22 | Rcan1 | REL | RHOQ | RTKN | SCN1B | SERPINE1 …	.
Proliferation of blood cells	5.78e-08		-1.855	A2M | ACP3 | AMACR | ANO6 | AXL | BHLHE40 | BMP2 | BMP4 | CCN2 | CCND2 | CD44 | CD55 | Cmah | CTH | CXCL16 | EGFR | EGR1 | EHD3 | EHD4 | EPAS1 | EPHA2 | ESR1 | FGFR1 | FYN | GADD45A | GATA3 | HES1 | IGF1R | IL18 | IL1R1 | IL33 | IL6R | IMPDH1 | INHBA | INSR | ITGA5 | JUNB | LIF | MEF2C | MET | MSN | NABP1 | NFIL3 | NGF | NOS2 | PGF | PIK3CG | PIM2 | PLAUR | PLD1 | PLEKHA2 | PRKD1 | PTPRN | PVR | …	.
Development of abdomen	5.81e-08		0.854	ADAMTS1 | AXL | BMP2 | BMP4 | CCN2 | CCND2 | CD44 | CENPF | CYP19A1 | EFEMP1 | EGR1 | EHD3 | EHD4 | EPAS1 | ESR1 | ESR2 | ETV1 | ETV5 | FGFR1 | FOXL2 | FSHR | FST | GATA3 | GFRA1 | HES1 | HSD11B1 | IFT20 | IGF1R | IL6R | INHA | INHBA | INHBB | INSL3 | INSR | ITGA2 | KRT8 | LCAT | LIF | MET | MYOCD | NFIL3 | NGF | PDE3B | PDGFRA | PDGFRB | PGF | PTPRN | RBP4 | ROBO2 | RRAS | SERPINE1 | SMAD2 | SOX…	.
Psoriasis	6.61e-08			A2M | ACP3 | AP1S3 | CCND2 | CNN1 | CRABP2 | CRYBG1 | CYP1B1 | DDR1 | DSC2 | EGR1 | EPHA2 | FABP5 | FOSL1 | GARS1 | GATA3 | GBP2 | IER2 | IFIT1 | IL18 | IL33 | IL6R | ITGA2 | ITGA5 | JUNB | KRT2 | NFIL3 | NOS2 | NRP1 | PDGFRB | PGF | PRKD1 | RARRES1 | RBP4 | RCAN2 | SERPINB1 | SERPINB2 | SERPINB8 | SERPINE1 | SPC25 | SRM | SYVN1 | TAGLN | TIMP3 | VDR | VNN1 | VWF | WNT5A	.
Tumorigenesis of secondary tumor	6.69e-08		-0.557	ACKR3 | ADAMTS1 | CYP19A1 | DDR2 | EGFR | EPHA2 | ESR1 | ESR2 | FGFR1 | IL18 | MET | PDGFRA | PDGFRB | PIK3CG | PLAUR | SERPINB2 | SERPINE1 | SMAD2 | TOP2A	.
Cell proliferation of fibroblasts	6.77e-08		-1.987	BMP2 | BMP4 | CCDC80 | CCN2 | CCND2 | CD44 | DDR2 | DSG2 | EGFR | ESR1 | FGFR1 | FOSL1 | FYN | GADD45A | GRB10 | HS6ST2 | IDH2 | IGF1R | IL6R | ITGA5 | LIF | LMNB1 | MET | NDRG1 | NEU3 | NGF | NPR3 | NUPR1 | PDGFD | PDGFRA | PDGFRB | PLAUR | PLK2 | PTGFR | SERPINE1 | SLC7A11 | SPRY2 | STARD10 | WNT5A	.
Growth of skin	7.1e-08		1.629	BMP2 | BMP4 | CD44 | CLDN1 | EFEMP1 | EGFR | EPHA2 | FGFR1 | FST | FYN | GATA3 | IGF1R | INHBA | INHBB | INSR | JUNB | KRT2 | LMNB1 | MAP3K5 | NGF | PAK1 | PGF | PRKD1 | PTHLH | REL | SNAI2 | SOX9 | TOM1L1 | VDR | WNT5A	.
Invasive breast cancer	7.32e-08			ADAMTS1 | ADAMTS20 | ADAMTS9 | BMP4 | CCDC80 | CD44 | CDC42EP3 | CENPF | CNN1 | CYP19A1 | EFEMP1 | EGFR | EPHA2 | ESR1 | ESR2 | FGFR1 | FSTL3 | GPX3 | IER3 | INHBA | KCTD12 | MEF2C | MET | MTHFD2 | POLQ | PREX1 | PYCR1 | SERPINE1 | SLC27A1 | SLC7A11 | SRPX | TAGLN | TOP2A	.
Development of exocrine gland	7.55e-08		0.88	BMP4 | CD44 | CHEK1 | CYP19A1 | DDR1 | DSC2 | DSG2 | EGFR | ESR1 | ESR2 | FGFR1 | FSHR | FYN | GATA3 | HS6ST2 | IGF1R | INHBB | ITGA5 | LBH | LIF | MET | NRP1 | NTN1 | PTHLH | SOX9 | TIMP3 | VDR | WNT5A | XDH	.
Respiratory system development	7.65e-08		0.64	ACE2 | BMP2 | BMP4 | CCN2 | EGFR | ELK3 | EPAS1 | ESR1 | ESR2 | ETV5 | FGFR1 | GATA3 | HEG1 | HES1 | HSD11B1 | IGF1R | INHBB | LIF | LMNB1 | LPL | MSN | MYOCD | NEDD4L | NOS2 | PDGFRA | PTHLH | RASGRP1 | RBP4 | RCN3 | REL | SERPINE1 | SLC7A11 | SMAD2 | SOX9 | SPRY2 | TGFBI | TIMP3 | TK1 | WNT5A	.
Progressive neurological disorder	8.31e-08		1.091	A2M | ADAMTS1 | AXL | BCHE | BRINP1 | CCN2 | CD44 | CDC42EP3 | CHRNB1 | CNN1 | COL1A1 | CREB3L1 | CRYAB | CTH | CXCL16 | CYP39A1 | DDIT3 | DDR2 | DNAJC1 | EGR1 | EPHA2 | ESR1 | ESR2 | F5 | FABP3 | FADS3 | FGFR1 | FHL3 | GADD45A | GBP2 | GLDN | HSD11B1 | IFIT1 | IGF1R | IL18 | IL6R | IMPDH1 | INA | INHBA | INSR | KCNMA1 | KIAA0040 | LPL | LRP8 | MAGED2 | MAP2 | MEF2C | MTHFD2 | MYOCD | NFIL3 | NGF…	.
Primary colorectal tumor	8.35e-08			CD44 | DDR2 | EGFR | EPHA2 | FGFR1 | IGF1R | MET | PDGFRA | PDGFRB | PLAUR | SERPINE1 | WNT5A	.
Neoplasia of breast cancer cell lines	8.53e-08		0.267	ADAMTS1 | AXL | BMP4 | CD44 | CDCP1 | CRYAB | DDR2 | EFEMP1 | EPAS1 | FABP5 | IBSP | IFT20 | IGF1R | IL33 | INHBA | ITGA2 | KRT8 | MET | NOS2 | OTUB2 | PLAUR | PRRG4 | SMAD2 | WNT5A	.
Invasion of carcinoma cell lines	8.92e-08		-1.507	AXL | CCN2 | CD44 | DDR1 | EGFR | EGR1 | EPAS1 | EPHA2 | FGFR1 | FOSL1 | GATA3 | HTATIP2 | INHBB | ITGA5 | JUNB | LOXL2 | MET | NDRG1 | NEDD9 | NGF | NUAK1 | NUPR1 | PAK1 | PLAUR | S100A10 | SLC7A11 | SNAI2 | TAGLN2 | TGFBI | TIMP3 | WNT5A	.
Mass of uterus	9.04e-08			CHST8 | CYP19A1 | EGR1 | ESR1 | ESR2 | FSHR | INHA | INHBA | VDR	.
Growth of muscle tissue	9.31e-08		-1.378	ACE2 | BMP2 | BMP4 | COL1A1 | CSRP3 | CXCL16 | CYP1B1 | DDR1 | EGFR | EGR1 | EPHA2 | ESR1 | ESR2 | FGFR1 | FST | GPX1 | HEG1 | IGF1R | IL18 | IL6R | INHBA | INSR | ITGA2 | ITGA5 | JUNB | LIF | MEF2C | MET | MYOCD | NOS2 | NPR3 | PAK1 | PAPPA | PDGFD | PDGFRB | PLAUR | PLD1 | PTHLH | RBP4 | SERPINE1 | SYNE2 | TNFRSF12A | XDH	.
Metastatic progressive tumor	9.36e-08			AXL | CYP19A1 | DDR1 | DDR2 | EGFR | EPHA2 | ESR1 | ESR2 | FGFR1 | FYN | IGF1R | INSR | MET | PDGFRA | PDGFRB | PGF | SSTR1 | TOP2A	.
Dysfunction of heart	9.61e-08		-0.736	ACE2 | ACKR3 | ANKRD1 | BNIP3 | CRYAB | CSRP3 | DSG2 | EGFR | ESR1 | ESR2 | FSTL3 | GPX1 | GRB14 | HSD11B1 | IBSP | IER3 | ITGA5 | LPL | MAP3K5 | MEF2C | NEXN | NOS2 | PIK3CG | PTX3 | SERPINE1 | SLC2A10 | SOX6 | SOX9 | TIMP3 | VDR | XDH	.
Phosphorylation of L-tyrosine	9.77e-08		0.541	ARHGEF2 | CD44 | DDR1 | DDR2 | EFEMP1 | EFNA5 | EGFR | EHD4 | FGFR1 | FYN | GFRA1 | IGF1R | IL6R | INSR | ITGA5 | LIF | LRP8 | NRP1 | PDGFD | PDGFRA | PDGFRB | PLPP3	.
Preeclampsia	1.14e-07			ACE2 | ANKRD55 | BMP2 | DSC2 | EGFR | ESR1 | F5 | FABP3 | FOXL2 | FST | FSTL3 | FXYD1 | GALNT18 | GBP2 | GSTA3 | HES1 | IER3 | IL1R1 | INHBA | KIAA0040 | LNX2 | LONRF3 | MET | NDUFA4L2 | NGF | NUCB2 | PDE1B | PDGFD | PGF | PLAUR | PMEPA1 | PMP22 | PTHLH | PTPRD | PTX3 | PWWP3B | SEC24D | SEPTIN4 | SERPINE1 | SLC39A10 | SLITRK4 | SMAD2 | SRPX | TACC2 | TAGLN2 | VDR | WDR19	.
Benign solid tumor	1.14e-07		0.239	ACKR3 | ARHGEF2 | AXL | BMP4 | CCDC80 | CCND2 | CD44 | CDC42EP3 | CEMIP | CGRRF1 | CHRNB1 | COL1A1 | COL21A1 | CRABP2 | CRYAB | CYP19A1 | CYP1B1 | CYP21A2 | DDR1 | DDR2 | EGFR | EGR1 | EPB41L3 | ESR1 | ESR2 | FABP3 | FABP5 | FGFR1 | FKBP10 | FOXL2 | GADD45A | GNB4 | GSTA3 | HMGB2 | HTATIP2 | IDH2 | IFIT1 | IGF1R | IL6R | IMPDH1 | INHBA | INSR | JUNB | LIFR | MAP3K5 | MET | MFHAS1 | MSN | MTHFD2 |…	.
Quantity of connective tissue	1.16e-07		-1.216	ADAMTS1 | AMACR | BCHE | BMP4 | CCDC80 | CCN2 | CCND2 | CD44 | CERS6 | COL1A1 | CPE | CREB5 | CYP19A1 | EFEMP1 | EGFR | EGR1 | EPAS1 | ESR1 | ESR2 | FABP5 | FBLIM1 | FGFR1 | FSHR | FSTL3 | GFPT1 | GPAT3 | GPX1 | HSD11B1 | IBSP | IGF1R | IL18 | IL1R1 | IL33 | INHA | INHBA | INSR | JUNB | LCAT | LIF | LPL | NFIL3 | NMB | NOS2 | NPR3 | NR2F1 | PDGFRB | PGF | PIK3CG | PIM2 | PLCL1 | PTHLH | SERPINE1 …	.
Cell movement of fibroblast cell lines	1.17e-07		-1.814	CD44 | CENPF | CRYAB | DDR1 | EFEMP1 | EGFR | ELK3 | EPHA2 | FABP5 | FOSL1 | GBP2 | IL18 | INSR | ITGA5 | MET | NEDD9 | PAK1 | PDGFD | PDGFRA | PDGFRB | PLAUR | PMP22 | PRKD1 | PVR | SDC1 | SERPINE1	.
Metabolism of hormone	1.25e-07		1.029	BMP2 | BMP4 | C1QTNF3 | CYP19A1 | CYP1B1 | CYP21A2 | DHRS9 | EGFR | EGR1 | ESR1 | ESR2 | ETV1 | FDXR | FSHR | GSTA3 | HSD17B1 | IGF1R | INHA | INHBA | INSL3 | LIF | SCAP | SELENOM | SMAD2 | STC2 | TSPO | XDH	.
Neovascularization of organ	1.27e-07		1.093	AXL | CCN2 | DDR2 | EPAS1 | FGFR1 | IGF1R | IL18 | INHBA | INSR | LIF | NDP | NOS2 | NRP1 | NTN1 | PDGFD | PGF | PLAUR | PLD1 | WARS1	.
Development of body trunk	1.28e-07		0.264	ACE2 | ACKR3 | ADAM19 | ADAMTS1 | ANKRD1 | AXL | BMP2 | BMP4 | CCN2 | CCND2 | CD44 | CENPF | CHEK1 | CSRP3 | CYP19A1 | DDR1 | DHRS3 | DSC2 | DSG2 | DUSP6 | EFEMP1 | EGFR | EGR1 | EHD3 | EHD4 | ELK3 | EMP3 | EPAS1 | ESR1 | ESR2 | ETV1 | ETV5 | F2RL2 | F5 | FGFR1 | FOXL2 | FSHR | FST | FYN | GATA3 | GFRA1 | HEG1 | HES1 | HSD11B1 | IFT20 | IGF1R | IL6R | INHA | INHBA | INHBB | INSL3 | INSR | ITGA2 |…	.
Neovascularization of eye	1.4e-07		0.99	AXL | CCN2 | DDR2 | EPAS1 | FGFR1 | IGF1R | IL18 | INHBA | INSR | LIF | NDP | NOS2 | NRP1 | PDGFD | PGF | PLAUR | PLD1 | WARS1	.
Mammary tumor	1.43e-07		-1.125	ADAMTS1 | ADAMTS20 | ADAMTS9 | ANO6 | ARHGAP20 | ARHGEF2 | AXL | BARD1 | BCAT1 | BHLHE40 | BMP2 | BMP4 | CCDC80 | CCN2 | CCND2 | CD44 | CDC14A | CDC42EP3 | CDCP1 | CDH12 | CENPF | CHEK1 | CIP2A | CLDN1 | CNN1 | COL1A1 | CPE | CRABP2 | CREB3 | CRYAB | CYP19A1 | DAPK3 | DDIT3 | DDR1 | DDR2 | DGKH | EFEMP1 | EFHC1 | EGFR | EGR1 | EMP3 | ENPP1 | EPAS1 | EPHA2 | ERICH3 | ESR1 | ESR2 | ETV1 | F5 | FABP…	.
Sclerotic lesion	1.52e-07		0.391	BMP4 | CD44 | CREB3 | CXCL16 | CYP19A1 | DDR1 | EGR1 | ESR1 | F5 | FGFR1 | GPX1 | IL18 | IL1R1 | IL33 | LCAT | LPL | NOS2 | PAPPA | PDGFRA | PDGFRB | PGF | PIK3CG | PTX3 | SERPINE1 | VDR | VNN1	.
Intrinsic cardiomyopathy	1.6e-07			ACE2 | ALDH1L2 | ANKRD1 | BNIP3 | CDC42EP3 | CRYAB | CSRP3 | DSC2 | DSG2 | EGLN3 | FKBP10 | FOSL1 | FSTL3 | GARS1 | GBP2 | GPX1 | HSD11B1 | IGF1R | IL1R1 | INSR | KCNJ2 | LDLRAD3 | MAP3K5 | MTHFD2 | MYOCD | NEBL | NEDD4L | NEXN | NPR3 | PCK2 | PRKD1 | SDC1 | SERPINE1 | SFXN3 | SYNE2 | TIMP3 | TOP2A	.
Growth of solid tumor	1.75e-07		-1.197	ADGRG1 | BMP2 | CCN2 | CD44 | DDIT3 | DDR1 | EGFR | EGR1 | EPHA2 | ESR1 | ESR2 | FGFR1 | FOSL1 | GADD45A | HTATIP2 | IGF1R | IL18 | IL1R1 | IL33 | IL6R | INHBA | KCTD12 | LIF | MET | NDRG1 | NGF | NRP1 | NUPR1 | PAK1 | PDGFRA | PGF | PIK3CG | PLAGL1 | PLAUR | PLD1 | PTHLH | S100A10 | SMAD2 | TIMP3 | VDR | WNT5A	.
Differentiation of adipocytes	1.78e-07		-0.528	A2M | BMP2 | BMP4 | BNIP3 | CREB5 | DDIT3 | EGLN3 | ENPP1 | FABP3 | FYN | GATA3 | GPC4 | GPX1 | HES1 | HSD11B1 | INSR | LIF | LPL | METRNL | NRP1 | NUCB2 | PDGFRA | PLAUR | PTGFR | SFRP2 | SMAD2 | SNAI2 | TIMP3 | TRIB2 | TRIB3 | VDR | WNT5A	.
Proliferation of muscle cells	1.82e-07		-1.378	ACE2 | BMP2 | BMP4 | COL1A1 | CSRP3 | CXCL16 | CYP1B1 | DDR1 | EGFR | EGR1 | EPHA2 | ESR1 | ESR2 | FGFR1 | FST | GPX1 | IGF1R | IL18 | IL6R | INHBA | INSR | ITGA2 | ITGA5 | JUNB | LIF | MEF2C | MET | MYOCD | NOS2 | NPR3 | PAK1 | PAPPA | PDGFD | PDGFRB | PLAUR | PLD1 | PTHLH | RBP4 | SERPINE1 | SYNE2 | TNFRSF12A | XDH	.
Progression of secondary tumor	1.84e-07			AXL | CYP19A1 | DDR1 | DDR2 | EGFR | EPHA2 | ESR1 | ESR2 | FGFR1 | FYN | IGF1R | INSR | MET | PDGFRA | PDGFRB | PGF | PIK3CG | SSTR1 | TOP2A	.
Growth of neurites	1.97e-07		-1.499	A2M | BMP2 | BMP4 | CREB3 | CYP19A1 | DDR1 | DUSP13 | EGFR | EGR1 | EPHA2 | ESR1 | ESR2 | ETV5 | FGFR1 | GATA3 | GFRA1 | IGF1R | IL6R | INPP5F | LIF | LIFR | LMNB1 | MAP2 | MAP3K5 | MET | NEDD4L | NEU3 | NGF | NRP1 | NTN1 | PAK1 | PFN2 | PLD1 | REL | RHOQ | RTKN | SCN1B | SERPINE1 | SERPINE2 | SLC2A3 | SMAD2 | SNAP25 | SPRY2 | SYN1 | SYN3 | TNFRSF12A | WNT5A	.
Prostatic intraepithelial tumor	2.07e-07		-1.103	ACP3 | AMACR | ANO6 | BHLHE40 | ESR1 | ESR2 | ETV1 | FGFR1 | GATA3 | GBP2 | GPX3 | IER3 | MET | PSAT1 | RCAN2 | SERPINB1 | SLC16A5 | SPRY2	.
Function of muscle	2.3e-07		-1.431	ACE2 | CD44 | CSRP3 | CYP19A1 | DSC2 | DSG2 | EFEMP1 | ESR1 | ESR2 | FST | FSTL3 | FXYD1 | HSD11B1 | IER3 | IFRD1 | IGF1R | IL18 | INHBA | INHBB | JUNB | KCNJ2 | KCNMA1 | LIF | MAP3K5 | MEF2C | MET | MYOCD | NEDD4L | NEXN | NOS2 | NUCB2 | PAPPA | PIK3CG | RBP4 | TIMP3 | VDR | XDH	.
Migration of breast cancer cell lines	2.31e-07	Decreased	-2.538	AXL | BMP2 | CCN2 | CD44 | CDCP1 | CENPF | CERS6 | DDR2 | DUSP6 | EFNA5 | EGFR | EPHA2 | ESR1 | ESR2 | FBLIM1 | FOSL1 | GATA3 | IBSP | IGF1R | KRT8 | MET | NDRG1 | NOS2 | NRP1 | PAK1 | PIK3CG | PLAUR | PREX1 | PRKD1 | PRRG4 | PTHLH | SDC1 | SERPINE1 | SNAI2 | WNT5A	.
Arteriosclerosis	2.4e-07	Decreased	-2.362	CA5B | CD44 | CD55 | CDCP1 | CDR2L | CERS6 | CREB3 | CXCL16 | CYP19A1 | DDR1 | EGR1 | ESR1 | ESR2 | F5 | FABP5 | FRMD4A | GCLC | GPX1 | IBSP | IL18 | IL1R1 | IL33 | IL6R | IMPDH1 | INSR | JUNB | KCNJ2 | LCAT | LPL | LRP8 | MICAL2 | NOS2 | OLR1 | PAPPA | PDE3B | PGF | PIK3CG | PLAUR | PTX3 | SERPINE1 | SLC7A11 | TIMP3 | TK1 | VDR | VNN1 | VWF	.
Cell movement of leukocytes	2.52e-07	Decreased	-3.165	ACE2 | ACKR3 | ADAM19 | ANO6 | AXL | CAPG | CCN2 | CD44 | CD55 | CDCP1 | COL1A1 | CREB3 | CRYAB | CXCL16 | CYP19A1 | DDR2 | EGFR | EGLN3 | EPAS1 | EPHA2 | ESR1 | ESR2 | ETV5 | FABP5 | FYN | GATA3 | IL18 | IL1R1 | IL33 | IL6R | INHBA | INSR | ITGA2 | ITGA5 | LCAT | LMNB1 | MAP3K5 | MET | MLLT11 | MSN | NDRG1 | NEDD9 | NFIL3 | NGF | NOS2 | NTN1 | PCOLCE2 | PGF | PIK3CG | PLAUR | PLGRKT | PREX1 | PT…	.
Vascularization of absolute anatomical region	2.53e-07		1.425	ACE2 | ADAMTS1 | AXL | CCN2 | DDR2 | EPAS1 | FGFR1 | IGF1R | IL18 | INHBA | INSR | LIF | NDP | NOS2 | NRP1 | PDGFD | PGF | PLAUR | PLD1 | WARS1 | WNT5A	.
Fibroma	2.67e-07			CCND2 | COL1A1 | COL21A1 | DDR1 | DDR2 | EGR1 | ESR1 | ESR2 | FGFR1 | FOXL2 | IDH2 | IMPDH1 | NRP1 | PDGFRA | PDGFRB | SERPINE1 | TOP2A | VDR	.
Development of reproductive system	2.67e-07		0.889	ADAMTS1 | AXL | BMP4 | CCN2 | CCND2 | CD44 | CHEK1 | CIP2A | CYP19A1 | DDR1 | DSC2 | DSG2 | DUSP13 | EGFR | EGR1 | EHD4 | EPAS1 | ESR1 | ESR2 | ETV5 | FOSL1 | FOXL2 | FSHR | FST | FSTL3 | FYN | GATA3 | HMGB2 | IFT20 | IGF1R | INHA | INHBA | INHBB | INSL3 | INSR | LBH | LIF | LIFR | LRP8 | MET | MYOCD | NDP | NGF | NOS2 | NTN1 | NUPR1 | PDGFRA | PGM3 | PLK2 | PTHLH | PTPRN | RBP4 | SEC23IP | SEPTI…	.
Hormone receptor negative breast cancer	2.74e-07			CCN2 | CCND2 | CDCP1 | CYP19A1 | EGFR | EGR1 | ESR1 | ESR2 | ETV1 | FGFR1 | FYN | JUNB | LIF | MET | PDGFRA | PDGFRB | PIK3CG | PTHLH | SERPINE1 | TGFBI | TIMP3 | TOP2A	.
Progressive metastatic solid tumor	3.02e-07			AXL | CYP19A1 | DDR1 | DDR2 | EGFR | EPHA2 | ESR1 | ESR2 | FGFR1 | FYN | IGF1R | INSR | MET | PDGFRA | PDGFRB | PGF | SSTR1 | TOP2A	.
Hypertrophy of heart	3.28e-07			ACE2 | ADGRG1 | ANKRD1 | BMP4 | CCN2 | CRYAB | CSRP3 | CYP19A1 | EGFR | EPAS1 | ESR2 | FABP3 | FSTL3 | FXYD1 | GPX3 | HSD11B1 | IER3 | IGF1R | IL18 | IL33 | IL6R | INHA | INHBA | INPP5F | LCAT | LIF | MAP3K5 | MEF2C | MYOCD | NOS2 | PAK1 | PGF | PIK3CG | RBP4 | RCAN2 | S100A10 | SERPINE1 | TIMP3 | VDR	.
Morphology of uterus	3.35e-07			ADAMTS1 | AXL | CD44 | CHST8 | CNN1 | CYP19A1 | EFEMP1 | EGR1 | ESR1 | ESR2 | FSHR | FST | INHA | INHBA | LIF | NOS2 | VDR	.
Progressive solid tumor	3.39e-07			AXL | COL1A1 | CRYAB | CYP19A1 | DDR1 | DDR2 | EGFR | EPAS1 | EPHA2 | ESR1 | ESR2 | FGFR1 | FYN | IGF1R | IL18 | IL6R | INSR | MET | PAK1 | PDGFRA | PDGFRB | PGF | PIK3CG | SSTR1 | TOP2A	.
Neovascularization	3.44e-07		0.76	AXL | CCN2 | CD44 | DDR2 | EPAS1 | EPHA2 | FGFR1 | IGF1R | IL18 | INHBA | INSR | LIF | NDP | NOS2 | NRP1 | NTN1 | PDGFD | PGF | PLAUR | PLD1 | PTHLH | S100A10 | WARS1	.
Formation of endocrine gland	3.78e-07			ADAMTS1 | CYP19A1 | GATA3 | HSD11B1 | IGF1R | INHA | INSR | PDGFRA | PDGFRB | SMAD2 | VDR	.
Primary colorectal cancer	3.78e-07			CD44 | DDR2 | EGFR | EPHA2 | FGFR1 | IGF1R | MET | PDGFRA | PDGFRB | PLAUR | SERPINE1	.
Cell movement of melanoma cell lines	3.84e-07		-1.451	CCN2 | CD44 | CLDN1 | CNN1 | EGFR | EPHA2 | GATA3 | GBP2 | ITGA2 | KRT8 | MSN | NGF | NRP1 | PAK1 | PLCL1 | PTHLH | SDC1 | SERPINE1 | SHC4 | WNT5A	.
Cell survival	4.11e-07		-1.557	A2M | ACKR3 | ADAMTS1 | AMIGO2 | ANKRD1 | ASNS | AXL | BARD1 | BHLHE40 | BMP2 | BMP4 | BNIP3 | CAMK1G | CCN2 | CCND2 | CD44 | CHEK1 | COL1A1 | CRYAB | CTH | CYP1B1 | DAPK3 | DDIT3 | DDR1 | DPP9 | DUSP13 | DUSP6 | EFNA5 | EGFR | EGLN3 | EGR1 | EHD4 | EPAS1 | EPHA2 | ESR1 | ESR2 | ETV5 | FDXR | FGFR1 | FOSL1 | FYN | GADD45A | GATA3 | GCLC | GFRA1 | GPX1 | GRB10 | HES1 | HIPK4 | HMGB2 | HTATIP2 | ID…	.
Hypertrophy of tissue	4.56e-07			ADGRG1 | BMP2 | BMP4 | CCN2 | CRYAB | CSRP3 | CYP19A1 | CYP1B1 | EGFR | ESR1 | FSHR | FST | FSTL3 | GPX1 | HES1 | IER3 | IL18 | IL33 | IL6R | INHBA | LIF | MAP3K5 | MEF2C | MYOCD | NGF | NOS2 | PLD1 | PTHLH | SERPINE1 | SOX9 | VDR | WNT5A	.
Unresectable solid tumor	4.67e-07			AXL | CA5B | CAVIN3 | CYP19A1 | DDR1 | DDR2 | EGFR | EPAS1 | EPHA2 | ESR1 | ESR2 | FGFR1 | FYN | IGF1R | INSR | MET | PDGFRA | PDGFRB | PGF | SSTR1 | TOP2A	.
Migration of fibroblast cell lines	4.75e-07		-1.607	CENPF | CRYAB | DDR1 | EFEMP1 | EGFR | ELK3 | FABP5 | IL18 | INSR | ITGA5 | MET | NEDD9 | PDGFD | PDGFRA | PDGFRB | PLAUR | PMP22 | PRKD1 | PVR | SERPINE1	.
Outgrowth of cells	4.98e-07		-1.079	A2M | BMP2 | BMP4 | COL1A1 | CREB3 | CRYAB | DDR1 | EGFR | EPHA2 | ESR1 | ESR2 | ETV5 | FGFR1 | FYN | GATA3 | GFRA1 | IGF1R | IL18 | IL6R | LIF | LIFR | LMNB1 | MAP2 | MAP3K5 | MET | NGF | NRP1 | NTN1 | PAK1 | PFN2 | PLD1 | PLK2 | REL | RHOQ | RTKN | SCN1B | SERPINE1 | SERPINE2 | SPRY2 | SYN1 | SYN3 | TNFRSF12A | WNT5A	.
Development of connective tissue cells	5.29e-07		-0.857	BMP2 | BMP4 | CD44 | CHST11 | CYP19A1 | CYP1B1 | EGFR | EGR1 | ENPP1 | ETV1 | FOSL1 | FSHR | FST | GADD45A | IFRD1 | IFT20 | IL18 | IL33 | INHA | INHBA | ITGA5 | JUNB | LIF | MEF2C | PAK1 | PIK3CG | PTHLH | SERPINE1 | SFRP2 | SOX6 | SOX9 | TSPAN13 | VDR | VNN1	.
Morphology of vessel	5.79e-07			BMP2 | BMP4 | CNN1 | CRYAB | DDR1 | EGLN3 | EHD3 | EHD4 | ELK3 | ENPP1 | ESR1 | ESR2 | FSHR | HES1 | ITGA5 | LIF | LPL | MEF2C | MET | MYOCD | NOS2 | NPHS2 | NRP1 | OLR1 | PAPPA | PDGFRA | PDGFRB | PGF | SERPINE1 | SSTR1 | TIMP3 | VASH1 | VDR	.
Progressive malignant solid tumor	5.81e-07			AXL | COL1A1 | CRYAB | CYP19A1 | DDR1 | DDR2 | EGFR | EPHA2 | ESR1 | ESR2 | FGFR1 | FYN | IGF1R | IL18 | IL6R | INSR | MET | PAK1 | PDGFRA | PDGFRB | PGF | PIK3CG | SSTR1 | TOP2A	.
G1 phase of tumor cell lines	6.22e-07		0.447	AXL | BHLHE40 | BMP2 | CAVIN3 | CYP1B1 | DDIT3 | EGFR | EGR1 | ESR1 | ESR2 | GATA3 | HES1 | IGF1R | INSR | ITGA5 | LIF | LMNB1 | MAP3K5 | MET | MYOCD | NASP | NGF | NUAK1 | PAPPA | PIM2 | SOX6 | SOX9 | SPRY2 | SSTR1	.
Differentiation of progenitor cells	6.32e-07		0.664	ATP11C | AXL | BCAT1 | BCHE | BMP2 | BMP4 | DDIT3 | EGFR | EGR1 | EML1 | ESR1 | FOSL1 | FST | FSTL3 | FYN | GATA3 | GFRA1 | H3C8 | HES1 | HMGB2 | IFRD1 | IL18 | IL1R1 | IL6R | INHBA | JUNB | LIF | MAP3K5 | MEF2C | MET | MLLT11 | MYOCD | NOS2 | PDGFRA | PLAGL1 | PRKD1 | SERPINB12 | SOX9 | SPRY2 | THSD1 | TK1 | TNFRSF12A | TOP2A | VDR | WNT5A	.
Formation of uterus	6.39e-07			ADAMTS1 | CYP19A1 | ESR1 | ESR2 | FOXL2 | FSHR | GATA3 | MYOCD | RBP4 | WNT5A	.
Morphology of respiratory system	6.46e-07			ACE2 | ADAM19 | BMP4 | CCN2 | DDR2 | EGFR | EGLN3 | ELK3 | EPAS1 | ESR1 | ESR2 | FST | HES1 | HSD11B1 | IGF1R | LIF | LMNB1 | LPL | MET | MSN | NEDD4L | NOS2 | PDGFRA | PTHLH | RASGRP1 | RCN3 | REL | SERPINE1 | SNAP25 | SPRY2 | TGFBI | TIMP3 | TK1 | VDR | WNT5A	.
Development of sensory organ	6.51e-07		-0.064	ACE2 | ADAMTS9 | ATP1B2 | BMP2 | BMP4 | COL1A1 | CRYAB | CTHRC1 | CYP1B1 | DDIT3 | DDR1 | EFEMP1 | EGFR | EGLN3 | EGR1 | ELK3 | EPHA2 | FGFR1 | FOXL2 | FST | FYN | GATA3 | HES1 | HS6ST2 | IGF1R | IL1R1 | INHBB | LIF | LRP8 | LYVE1 | MAP2 | MET | NDP | NOS2 | NR2F1 | NTN1 | RBP4 | ROBO2 | SERPINE1 | SFXN3 | SLC4A3 | SMAD2 | SNAI2 | SOBP | SOX9 | SPRY2 | SSTR1 | TM4SF1 | TNFRSF12A | WARS1 | WDR19 |…	.
Morphology of vasculature	6.78e-07			BMP2 | BMP4 | CD44 | CNN1 | CRYAB | DDR1 | EGLN3 | EHD3 | EHD4 | ELK3 | ENPP1 | EPAS1 | EPHA2 | ESR1 | ESR2 | FSHR | IL18 | ITGA5 | LIF | LOXL2 | LPL | MEF2C | MYOCD | NDP | NOS2 | NPHS2 | NRP1 | PAK1 | PAPPA | PDGFRA | PDGFRB | PGF | SERPINE1 | SLC4A3 | SSTR1 | TIMP3 | VASH1 | VDR	.
Survival of organism	7.14e-07		0.933	A4GALT | ACE2 | ARRDC4 | AXL | BCHE | CAVIN3 | CCN2 | CCND2 | CD44 | CHEK1 | CRABP2 | CRYAB | CTH | EFEMP1 | EFNA5 | EGFR | EGLN3 | ELK3 | EPAS1 | EPHA2 | ESR1 | ESR2 | FDXR | FGFR1 | FST | GPX1 | HTATIP2 | IDH2 | IGF1R | IL18 | IL1R1 | IL33 | INHA | INHBA | INHBB | INSR | ITGA5 | JUNB | KCTD12 | LIF | LPL | MAP9 | NFIL3 | NOS2 | NRP1 | NUAK1 | OLR1 | PGF | PIK3CG | PIM2 | PLD1 | PMEPA1 | PMM2 | …	.
Steroid metabolism	7.24e-07		1.525	AMACR | BMP2 | BMP4 | CYP19A1 | CYP1B1 | CYP21A2 | CYP39A1 | DHRS9 | EGFR | EGR1 | ESR1 | FDXR | FGFR1 | FSHR | GSTA3 | HSD11B1 | HSD17B1 | INHA | INHBA | KCNMA1 | LCAT | PDGFRA | PMP22 | SCAP | SMAD2 | SNAI2 | TSPO | VDR | WNT5A | XDH	.
Blood pressure	7.26e-07		-1.278	ACE2 | ACP3 | BCHE | BHLHE40 | CD44 | CRYAB | CYP19A1 | CYP1B1 | EGFR | EGLN3 | EPAS1 | ESR1 | ESR2 | FSTL3 | GFRA1 | GPX1 | HSD11B1 | IER3 | IL1R1 | INSR | KCNMA1 | NEDD4L | NOS2 | NPR3 | NUCB2 | PGF | PLAUR | PLD1 | PTHLH | RBP4 | SERPINE1 | SOD3 | TIMP3 | TREM1 | VDR	.
Quantity of gonad	7.67e-07		-0.399	ADAMTS1 | BMP4 | CCN2 | CHST8 | CYP19A1 | EFNA5 | EGR1 | EHD4 | EPAS1 | ESR1 | ESR2 | FSHR | FSTL3 | FYN | HSD17B1 | IGF1R | IL6R | INHA | INHBA | INHBB | INSL3 | NGF | NOS2 | PLCL1 | SLC25A28 | VDR | WNT5A	.
Subcutaneous tumor	7.79e-07		0.074	ADAMTS1 | CCND2 | CDC42EP3 | CGRRF1 | COL1A1 | COL21A1 | CRABP2 | CYP19A1 | CYP1B1 | DDR1 | DDR2 | EGFR | EGR1 | ESR1 | ESR2 | FGFR1 | FOXL2 | IDH2 | IFIT1 | IGF1R | IMPDH1 | INSR | KCTD12 | LIFR | MET | MTHFD2 | NDRG1 | NR2F1 | NRP1 | NUPR1 | PDGFRA | PDGFRB | PLCB4 | PTGR1 | SERPINE1 | SMAD2 | TGFBI | TOP2A | VDR	.
Blood clot	8e-07		-1.802	ADGRG1 | AXL | CCN2 | CD55 | COL1A1 | ESR1 | F2RL2 | F5 | FSHR | GPX3 | LPL | LRP8 | MAP3K5 | MYOCD | NOS2 | PDE3B | PDGFRA | PDGFRB | PGF | PIK3CG | PLAUR | S100A10 | SERPINB2 | SERPINE1 | SERPINE2 | SLC7A11 | VDR | VWF	.
Transport of molecule	8.01e-07	Decreased	-2.112	A2M | ANKRD1 | ANO4 | ANO6 | ARRDC4 | ATP11C | ATP1B2 | BHLHE40 | BMP2 | BMP4 | CA5B | CD44 | CDCP1 | CENPF | CHRNB1 | CHST8 | COL1A1 | CPE | CREB3L1 | CRYAB | CYBRD1 | CYTH1 | DNAJC1 | EEPD1 | EGFR | EGR1 | ENPP1 | EPAS1 | ESR1 | ESR2 | FABP3 | FABP5 | FDXR | FGFR1 | FRMD4A | FSHR | FST | FXYD1 | FXYD6 | FYN | GFRA1 | GRB10 | HSD11B1 | IGF1R | IL33 | INHBA | INSR | KCNJ2 | KCNMA1 | KCNN1 | KRT8 …	.
Breast adenocarcinoma	8.3e-07			ARHGAP20 | BARD1 | BMP4 | CCND2 | CD44 | CDC14A | CDC42EP3 | CDH12 | CHEK1 | CIP2A | COL1A1 | CREB3 | CYP19A1 | DAPK3 | DDIT3 | DDR1 | DDR2 | DGKH | EFEMP1 | EGFR | EPAS1 | EPHA2 | ESR1 | ESR2 | ETV1 | FGFR1 | FOSL1 | FYN | GATA3 | IER3 | IGF1R | INHBA | INSR | ITGA2 | KNTC1 | LIFR | MAP2 | MAP3K5 | MEF2C | MET | MICAL2 | MSN | NOS2 | PAK1 | PCK2 | PDE3B | PDGFRA | PIK3CG | PIM2 | PLD1 | PLK2 | P…	.
Development of ovary	8.78e-07		0.923	ADAMTS1 | BMP4 | CCN2 | CCND2 | CYP19A1 | EGR1 | ESR1 | ESR2 | FOXL2 | FSHR | FST | INHA | INHBA | INHBB | INSL3 | LIF | NGF | PDGFRA | PTPRN | SERPINE1	.
Concentration of lipid	9.02e-07		-1.712	A4GALT | ACP3 | AMACR | ASGR2 | BCHE | BHLHE40 | BMP4 | CERS6 | CHST8 | CPE | CYP19A1 | CYP1B1 | DHRS3 | EFNA5 | EGFR | EGR1 | EPAS1 | ESR1 | ESR2 | FABP3 | FABP5 | FSHR | GPAT3 | GPX1 | HSD11B1 | HSD17B1 | IFRD1 | IGF1R | IL18 | IL1R1 | IL33 | INHA | INHBA | INSR | KCNMA1 | LCAT | LIF | LPL | MGAT4A | NDP | NDRG1 | NDUFA4L2 | NEDD4L | NEU3 | NFIL3 | NGF | NOS2 | NTN1 | NUCB2 | OLR1 | PCK2 | PDE3…	.
Cell death of epithelial cells	9.1e-07		0.157	BMP4 | BNIP3 | CD44 | CENPF | CHEK1 | CRYAB | CTH | CYP19A1 | DDIT3 | EGFR | EGR1 | EMP3 | EPHA2 | ESR1 | ESR2 | FGFR1 | FYN | GADD45A | IER3 | IGF1R | IL18 | IL33 | IL6R | INHA | INHBA | ITGA5 | KRT8 | MAP3K5 | MET | NDRG1 | NGF | NOS2 | NTN1 | PAK1 | PIK3CG | PLAUR | PLK3 | PMP22 | PTHLH | RASGRP1 | REL | RRAS | SERPINE1 | SH3RF1 | SMAD2 | SOX9 | SYVN1 | TIMP3 | TRIB3 | ZNF622	.
Quantity of connective tissue cells	9.36e-07		-0.326	CCN2 | CD44 | COL1A1 | CYP19A1 | EGFR | EGR1 | ESR1 | ESR2 | FBLIM1 | FGFR1 | FSHR | FSTL3 | GPX1 | HSD11B1 | IBSP | IGF1R | IL1R1 | IL33 | INHA | INSR | JUNB | LIF | NOS2 | NPR3 | NR2F1 | PDGFRB | PIK3CG | PLCL1 | PTHLH | SPRY2 | VDR	.
Proliferation of testicular cells	9.49e-07		1.537	EGFR | ESR1 | ESR2 | FSHR | IGF1R | INHBA | INSR | LIF	.
Hyperplasia of secretory structure	9.58e-07		1.124	CCDC80 | CYP19A1 | CYP21A2 | EHD4 | ESR1 | ESR2 | ETV1 | ETV5 | FST | FSTL3 | GATA3 | HSD11B1 | IGF1R | IL33 | INSR | NEU3 | PAK1 | PLAUR | SDC1 | SERPINE1 | SNAP25 | SOX9 | TOP2A | VDR	.
Systemic autoimmune syndrome	9.71e-07		0.078	BMP4 | CAPG | CD44 | CDC42EP3 | CEMIP | CERS6 | CHAC1 | CHST8 | COL1A1 | COL21A1 | CTH | CXCL16 | CYP19A1 | DDR1 | DHRS9 | EEF1E1 | EGR1 | EHD4 | ELK3 | EPAS1 | ESR1 | ESR2 | F5 | FABP5 | FADS3 | FST | FXYD5 | FYN | GATA3 | GBP2 | GLIPR2 | GPC4 | GRB10 | HSD11B1 | IER2 | IFIT1 | IFRD1 | IGF1R | IL18 | IL1R1 | IL33 | IL6R | IMPDH1 | INHBB | INSL3 | INSR | ITGA5 | JUNB | LBH | LDLRAD3 | LHFPL2 | LR…	.
Morphology of blood vessel	1.01e-06			BMP2 | BMP4 | CNN1 | CRYAB | DDR1 | EGLN3 | EHD3 | EHD4 | ELK3 | ENPP1 | ESR1 | ESR2 | FSHR | ITGA5 | LIF | LPL | MEF2C | MYOCD | NOS2 | NPHS2 | NRP1 | PAPPA | PDGFRA | PDGFRB | PGF | SERPINE1 | SSTR1 | TIMP3 | VASH1 | VDR	.
HER2 negative hormone receptor negative breast cancer	1.01e-06			CCN2 | CCND2 | CDCP1 | EGFR | EGR1 | ESR1 | ESR2 | ETV1 | FGFR1 | FYN | JUNB | LIF | MET | PDGFRA | PDGFRB | PIK3CG | PTHLH | SERPINE1 | TGFBI | TIMP3 | TOP2A	.
Cell viability	1.04e-06		-1.284	A2M | ACKR3 | ADAMTS1 | AMIGO2 | ANKRD1 | ASNS | AXL | BARD1 | BHLHE40 | BMP2 | BMP4 | BNIP3 | CAMK1G | CCN2 | CCND2 | CD44 | CHEK1 | COL1A1 | CRYAB | CTH | CYP1B1 | DAPK3 | DDIT3 | DDR1 | DPP9 | DUSP13 | DUSP6 | EFNA5 | EGFR | EGLN3 | EGR1 | EHD4 | EPAS1 | EPHA2 | ESR1 | ESR2 | FDXR | FGFR1 | FOSL1 | GADD45A | GATA3 | GCLC | GFRA1 | GPX1 | HES1 | HIPK4 | HMGB2 | HTATIP2 | IDH2 | IER3 | IGF1R | I…	.
Quantity of corpus luteum	1.06e-06		0.651	CCN2 | CHST8 | CYP19A1 | ESR1 | ESR2 | FSHR | HSD17B1 | INHA | INHBA | INHBB	.
Breast cancer	1.11e-06		-0.199	ADAMTS1 | ADAMTS20 | ADAMTS9 | ARHGAP20 | ARHGEF2 | AXL | BARD1 | BCAT1 | BHLHE40 | BMP4 | CCDC80 | CCN2 | CCND2 | CD44 | CDC14A | CDC42EP3 | CDCP1 | CDH12 | CENPF | CHEK1 | CIP2A | CLDN1 | CNN1 | COL1A1 | CPE | CRABP2 | CREB3 | CRYAB | CYP19A1 | DAPK3 | DDIT3 | DDR1 | DDR2 | DGKH | EFEMP1 | EFHC1 | EGFR | EGR1 | EMP3 | EPAS1 | EPHA2 | ERICH3 | ESR1 | ESR2 | ETV1 | F5 | FABP5 | FGFR1 | FHL3 | FOS…	.
Vaso-occlusion	1.12e-06		-1.559	ADGRG1 | CA5B | CD44 | CD55 | CDCP1 | CDR2L | CERS6 | CREB3 | CXCL16 | CYP19A1 | DDR1 | EGR1 | ENPP1 | ESR1 | ESR2 | F2RL2 | F5 | FABP5 | FRMD4A | GCLC | GPX1 | GPX3 | IL18 | IL1R1 | IL33 | IL6R | IMPDH1 | INSR | JUNB | KCNJ2 | LCAT | LPL | LRP8 | MAP3K5 | MICAL2 | NOS2 | OLR1 | PAPPA | PDE3B | PGF | PIK3CG | PLAUR | PTX3 | SERPINE1 | SLC7A11 | TIMP3 | VDR | VNN1 | VWF	.
Atherosclerosis	1.12e-06		-1.931	CA5B | CD44 | CD55 | CDCP1 | CDR2L | CERS6 | CREB3 | CXCL16 | CYP19A1 | DDR1 | EGR1 | ESR1 | ESR2 | F5 | FABP5 | FRMD4A | GCLC | GPX1 | IL18 | IL1R1 | IL33 | IL6R | IMPDH1 | INSR | JUNB | KCNJ2 | LCAT | LPL | LRP8 | MICAL2 | NOS2 | OLR1 | PAPPA | PDE3B | PGF | PIK3CG | PLAUR | PTX3 | SERPINE1 | SLC7A11 | TIMP3 | VDR | VNN1 | VWF	.
Inflammation of body cavity	1.13e-06		1.923	ACE2 | ASNS | ATP11C | AXL | CAPG | CD44 | CD55 | CDC42EP3 | CEMIP | CHRNB1 | COL1A1 | CXCL16 | CYP19A1 | DDIT3 | DHRS9 | DSG2 | EGFR | EGLN3 | EGR1 | EPAS1 | EPHA2 | ESR1 | ESR2 | F5 | FDXR | FOSL1 | FOXL2 | FYN | GADD45A | GBP2 | GPT | GPX1 | HSD11B1 | IGF1R | IL18 | IL1R1 | IL33 | IL6R | IMPDH1 | INHA | INSL3 | INSR | JUNB | KRT8 | LIF | MAP3K5 | METRNL | NEDD4L | NFIL3 | NOS2 | NPR3 | PDE3B |…	.
Retinal neovascularization	1.15e-06		1.182	CCN2 | EPAS1 | IGF1R | INSR | NDP | NOS2 | NRP1 | PDGFD | PGF | PLD1 | WARS1	.
Progression of carcinoma	1.22e-06			AXL | COL1A1 | CRYAB | CYP19A1 | DDR1 | DDR2 | EGFR | EPHA2 | ESR1 | ESR2 | FGFR1 | IGF1R | IL18 | INSR | MET | PAK1 | PDGFRA | PDGFRB | PIK3CG | SSTR1 | TOP2A	.
Morphology of endocrine gland	1.22e-06			ADAM19 | ADAMTS1 | BMP4 | CCND2 | CYP19A1 | CYP21A2 | EGFR | EGLN3 | EGR1 | EHD4 | ESR2 | FOXL2 | FSHR | FSTL3 | GPX1 | HSD11B1 | IGF1R | INHA | INSR | LCAT | MET | NEU3 | PDE3B | PIK3CG | PTHLH | SMAD2 | SOX9 | TGFBI | TK1 | VDR	.
Fibrosis	1.26e-06		-0.632	ACE2 | ADAM19 | BMP2 | CCN2 | CD44 | CD55 | CDC42EP3 | COL1A1 | CSRP3 | CYP1B1 | DDIT3 | DDR1 | DDR2 | DSG2 | EGFR | EGR1 | ESR1 | ESR2 | FGFR1 | FST | FSTL3 | GBP2 | GCLC | GPX1 | IDH2 | IGF1R | IL1R1 | IL33 | IL6R | IMPDH1 | INHBA | ITGA5 | KRT8 | LDLRAD3 | LIF | LPL | MAP3K5 | MEF2C | MYOCD | NEXN | NOS2 | PAK1 | PDGFD | PDGFRA | PDGFRB | PHGDH | PLAUR | PTGFR | PTHLH | PTX3 | SERPINB1 | SERPI…	.
Refractory advanced cancer	1.29e-06			AXL | CYP19A1 | DDR1 | DDR2 | EGFR | EPHA2 | ESR1 | ESR2 | FGFR1 | FYN | IDH2 | PDGFRA | PDGFRB | PGF | TOP2A	.
Giant-cell tumor	1.33e-06			DDR1 | DDR2 | EGFR | FGFR1 | PDGFRA | PDGFRB | PLAUR | SERPINE1 | TOP2A	.
Adhesion of cancer cells	1.33e-06		-1	BMP4 | CD44 | EGFR | EPHA2 | IL18 | ITGA2 | ITGA5 | TGFBI | VWF	.
Assembly of cells	1.35e-06		-0.659	ADAMTS1 | AXL | BMP2 | BMP4 | CD44 | COL1A1 | CSRP3 | EGR1 | FGFR1 | GPX1 | HEG1 | HMGB2 | IL18 | IL33 | INHBA | ITGA2 | KCNJ2 | LOXL2 | MEF2C | MET | NDP | NGF | NRP1 | NTN1 | PDGFRA | PDGFRB | PGF | PIK3CG | PLAUR | PRKD1 | RCAN2 | SERPINE1 | SMAD2 | SNAI2 | TNFRSF12A | VASH1 | WNT5A | XDH	.
Proliferation of Sertoli cells	1.37e-06			ESR1 | ESR2 | FSHR | IGF1R | INHBA | INSR	.
Cell movement of hepatoma cell lines	1.51e-06		-1.47	ASNS | CCN2 | CD44 | EFNA5 | EGFR | FYN | ITGA2 | KRT8 | LYVE1 | NEDD9 | NTN1 | PAK1 | PLAUR | SNAI2 | SNAP25 | TAGLN2	.
Morphology of gland	1.52e-06			ACP3 | ADAM19 | ADAMTS1 | BMP4 | CCND2 | CHST8 | CYP19A1 | CYP21A2 | DDR1 | EGFR | EGLN3 | EGR1 | EHD4 | ESR2 | FOXL2 | FSHR | FSTL3 | GPX1 | HES1 | HSD11B1 | IGF1R | IL1R1 | INHA | INHBB | INSR | KRT8 | LBH | LCAT | LIF | MET | NEU3 | PDE3B | PIK3CG | PTHLH | SERPINE2 | SMAD2 | SOX9 | SYTL2 | TGFBI | TK1 | TPST2 | VDR	.
Dilated cardiomyopathy	1.68e-06			ACE2 | ANKRD1 | BNIP3 | CDC42EP3 | CRYAB | CSRP3 | DSC2 | DSG2 | EGLN3 | FOSL1 | FSTL3 | GBP2 | GPX1 | HSD11B1 | IGF1R | IL1R1 | INSR | LDLRAD3 | MAP3K5 | MYOCD | NEBL | NEDD4L | NEXN | NPR3 | PRKD1 | SDC1 | SERPINE1 | SYNE2 | TIMP3 | TOP2A	.
Formation of connective tissue	1.7e-06	Decreased	-2.414	ADAMTS1 | BMP2 | BMP4 | CCN2 | CREB3L1 | F2RL2 | NRP1 | RCAN2 | SOX6 | SOX9	.
Cell proliferation of breast cancer cell lines	1.7e-06		-1.76	ACKR3 | ADAMTS1 | CCN2 | CCND2 | CD44 | CDCP1 | CENPF | CIP2A | CRABP2 | CYP19A1 | DUSP6 | EGFR | EPHA2 | ESR1 | ESR2 | FABP5 | FGFR1 | FOSL1 | FSTL3 | GATA3 | GPX1 | HES1 | IBSP | IDH2 | IER3 | IGF1R | INHBA | INSR | ITGA2 | ITGA5 | KRT8 | MET | MYCBP | NGF | NRP1 | OBSL1 | PAK1 | PCK2 | PDGFRA | PDGFRB | PHGDH | PLAUR | PTHLH | RTKN | SNAI2 | SOX9 | VDR | WNT5A	.
Occlusion of blood vessel	1.7e-06		-1.387	ADGRG1 | CA5B | CD44 | CD55 | CDCP1 | CDR2L | CERS6 | CREB3 | CXCL16 | CYP19A1 | DDR1 | EGR1 | ENPP1 | ESR1 | ESR2 | F5 | FABP5 | FRMD4A | GCLC | GPX1 | GPX3 | IL18 | IL1R1 | IL33 | IL6R | IMPDH1 | INSR | JUNB | KCNJ2 | LCAT | LPL | LRP8 | MAP3K5 | MICAL2 | NOS2 | OLR1 | PAPPA | PDE3B | PGF | PIK3CG | PLAUR | PTX3 | SERPINE1 | SLC7A11 | TIMP3 | VDR | VNN1 | VWF	.
Metastatic soft tissue sarcoma	1.75e-06			CYP19A1 | DDR1 | DDR2 | EGFR | EPHA2 | FGFR1 | FYN | IGF1R | INSR | MET | PDGFRA | PDGFRB | TOP2A	.
Interphase of tumor cell lines	1.77e-06		0.572	AMACR | AXL | BHLHE40 | BMP2 | CAVIN3 | CCND2 | CHEK1 | CYP1B1 | DDIT3 | EGFR | EGR1 | ESR1 | ESR2 | FGFR1 | GADD45A | GATA3 | GEN1 | HES1 | IGF1R | INSR | ITGA5 | LIF | LMNB1 | MAP3K5 | MET | MYOCD | NASP | NDRG1 | NGF | NUAK1 | PAK1 | PAPPA | PIM2 | PLAUR | PMEPA1 | SNAI2 | SOX6 | SOX9 | SPRY2 | SSTR1	.
Phosphorylation of L-amino acid	1.81e-06		0.541	ARHGEF2 | CD44 | CHEK1 | DDR1 | DDR2 | EFEMP1 | EFNA5 | EGFR | EHD4 | FGFR1 | FYN | GFRA1 | IGF1R | IL6R | INSR | ITGA5 | LIF | LRP8 | NRP1 | PDGFD | PDGFRA | PDGFRB | PLPP3 | PRKD1	.
Differentiation of epithelial tissue	1.83e-06		-0.899	ADAMTS20 | ADAMTS9 | BMP2 | BMP4 | CD44 | CREB3L1 | CYP19A1 | EGFR | ENPP1 | EPHA2 | ESR2 | FABP5 | FYN | HES1 | IGF1R | INHA | INHBB | INSR | JUNB | KRT8 | LIF | LOXL2 | MAP3K5 | MEF2C | MET | NR2F1 | NRP1 | PRKD1 | PTHLH | SLC27A1 | SOX9 | SPRED2 | TAGLN | TAGLN2 | TOM1L1 | VDR | WNT5A | XDH	.
Formation of skin	1.93e-06		-1.94	BMP4 | CCN2 | CCND2 | CLDN1 | COL1A1 | CRABP2 | DSC2 | DSG2 | EGFR | EPHA2 | FABP5 | FGFR1 | FST | FYN | GATA3 | GFRA1 | IGF1R | INHBA | INHBB | INSR | ITGA2 | JUNB | KRT2 | KRT33A | KRT8 | LOXL2 | MAP3K5 | PDGFRA | PRKD1 | PTHLH | SLC27A1 | SLC2A10 | SMAD2 | SNAP25 | SOX9 | TOM1L1 | VDR | WNT5A	.
Morphology of urinary system	1.99e-06			ACE2 | ADAMTS1 | BHLHE40 | BMP4 | CD55 | CNN1 | CYP19A1 | DDR1 | EFEMP1 | EGFR | EHD3 | EHD4 | ESR1 | ESR2 | ETV5 | FYN | GADD45A | GFRA1 | HSD11B1 | IGF1R | ITGA2 | LCAT | MYOCD | NGF | NOS2 | NPHS2 | PDGFRA | PDGFRB | ROBO2 | SERPINE1 | SPRY2 | TIMP3 | TK1 | WNT5A | XDH	.
Cytostasis of tumor cell lines	2.01e-06		-0.24	BHLHE40 | BMP2 | BMP4 | CRABP2 | CTH | EGFR | EGR1 | EPB41L3 | ESR1 | FGFR1 | IGF1R | LIF | MET | MYCBP | NGF | NR2F1 | REL | SMAD2 | TOP2A	.
Proliferation of neuronal cells	2.07e-06		-1.852	A2M | BMP2 | BMP4 | CREB3 | CYP19A1 | DDR1 | DUSP13 | EGFR | EGR1 | EML1 | EPHA2 | ESR1 | ESR2 | ETV5 | FGFR1 | GATA3 | GFRA1 | HES1 | IGF1R | IL6R | INPP5F | LIF | LIFR | LMNB1 | MAP2 | MAP3K5 | MET | NEDD4L | NEU3 | NGF | NRP1 | NTN1 | PAK1 | PFN2 | PLAGL1 | PLD1 | REL | RHOQ | RTKN | SCN1B | SERPINE1 | SERPINE2 | SLC2A3 | SMAD2 | SNAP25 | SPRY2 | SYN1 | SYN3 | TNFRSF12A | WNT5A	.
Adhesion of tumor cells	2.13e-06		-1	BMP4 | CD44 | EGFR | EPHA2 | IL18 | ITGA2 | ITGA5 | SDC1 | TGFBI | VWF	.
Hyperandrogenemia	2.17e-06			BMP4 | CA5B | CDC42EP3 | CYP19A1 | CYP1B1 | CYP21A2 | EML1 | ESR1 | ESR2 | FSHR | INHA | INHBB | INSR | PREX1 | SLC7A11 | VDR	.
Peripheral vascular disease	2.17e-06		-0.806	BCHE | CA5B | CAPG | CEMIP | CHRNB1 | COL1A1 | CXCL16 | EGFR | ESR1 | F2RL2 | F5 | FABP3 | GPX1 | GPX3 | HTATIP2 | IGF1R | IL18 | IL1R1 | INSR | KCTD12 | LPL | MAP3K5 | NEDD9 | NOS2 | NPR3 | NRP1 | OLR1 | PDE3B | PLAUR | PLK2 | PLP2 | PTPN5 | RASGRP3 | SARS1 | SCN1B | SERPINE1 | SLC16A6 | SLC2A3 | SNAP25 | TIMP3 | TNFRSF12A | TREM1 | TSPO | VDR | VWF | XDH	.
Advanced phase chronic myeloid leukemia	2.19e-06			AXL | BCAT1 | DDR1 | DDR2 | EPHA2 | FYN | HES1 | IDH2 | PDGFRA | PDGFRB | TOP2A | TSPO	.
Cell movement of carcinoma cell lines	2.2e-06		-0.887	ARHGEF28 | ASNS | AXL | CCN2 | CD44 | CDCP1 | DDR1 | EGFR | EPHA2 | FOSL1 | GATA3 | HTATIP2 | ITGA2 | ITGA5 | MET | NDRG1 | NEDD9 | NEU3 | NOS2 | NRP1 | NUPR1 | PAK1 | PGF | S100A10 | SERPINE1 | SNAI2 | TAGLN2 | TGFBI | WNT5A	.
Formation of mammary gland	2.28e-06		1.29	BMP4 | CD44 | CHEK1 | CYP19A1 | DDR1 | DSC2 | DSG2 | EGFR | ESR1 | ESR2 | FSHR | FYN | GATA3 | IGF1R | INHBB | LBH | LIF | MET | NTN1 | PTHLH | TIMP3 | VDR | WNT5A | XDH	.
Involution of mammary gland	2.28e-06			CCND2 | CD44 | CYP19A1 | LBH | LIF | NOS2 | SNAI2 | TIMP3 | XDH	.
Abnormal morphology of respiratory system	2.35e-06			ADAM19 | BMP4 | CCN2 | DDR2 | EGFR | EGLN3 | ELK3 | EPAS1 | ESR2 | FST | HES1 | HSD11B1 | LIF | LMNB1 | LPL | MET | MSN | NEDD4L | NOS2 | PDGFRA | PTHLH | RCN3 | REL | SERPINE1 | SNAP25 | SPRY2 | TGFBI | TIMP3 | TK1 | VDR | WNT5A	.
Occlusion of artery	2.37e-06		-1.387	ADGRG1 | CA5B | CD44 | CD55 | CDCP1 | CDR2L | CERS6 | CREB3 | CXCL16 | CYP19A1 | DDR1 | EGR1 | ENPP1 | ESR1 | ESR2 | F5 | FABP5 | FRMD4A | GCLC | GPX1 | IL18 | IL1R1 | IL33 | IL6R | IMPDH1 | INSR | JUNB | KCNJ2 | LCAT | LPL | LRP8 | MAP3K5 | MICAL2 | NOS2 | OLR1 | PAPPA | PDE3B | PGF | PIK3CG | PLAUR | PTX3 | SERPINE1 | SLC7A11 | TIMP3 | VDR | VNN1 | VWF	.
Atherosclerotic lesion	2.39e-06		0.391	CD44 | CREB3 | CXCL16 | CYP19A1 | DDR1 | EGR1 | ESR1 | F5 | GPX1 | IL18 | IL1R1 | IL33 | LCAT | LPL | NOS2 | PAPPA | PGF | PIK3CG | PTX3 | SERPINE1 | VDR | VNN1	.
HER2-negative breast cancer	2.39e-06			CCN2 | CCND2 | CDCP1 | CYP19A1 | EGFR | EGR1 | ESR1 | ESR2 | ETV1 | FGFR1 | FYN | JUNB | LIF | MET | PDGFRA | PDGFRB | PIK3CG | PTHLH | SERPINE1 | TGFBI | TIMP3 | TOP2A	.
Differentiation of tumor cell lines	2.4e-06		-0.884	BHLHE40 | BMP2 | BMP4 | CCN2 | CREB3L1 | DDIT3 | EGFR | EGR1 | ESR1 | ETV5 | FGFR1 | FOSL1 | FST | GATA3 | HES1 | IGF1R | INHBA | LIF | LIFR | LOXL2 | MEF2C | MYOCD | NDRG1 | NGF | NR2F1 | PLAGL1 | PLAUR | RASGRP1 | RGS6 | RHOQ | SERPINB2 | SMAD2 | SNAI2 | SOX6 | SPRY2 | VDR	.
Morphology of lung	2.41e-06			ACE2 | CCN2 | EGFR | ELK3 | EPAS1 | ESR1 | ESR2 | HES1 | HSD11B1 | IGF1R | LIF | LMNB1 | LPL | MSN | NEDD4L | NOS2 | PTHLH | RASGRP1 | RCN3 | REL | SERPINE1 | TGFBI | TIMP3 | TK1 | WNT5A	.
Inflammation of blood vessel	2.55e-06		0.555	DDR1 | ESR1 | GATA3 | IL1R1 | IL6R | IMPDH1 | INSR | JUNB | TIMP3 | TK1 | VDR	.
Proliferation of hematopoietic cells	2.59e-06		0.046	BMP2 | BMP4 | CCND2 | EGFR | EGR1 | EPAS1 | FGFR1 | FYN | GATA3 | IGF1R | IL33 | IL6R | INHBA | JUNB | LIF | MEF2C | NGF | PIK3CG | PIM2 | PRKD1 | RASGRP1 | RASGRP3 | SFRP2 | SNAI2 | SOX6 | TIMP3 | TNFRSF12A | TOX | WNT2B | WNT5A	.
Formation of semilunar valve	2.61e-06			ACKR3 | ADAM19 | BMP4 | EGFR | GATA3 | ROBO2 | SNAI2 | SOX9	.
Desmoid tumor	2.65e-06			DDR1 | DDR2 | ESR1 | ESR2 | FGFR1 | IDH2 | PDGFRA | PDGFRB | SERPINE1 | TOP2A	.
Binding of protein binding site	2.66e-06		0.148	BMP2 | CCN2 | DDIT3 | EGFR | EGR1 | EPAS1 | ESR1 | ESR2 | FOXL2 | GATA3 | GBP2 | GPX1 | IER3 | IL1R1 | IL33 | ITGA2 | LIF | NGF | NOS2 | NR2F1 | OLR1 | PAK1 | PDGFRB | PGF | PIK3CG | PLK3 | REL | SOX9 | TRIB3	.
Hypertrophy of heart cells	2.74e-06			BMP4 | CCN2 | CRYAB | CSRP3 | EGFR | EPAS1 | FSTL3 | GPX3 | IER3 | IL18 | IL33 | INHA | INHBA | LCAT | LIF | MAP3K5 | MEF2C | MYOCD | S100A10 | SERPINE1	.
Angiogenesis of tumor	2.81e-06		-1.816	ADAMTS1 | ADGRG1 | CD44 | EGFR | EPHA2 | HS6ST2 | IL18 | MET | NDRG1 | NRP1 | PAK1 | PDGFRA | PGF | SERPINE1 | SMAD2 | TGFBI | TIMP3 | VASH1	.
Differentiation of epithelial cells	2.95e-06		-1.146	ADAMTS20 | ADAMTS9 | BMP2 | BMP4 | CREB3L1 | CYP19A1 | EGFR | ENPP1 | EPHA2 | FABP5 | FYN | HES1 | IGF1R | INHA | INHBB | INSR | JUNB | KRT8 | LIF | LOXL2 | MAP3K5 | MEF2C | MET | NR2F1 | PRKD1 | PTHLH | SLC27A1 | SOX9 | TAGLN | TAGLN2 | TOM1L1 | VDR | WNT5A | XDH	.
Formation of adrenal gland	2.95e-06			ADAMTS1 | CYP19A1 | HSD11B1 | IGF1R | INHA | INSR | PDGFRA | PDGFRB | SMAD2	.
Infarction	3e-06	Decreased	-2.223	BCHE | BNIP3 | CA5B | CD44 | CD55 | DUSP6 | EGR1 | EPHA2 | ESR1 | ESR2 | F5 | FSTL3 | GCLC | GPX1 | GPX3 | HSD11B1 | IGF1R | IL18 | IL1R1 | IL6R | INSR | KCNJ2 | KRT8 | LRP8 | MEF2C | NGF | NOS2 | NRP1 | OLR1 | PDE3B | PLK2 | PTX3 | SERPINE1 | SESN2 | SLC7A11 | VDR | VWF	.
Benign connective or soft tissue neoplasm	3e-06			CCND2 | CDC42EP3 | CGRRF1 | COL1A1 | COL21A1 | CRABP2 | CYP19A1 | CYP1B1 | DDR1 | DDR2 | EGFR | EGR1 | ESR1 | ESR2 | FGFR1 | FOXL2 | IDH2 | IFIT1 | IGF1R | IMPDH1 | INSR | LIFR | MET | MFHAS1 | MTHFD2 | NDRG1 | NR2F1 | NRP1 | PDGFRA | PDGFRB | PLCB4 | PTGR1 | SERPINE1 | SMAD2 | TGFBI | TOP2A | VDR	.
Development of epithelial tissue	3e-06		-0.758	ADAMTS1 | AXL | BMP2 | BMP4 | CCN2 | CD44 | COL1A1 | CYP19A1 | EGFR | EGR1 | EPHA2 | ESR1 | FGFR1 | FOXL2 | FSHR | GPX1 | HEG1 | HMGB2 | IL18 | IL33 | INHBA | INHBB | ITGA2 | KCNJ2 | KRT8 | LOXL2 | MEF2C | MET | NDP | NGF | NRP1 | NTN1 | PAK1 | PGF | PIK3CG | PLAUR | PRKD1 | RCAN2 | RRAS | SERPINE1 | SNAI2 | SOBP | SOX9 | SPRY2 | TIMP3 | TNFRSF12A | VASH1 | WNT5A | XDH	.
Morphogenesis of gland	3.06e-06		0.64	BMP4 | DSC2 | DSG2 | EGFR | ESR1 | FGFR1 | ITGA5 | MET | MSN | PTHLH | SOX9 | WNT5A	.
Phosphorylation of protein	3.08e-06		-1.898	BARD1 | BMP2 | BMP4 | CAMK1G | CCN2 | CCND2 | CD44 | CD55 | CHEK1 | DAPK3 | DDR1 | DDR2 | DUSP6 | EGFR | FGFR1 | FSHR | FYN | GPRC5B | GRB10 | HIPK4 | HTATIP2 | IGF1R | IL18 | INHA | INHBA | INSR | MAP3K5 | MET | MKNK2 | NGF | NRP1 | NUAK1 | PAK1 | PDGFRA | PDGFRB | PELI2 | PIK3CG | PIM2 | PLAUR | PLK2 | PLK3 | PLPP3 | PRKD1 | PTPN5 | RAP2A | RASGRP1 | SESN2 | SLC3A2 | SMAD2 | SOX9 | STK10 | SYN1…	.
Progressive motor neuropathy	3.15e-06			ADAMTS1 | AXL | BCHE | BRINP1 | CD44 | CDC42EP3 | CHRNB1 | COL1A1 | CREB3L1 | CRYAB | DDIT3 | DNAJC1 | EGR1 | ESR1 | ESR2 | FABP3 | FADS3 | FHL3 | GADD45A | IFIT1 | IGF1R | IL18 | IMPDH1 | INA | INHBA | KCNMA1 | KIAA0040 | LPL | MAGED2 | MTHFD2 | NFIL3 | NOS2 | NTN1 | PAK1 | PGF | PLK2 | PMP22 | PTPN5 | S100A10 | SCN1B | SLC1A4 | SNAP25 | SOX9 | SYN1 | TOP2A | TRIB3 | TSPO | VDR	.
Cell movement of breast cancer cell lines	3.27e-06	Decreased	-2.45	AXL | BMP2 | CCN2 | CD44 | CDCP1 | CENPF | CERS6 | DDR2 | DUSP6 | EFNA5 | EGFR | EPHA2 | ESR1 | ESR2 | FBLIM1 | FOSL1 | GATA3 | IBSP | IGF1R | ITGA2 | KRT8 | MET | NDRG1 | NOS2 | NRP1 | PAK1 | PIK3CG | PLAUR | PREX1 | PRKD1 | PRRG4 | PTHLH | SDC1 | SERPINE1 | SNAI2 | WNT5A	.
Quantity of carbohydrate	3.33e-06		-0.367	ACP3 | BMP4 | C1QTNF3 | CA5B | CCDC80 | CCN2 | CD44 | CERS6 | CHST11 | CPE | CTH | CTHRC1 | CYP19A1 | EGFR | ESR1 | ESR2 | FABP3 | FABP5 | FSTL3 | GFPT1 | GPAT3 | GPX1 | GRB14 | HSD11B1 | IL33 | INHBA | INSR | JUNB | LCAT | LIFR | LPL | MGAT4A | NDUFA4L2 | NGF | NOS2 | NUAK1 | NUCB2 | PDE3B | PDGFRA | PDGFRB | PHGDH | PIK3CG | PLD1 | PLPP3 | PTHLH | PTPRN | SCAP | SERPINE1 | SLC2A3 | SLC3A2 | SOD…	.
Cell death of breast cancer cell lines	3.44e-06		1.11	BARD1 | BHLHE40 | BNIP3 | CCDC80 | CCN2 | CCND2 | CD44 | CDCP1 | CHEK1 | CRABP2 | CRYAB | DDR2 | EGFR | EPHA2 | ESR1 | ESR2 | FGFR1 | GADD45A | IER3 | IGF1R | ITGA2 | MAP3K5 | NEDD9 | NFIL3 | NGF | NOS2 | NRP1 | PCK2 | PLK2 | PTHLH | RTKN | SDC1 | SFRP2 | SH3RF1 | SNAI2 | VDR	.
Development of cardiovascular tissue	3.48e-06		-0.824	ADAMTS1 | AXL | BMP2 | BMP4 | CD44 | COL1A1 | CTH | EGR1 | EPHA2 | FGFR1 | GPX1 | HEG1 | HMGB2 | IL18 | IL33 | INHBA | ITGA2 | KCNJ2 | LOXL2 | MEF2C | MET | NDP | NGF | NRP1 | NTN1 | PGF | PIK3CG | PLAUR | PRKD1 | RCAN2 | SERPINE1 | SNAI2 | TIMP3 | TNFRSF12A | VASH1 | WNT5A | XDH	.
Disorder of pregnancy	3.54e-06			ACE2 | ANKRD55 | BMP2 | CYP19A1 | DSC2 | EGFR | ESR1 | ESR2 | F5 | FABP3 | FOXL2 | FST | FSTL3 | FXYD1 | GALNT18 | GBP2 | GRB10 | GSTA3 | HES1 | IER3 | IFIT1 | IGF1R | IL1R1 | INHBA | KIAA0040 | KRT8 | LNX2 | LONRF3 | MET | NDUFA4L2 | NGF | NUCB2 | PAK1 | PDE1B | PDGFD | PGF | PLAUR | PLK2 | PMEPA1 | PMP22 | PTGR1 | PTHLH | PTPRD | PTX3 | PWWP3B | SEC24D | SEPTIN4 | SERPINE1 | SLC39A10 | SLC7A11 …	.
Metastatic stromal neoplasm	3.55e-06			CYP19A1 | DDR1 | DDR2 | EPHA2 | FGFR1 | FYN | PDGFRA | PDGFRB	.
Development of endocrine gland	3.57e-06			ADAMTS1 | BMP4 | CYP19A1 | EGFR | EGR1 | GATA3 | HES1 | HSD11B1 | IGF1R | IL6R | INHA | INSR | PDE3B | PDGFRA | PDGFRB | SMAD2 | SOX9 | VDR | WNT5A	.
Cell proliferation of carcinoma cell lines	3.59e-06		-1.593	ASNS | AXL | BMP2 | CCN2 | CD44 | CDCP1 | CHEK1 | COL1A1 | DDR2 | EGFR | EGR1 | EPAS1 | EPB41L3 | EPHA2 | ETV1 | FGFR1 | FOSL1 | IDH2 | IGF1R | IL18 | INHBA | LIF | MET | NASP | NDUFA4L2 | NGF | NOS2 | NRP1 | NTN1 | NUPR1 | PAK1 | PDGFRA | POLQ | PRPS2 | REL | S100A10 | SLC1A5 | SLC3A2 | SLC7A11 | SOX9 | SYVN1 | TRIB2 | TSPO | VMP1 | WNT5A	.
Quantity of LH	3.78e-06		-1.562	CHST8 | CYP19A1 | EGR1 | ESR1 | ESR2 | FSHR | INHA | NUPR1 | VDR	.
Development of chondrocytes	3.78e-06	Decreased	-2.19	BMP2 | BMP4 | CHST11 | ITGA5 | PTHLH | SFRP2 | SOX6 | SOX9 | VDR	.
Invasion of connective tissue	3.78e-06		-0.541	CD44 | IGF1R | IL33 | NRP1 | PAK1 | PGF | PIK3CG | PLGRKT | XDH	.
Cell movement of epithelial cells	3.78e-06		-1.454	CCN2 | EFNA5 | EGFR | FGFR1 | GADD45A | IFT20 | ITGA2 | ITGA5 | KRT2 | MET | NGF | PAK1 | PIK3CG | PLAUR | PMP22 | RRAS | SERPINB2 | SERPINE1 | SMAD2 | VDR | WNT5A	.
Abnormality of large intestine	3.85e-06		0.907	ATP11C | AXL | CD44 | CDC42EP3 | CEMIP | CHRNB1 | COL1A1 | DDIT3 | DHRS9 | EGFR | EGLN3 | ESR1 | ESR2 | FOSL1 | FOXL2 | GBP2 | GPX1 | HSD11B1 | IL18 | IL1R1 | IL33 | IL6R | IMPDH1 | INSL3 | KRT8 | MAP3K5 | NFIL3 | NOS2 | NPR3 | PDGFRA | PIK3CG | PIM2 | PLD1 | SCN1B | SERPINE1 | SLC7A11 | TNFRSF12A | TOP2A | TREM1 | TSPO | VDR | WNT5A | XDH	.
Ductal breast carcinoma	3.89e-06			ARHGAP20 | BARD1 | BMP4 | CCND2 | CD44 | CDC14A | CDC42EP3 | CDH12 | CHEK1 | CIP2A | COL1A1 | CREB3 | CYP19A1 | DAPK3 | DDIT3 | DDR1 | DDR2 | DGKH | EFEMP1 | EGFR | EPAS1 | EPHA2 | ESR1 | ESR2 | ETV1 | FOSL1 | FYN | GATA3 | IER3 | IGF1R | INSR | ITGA2 | KNTC1 | MAP2 | MAP3K5 | MEF2C | MET | MICAL2 | MSN | NOS2 | PAK1 | PCK2 | PDE3B | PDGFRA | PIK3CG | PIM2 | PLD1 | PLK2 | PLK3 | PLPBP | PREX1 | P…	.
Myeloproliferative neoplasm	3.97e-06			AXL | BARD1 | BCAT1 | BMP2 | CD44 | CDCP1 | CHEK1 | DDR1 | DDR2 | EGR1 | EPHA2 | ESR2 | FGFR1 | FYN | GATA3 | HES1 | IDH2 | IL1R1 | IMPDH1 | ITGA5 | MEF2C | PDGFRA | PDGFRB | PGF | SERPINB2 | SERPINE1 | SMAD2 | TIMP3 | TM4SF1 | TOP2A | TSPO | VWF	.
Blast crisis phase chronic myeloid leukemia	4.05e-06			AXL | BCAT1 | DDR1 | DDR2 | EPHA2 | FYN | HES1 | IDH2 | PDGFRA | PDGFRB	.
Dermatofibrosarcoma	4.2e-06			CD44 | DDR1 | DDR2 | PDGFRA | PDGFRB | TOP2A	.
Proliferation of lung cancer cell lines	4.21e-06		-1.358	AXL | CDCP1 | CHEK1 | DDR2 | EGFR | EPAS1 | EPB41L3 | EPHA2 | ESR2 | ETV1 | FGFR1 | FOSL1 | IDH2 | IGF1R | IL18 | MET | NASP | NOS2 | NRP1 | NTN1 | PDGFRA | PIM2 | PLAUR | S100A10 | SLC1A5 | SLC3A2 | SLC7A11 | SOX9 | SYVN1 | TRIB2 | TSPO	.
Chronic myeloproliferative neoplasm	4.21e-06			AXL | BCAT1 | BMP2 | CD44 | CDCP1 | CHEK1 | DDR1 | DDR2 | EPHA2 | ESR2 | FYN | HES1 | IDH2 | IL1R1 | IMPDH1 | ITGA5 | MEF2C | PDGFRA | PDGFRB | PGF | SERPINB2 | SERPINE1 | SMAD2 | TIMP3 | TM4SF1 | TOP2A | TSPO | VWF	.
Progression of malignant tumor	4.24e-06			AXL | CD44 | COL1A1 | CRYAB | CYP19A1 | DDR1 | DDR2 | EGFR | EPHA2 | ESR1 | ESR2 | FGFR1 | FYN | IGF1R | IL18 | IL6R | INSR | MET | PAK1 | PDGFRA | PDGFRB | PGF | PIK3CG | SSTR1 | TOP2A	.
Unresectable malignant solid tumor	4.29e-06			AXL | CA5B | CYP19A1 | DDR1 | DDR2 | EGFR | EPAS1 | EPHA2 | ESR1 | ESR2 | FGFR1 | IGF1R | INSR | MET | PDGFRA | PDGFRB | PGF | SSTR1 | TOP2A	.
Metabolism of carbohydrate	4.33e-06		-1.275	ALG3 | B3GALNT2 | B3GNT3 | BMP2 | CCN2 | CD44 | CEMIP | CHST11 | CHST8 | Cmah | CTH | DGKH | DUSP6 | ENPP1 | F2RL2 | FABP3 | FABP5 | FGFR1 | FSHR | GALT | GCLC | GFPT1 | GFRA1 | GMPPB | GPAT3 | GPC4 | GRB10 | HS3ST5 | HS6ST2 | IGF1R | IL18 | INPP5F | INSR | ITPK1 | LCAT | LPL | LYVE1 | NEU3 | NGF | NOS2 | NUDT11 | PAK1 | PDE3B | PDGFRB | PGM3 | PIK3CG | PIM2 | PLCB4 | PLD1 | PLEK | PLEKHA2 | PMM2…	.
Locally advanced malignant solid tumor	4.6e-06			AXL | CYP19A1 | DDR1 | DDR2 | EGFR | EPAS1 | EPHA2 | ESR1 | ESR2 | FGFR1 | IGF1R | INSR | MET | PDGFRA | PDGFRB | PIK3CG | SSTR1 | TOP2A	.
Newly diagnosed chronic phase chronic myeloid leukemia	4.66e-06			AXL | DDR1 | DDR2 | EPHA2 | FYN | PDGFRA | PDGFRB	.
Proliferation of epithelial cells	4.69e-06		0.503	BMP4 | CCND2 | CD44 | CLDN1 | CRYAB | DSG2 | EGFR | EPAS1 | EPHA2 | ESR1 | ESR2 | ETV5 | FGFR1 | FSHR | FST | FYN | GATA3 | HES1 | IGF1R | IL18 | IL6R | INHA | INHBA | INHBB | INSR | JUNB | KRT2 | LMNB1 | MAP3K5 | MEF2C | MET | NUPR1 | PAK1 | PDGFD | PRKD1 | PTHLH | REL | RRAS | SFRP2 | SLC7A11 | SLC7A5 | SMAD2 | SNAI2 | SOX9 | TNFRSF12A | TOM1L1 | VDR | WNT5A	.
Locally advanced carcinoma	4.79e-06			AXL | CYP19A1 | DDR1 | DDR2 | EGFR | EPAS1 | ESR1 | ESR2 | FGFR1 | IGF1R | INSR | MET | PDGFRA | PDGFRB | PIK3CG | TOP2A	.
Differentiation of fibroblast cell lines	4.84e-06		-0.173	BMP2 | BMP4 | CCDC80 | DDIT3 | EGLN3 | ENPP1 | HES1 | HSD11B1 | IDH2 | INSR | ITGA5 | LIF | NUCB2 | PTHLH | SOX9 | STEAP1 | TIMP3 | TRIB2 | TRIB3 | VDR | WNT5A	.
Metastatic progressive malignant solid tumor	4.93e-06			DDR1 | DDR2 | EGFR | EPHA2 | ESR1 | FGFR1 | FYN | IGF1R | INSR | MET | PDGFRA | PDGFRB	.
Mass of reproductive tract	4.95e-06			CHST8 | CYP19A1 | EGR1 | ESR1 | ESR2 | FSHR | INHA | INHBA | NUCB2 | VDR	.
Metabolism of progesterone	5.12e-06	Increased	2.27	BMP2 | BMP4 | CYP21A2 | DHRS9 | EGFR | EGR1 | ESR1 | FSHR | GSTA3 | INHA | INHBA | SCAP | SMAD2 | TSPO | XDH	.
Abnormal morphology of nephron	5.3e-06			BHLHE40 | BMP4 | CD55 | DDR1 | EHD3 | EHD4 | ESR1 | FYN | GADD45A | GFRA1 | LCAT | NOS2 | NPHS2 | PDGFRB | SERPINE1 | TK1 | XDH	.
Cell movement of myeloid cells	5.39e-06	Decreased	-2.783	ACE2 | ADAM19 | ANO6 | CAPG | CCN2 | CD44 | CD55 | COL1A1 | CREB3 | CRYAB | CYP19A1 | DDR2 | EGFR | EGLN3 | EPAS1 | ETV5 | FYN | IL18 | IL1R1 | IL33 | IL6R | INHBA | LCAT | LMNB1 | MAP3K5 | MET | NDRG1 | NGF | NOS2 | NTN1 | PCOLCE2 | PGF | PIK3CG | PLAUR | PLGRKT | PREX1 | PTX3 | PVR | QPCT | REL | S100A10 | SDC1 | SERPINB1 | SERPINE1 | SLC17A9 | SOD3 | TIMP3 | TNFSF18 | TREM1 | VWF | WNT5A | YAR…	.
Migration of tumor cells	5.58e-06		-0.679	CCN2 | CD44 | DDR1 | DSG2 | EGFR | EPHA2 | ESR2 | HES1 | IGF1R | ITGA5 | MAP2 | MET | NEDD9 | NRP1 | PAK1 | PDGFD | PGF | PLAUR | SERPINB2 | SERPINE1 | SFRP2 | SNAI2 | SPRY2 | TM4SF1 | WNT5A	.
Regeneration of endothelial tissue	5.75e-06			ESR1 | ESR2 | IGF1R | INSR | SERPINE1	.
Quantity of ovary	5.95e-06		0.229	ADAMTS1 | CCN2 | CHST8 | CYP19A1 | EFNA5 | ESR1 | ESR2 | FSHR | FYN | HSD17B1 | IGF1R | INHA | INHBA | INHBB | NGF | PLCL1	.
Advanced hepatocellular carcinoma	6.03e-06			AXL | DDR2 | EPHA2 | ESR1 | FGFR1 | MET | PDGFRA | PDGFRB | SSTR1 | TOP2A	.
Stromal sarcoma	6.05e-06			CYP19A1 | DDR1 | DDR2 | EPHA2 | ESR1 | FGFR1 | FYN | PDGFRA | PDGFRB	.
Migration of epithelial cells	6.11e-06		-0.56	CCN2 | EGFR | FGFR1 | GADD45A | IFT20 | ITGA2 | KRT2 | MET | NGF | PAK1 | PIK3CG | PMP22 | RRAS | SERPINB2 | SERPINE1 | SMAD2 | VDR | WNT5A	.
Primary colorectal adenocarcinoma	6.28e-06			CD44 | DDR2 | EGFR | EPHA2 | FGFR1 | IGF1R | PDGFRA | PDGFRB	.
Homeostasis of tissue	6.45e-06			BARD1 | CCN2 | DDIT3 | EGFR | FABP5 | GPX3 | IL33 | MGAT4A | NOS2 | NPR3 | PDGFRB | SLC26A6 | SOX9 | VDR | XDH	.
Cell movement of phagocytes	6.46e-06	Decreased	-2.749	ACE2 | ADAM19 | ANO6 | AXL | CAPG | CCN2 | CD44 | CD55 | COL1A1 | CREB3 | CYP19A1 | DDR2 | EGFR | EGLN3 | EPAS1 | ETV5 | FYN | IL18 | IL1R1 | IL33 | IL6R | INHBA | ITGA5 | LCAT | LMNB1 | MAP3K5 | MET | NDRG1 | NGF | NOS2 | NTN1 | PCOLCE2 | PGF | PIK3CG | PLAUR | PLGRKT | PREX1 | PTX3 | PVR | QPCT | REL | S100A10 | SDC1 | SERPINB1 | SERPINE1 | SLC17A9 | SOD3 | TIMP3 | TNFSF18 | TREM1 | VWF | WNT5A	.
Proliferation of immune cells	6.54e-06		-1.653	A2M | ACP3 | AMACR | ANO6 | AXL | BHLHE40 | BMP4 | CCN2 | CCND2 | CD44 | CD55 | Cmah | CTH | CXCL16 | EGR1 | EHD3 | EHD4 | EPHA2 | ESR1 | FYN | GADD45A | GATA3 | HES1 | IGF1R | IL18 | IL1R1 | IL33 | IL6R | IMPDH1 | INHBA | INSR | ITGA5 | JUNB | MEF2C | MET | MSN | NABP1 | NFIL3 | NGF | NOS2 | PGF | PIK3CG | PIM2 | PLAUR | PLD1 | PLEKHA2 | PRKD1 | PTPRN | PVR | RASGRP1 | RASGRP3 | RCAN2 | REL | RH…	.
Ph positive chronic myeloid leukemia in accelerated phase	6.62e-06			AXL | DDR1 | DDR2 | EPHA2 | FYN | PDGFRA | PDGFRB	.
Quantity of antral follicle	6.62e-06		1.941	CYP19A1 | ESR1 | ESR2 | IGF1R | INHA | INHBA | NGF	.
Refractory accelerated phase chronic myelogenous leukemia	6.62e-06			AXL | DDR1 | DDR2 | EPHA2 | FYN | PDGFRA | PDGFRB	.
Ph positive chronic myeloid leukemia in chronic phase	6.62e-06			AXL | DDR1 | DDR2 | EPHA2 | FYN | PDGFRA | PDGFRB	.
Regeneration of epithelial tissue	6.62e-06		-0.447	DDIT3 | ESR1 | ESR2 | IGF1R | IL18 | INSR | SERPINE1	.
Inflammatory myofibroblastic tumor	6.62e-06			EGFR | FGFR1 | IGF1R | INSR | MET | PDGFRA | PDGFRB	.
Myeloid blast phase Philadelphia-positive chronic myeloid leukemia	6.62e-06			AXL | DDR1 | DDR2 | EPHA2 | FYN | PDGFRA | PDGFRB	.
Refractory chronic phase chronic myeloid leukemia	6.62e-06			AXL | DDR1 | DDR2 | EPHA2 | FYN | PDGFRA | PDGFRB	.
Lymphoid blast phase Philadelphia-positive chronic myeloid leukemia	6.62e-06			AXL | DDR1 | DDR2 | EPHA2 | FYN | PDGFRA | PDGFRB	.
Inflammation of the large intestine	6.77e-06		0.907	ATP11C | AXL | CD44 | CDC42EP3 | CEMIP | CHRNB1 | COL1A1 | DDIT3 | DHRS9 | EGLN3 | ESR1 | ESR2 | FOSL1 | FOXL2 | GBP2 | GPX1 | HSD11B1 | IL18 | IL1R1 | IL33 | IL6R | IMPDH1 | INSL3 | MAP3K5 | NFIL3 | NOS2 | NPR3 | PDGFRA | PIK3CG | PIM2 | PLD1 | SCN1B | SERPINE1 | SLC7A11 | TNFRSF12A | TOP2A | TREM1 | TSPO | VDR | XDH	.
Secretion of beta-estradiol	6.79e-06		-0.765	BMP4 | ESR1 | ESR2 | FST | INHBA | NGF	.
Recurrent gastrointestinal stromal tumor	6.79e-06			DDR1 | DDR2 | EPHA2 | FYN | PDGFRA | PDGFRB	.
Progressive encephalopathy	6.82e-06			A2M | ADAMTS1 | BCHE | CCN2 | CDC42EP3 | CHRNB1 | CNN1 | COL1A1 | CRYAB | CTH | CXCL16 | CYP39A1 | DDIT3 | DNAJC1 | ESR1 | ESR2 | F5 | FABP3 | FADS3 | FHL3 | GADD45A | GBP2 | GLDN | HSD11B1 | IGF1R | IL6R | INA | INSR | KIAA0040 | LPL | LRP8 | MAGED2 | MAP2 | MEF2C | MTHFD2 | MYOCD | NFIL3 | NGF | NOS2 | NTN1 | OLR1 | PAK1 | PDE3B | PGF | PLK2 | PMP22 | PREX1 | PTPN5 | QPCT | S100A10 | SCN1B | SD…	.
Development of endothelial tissue	6.86e-06		-0.679	ADAMTS1 | AXL | BMP2 | BMP4 | CD44 | COL1A1 | EGR1 | EPHA2 | FGFR1 | GPX1 | HEG1 | HMGB2 | IL18 | IL33 | INHBA | ITGA2 | KCNJ2 | LOXL2 | MEF2C | MET | NDP | NGF | NRP1 | NTN1 | PGF | PIK3CG | PLAUR | PRKD1 | RCAN2 | SERPINE1 | SNAI2 | TIMP3 | TNFRSF12A | VASH1 | WNT5A | XDH	.
Inflammation of joint	6.93e-06		0.232	ADAMTS1 | ADAMTS20 | ADAMTS9 | AXL | BARD1 | BMP2 | BMP4 | C1QTNF3 | CAVIN3 | CD44 | CEMIP | CERS6 | CHST8 | CPE | CRYAB | CXCL16 | CYP19A1 | DDIT3 | DDR1 | DDR2 | EEF1E1 | EHD4 | EPAS1 | FGFR1 | GBP2 | GLIPR2 | GPC4 | GRB10 | HES1 | IL18 | IL1R1 | IL33 | IL6R | IMPDH1 | INSL3 | ITGA5 | LBH | LDLRAD3 | MFHAS1 | MOB3B | NGF | NRP1 | PDGFD | PDGFRA | PDGFRB | PDGFRL | PGF | PIK3CG | PLAUR | PTX3 | …	.
Development of urinary tract	6.99e-06		0.13	ADAMTS1 | BMP2 | BMP4 | CD44 | CENPF | EFEMP1 | EHD3 | EHD4 | EPAS1 | ETV5 | FGFR1 | GATA3 | GFRA1 | IFT20 | IGF1R | INSR | ITGA2 | LCAT | LIF | MET | MYOCD | PDGFRB | PGF | RBP4 | ROBO2 | RRAS | SOX9 | SPRY2 | WNT5A | XDH	.
Pathological Cyst	7.05e-06		-0.739	ADAMTS1 | BMP4 | CD44 | CYP19A1 | EPAS1 | ESR1 | ESR2 | F2RL2 | FSHR | FSTL3 | IFT20 | INHA | ITGA2 | NEDD9 | NGF | PERP | PLCL1 | ROBO2 | SMAD2 | VDR	.
Recurrent carcinoma	7.13e-06			AXL | CYP19A1 | DDR1 | DDR2 | EGFR | EPHA2 | ESR1 | ESR2 | FGFR1 | IGF1R | IMPDH1 | INSR | MET | PDGFRA | PDGFRB | PIK3CG | TOP2A	.
Early stage ductal breast cancer	7.18e-06			CD44 | CYP19A1 | ESR1 | ESR2	.
Cerebrovascular dysfunction	7.19e-06		-0.419	BCHE | CA5B | CHRNB1 | CXCL16 | EGFR | ESR1 | F5 | FABP3 | GPX1 | GPX3 | IGF1R | IL18 | IL1R1 | INSR | LPL | NOS2 | NRP1 | OLR1 | PDE3B | PLK2 | PLP2 | PTPN5 | SARS1 | SCN1B | SERPINE1 | SLC16A6 | SNAP25 | TIMP3 | TNFRSF12A | TSPO | VWF | XDH	.
Abnormal morphology of urinary system	7.38e-06			ACE2 | ADAMTS1 | BHLHE40 | BMP4 | CD55 | DDR1 | EGFR | EHD3 | EHD4 | ESR1 | ESR2 | ETV5 | FYN | GADD45A | GFRA1 | HSD11B1 | LCAT | MYOCD | NOS2 | NPHS2 | PDGFRA | PDGFRB | ROBO2 | SERPINE1 | SPRY2 | TIMP3 | TK1 | WNT5A | XDH	.
Abnormal morphology of glomerular capsule	7.55e-06			BHLHE40 | BMP4 | CD55 | DDR1 | EHD3 | EHD4 | ESR1 | FYN | LCAT | NOS2 | NPHS2 | PDGFRB | SERPINE1 | XDH	.
Outgrowth of neurites	7.85e-06		-1.602	A2M | BMP2 | BMP4 | CREB3 | DDR1 | EGFR | EPHA2 | ESR1 | ESR2 | ETV5 | FGFR1 | GATA3 | GFRA1 | IGF1R | LIF | LIFR | LMNB1 | MAP2 | MAP3K5 | MET | NGF | NRP1 | NTN1 | PAK1 | PFN2 | PLD1 | REL | RHOQ | RTKN | SCN1B | SERPINE1 | SERPINE2 | SPRY2 | SYN1 | SYN3 | TNFRSF12A | WNT5A	.
Cell death of connective tissue cells	7.98e-06		-0.909	A4GALT | BMP2 | BMP4 | BNIP3 | CCDC80 | CD44 | CHEK1 | CRYAB | CYP19A1 | CYP1B1 | DAPK3 | DDIT3 | EGFR | EGR1 | ESR1 | FOXL2 | GADD45A | GPX1 | GRB10 | IER3 | IGF1R | IL18 | INSR | KRT8 | MAP3K5 | MET | NEU3 | NGF | NUPR1 | OLR1 | PAK1 | PDGFD | PERP | PGF | PIK3CG | PLD1 | PLK3 | PLP2 | PTHLH | REL | SERPINB2 | SERPINE1 | SFRP2 | SLC7A11 | SMAD2 | SNAI2 | SYVN1 | TIMP3 | TOP2A | VDR | XDH	.
Apoptosis of breast cancer cell lines	8.16e-06		0.644	BARD1 | BHLHE40 | BNIP3 | CCDC80 | CCN2 | CD44 | CDCP1 | CHEK1 | CRABP2 | CRYAB | EGFR | EPHA2 | ESR1 | ESR2 | FGFR1 | GADD45A | IER3 | IGF1R | ITGA2 | MAP3K5 | NEDD9 | NGF | NOS2 | NRP1 | PLK2 | PTHLH | SDC1 | SFRP2 | SH3RF1 | SNAI2 | VDR	.
Synthesis of beta-estradiol	8.2e-06		0.509	BMP4 | CYP19A1 | CYP1B1 | ESR2 | FSHR | IGF1R | LIF | TSPO	.
Invasion of connective tissue cells	8.2e-06		-0.293	CD44 | IGF1R | IL33 | NRP1 | PAK1 | PGF | PIK3CG | XDH	.
Apoptosis of connective tissue cells	8.25e-06		-1.304	BMP2 | BMP4 | BNIP3 | CCDC80 | CD44 | CYP19A1 | DDIT3 | EGFR | ESR1 | IGF1R | IL18 | INSR | MAP3K5 | NEU3 | NGF | NUPR1 | OLR1 | PAK1 | PDGFD | PIK3CG | PLP2 | PTHLH | REL | SERPINE1 | SMAD2 | SNAI2 | SYVN1 | TIMP3 | VDR | XDH	.
Thrombus	8.3e-06		-1.558	AXL | CCN2 | CD55 | COL1A1 | ESR1 | F2RL2 | F5 | FSHR | GPX3 | LPL | LRP8 | MAP3K5 | MYOCD | NOS2 | PDE3B | PDGFRA | PDGFRB | PGF | PIK3CG | S100A10 | SERPINE1 | SERPINE2 | SLC7A11 | VDR | VWF	.
Proliferation of progenitor cells	8.32e-06		0.15	BMP2 | BMP4 | CCND2 | EGFR | EGR1 | EPAS1 | ESR2 | FGFR1 | FST | FYN | GATA3 | GPX1 | IGF1R | IL33 | INHBA | ITGA5 | JUNB | LIF | MEF2C | MET | NOS2 | PIK3CG | PRKD1 | RASGRP1 | RASGRP3 | SCN1B | SFRP2 | SNAI2 | SOX6 | SPRY2 | TIMP3 | TNFRSF12A | TOX | WNT2B | WNT5A	.
Sensory system development	8.33e-06		0.387	ACE2 | ADAMTS9 | ATP1B2 | BMP2 | BMP4 | COL1A1 | CRYAB | CYP1B1 | DDIT3 | EFEMP1 | EGFR | EGLN3 | EGR1 | ELK3 | EPHA2 | FGFR1 | FOXL2 | FST | FYN | GFRA1 | HES1 | HS6ST2 | IGF1R | IL1R1 | INHBB | LIF | LRP8 | LYVE1 | MET | NDP | NGF | NOS2 | NR2F1 | RBP4 | ROBO2 | SERPINE1 | SFXN3 | SLC4A3 | SMAD2 | SNAI2 | SOX9 | SPRY2 | SSTR1 | TNFRSF12A | WARS1 | WNT2B	.
Aggregation of cells	8.6e-06		0.645	AXL | CD44 | DAPK3 | DSC2 | DSG2 | EGFR | FYN | GPX3 | IGF1R | ITGA2 | ITGA5 | MAP3K5 | MET | NOS2 | NRP1 | NTN1 | OLR1 | PDGFRA | PDGFRB | PIK3CG | PLEK | PLPP3 | PRKD1 | PTHLH | PTX3 | RASGRP1 | REL | SERPINE2 | SLC3A2 | SLC7A11 | VDR | VWF | WNT5A	.
Hepatocellular carcinoma	8.61e-06		0.44	ACP4 | ADAMTS1 | ADAMTS9 | ADGRG1 | ALDH1L2 | ARRDC4 | ASRGL1 | AXL | BARD1 | C1QTNF3 | CA5B | CCDC80 | CD44 | CDC42EP3 | CDCP1 | CDR2L | CENPF | CYP39A1 | DDR2 | DHRS3 | EFNA5 | EGFR | EHD3 | EPB41L3 | EPHA2 | ESR1 | ESR2 | F5 | FGFR1 | GBP2 | GDPD1 | GPX1 | HTATIP2 | IDH2 | IL18 | IMPDH1 | INHBE | INSR | ITGA5 | KRT8 | LCAT | LIF | LIFR | LYVE1 | MAP2 | MEF2C | MET | MYOCD | NASP | NETO1 | NOS2…	.
Involution	8.68e-06		1	CCND2 | CD44 | CYP19A1 | LBH | LIF | NOS2 | PLAUR | SNAI2 | TIMP3 | VDR | XDH	.
Size of testis	8.81e-06			CYP19A1 | ESR1 | FSHR | FST | FSTL3 | IGF1R | INHA | INHBA | INSL3 | INSR	.
Synthesis of alpha-amino acid	8.81e-06		-0.447	ASNS | BCAT1 | CTH | GPT | NOS2 | PHGDH | PSAT1 | PSPH | PYCR1 | SERINC5	.
Formation of testis	9.02e-06			CYP19A1 | ESR1 | FSHR | FSTL3 | GATA3 | HMGB2 | INHA | INHBA | INHBB | INSL3 | INSR | NUPR1 | RBP4 | SFRP2 | SOX9 | WNT5A	.
Invasion of breast cancer cell lines	9.34e-06	Decreased	-2.584	ADAMTS1 | AXL | BMP2 | CCN2 | CD44 | CDCP1 | CENPF | DDR1 | DSG2 | DUSP6 | EFEMP1 | EGFR | ESR1 | ESR2 | FOSL1 | FXYD5 | GATA3 | IBSP | IGF1R | ITGA5 | KRT8 | LOXL2 | MET | PAK1 | PIK3CG | PLAUR | PREX1 | PRRG4 | SMAD2 | SNAI2 | SOX9 | WNT5A	.
Tubulation of endothelial cells	9.52e-06		1.543	AMIGO2 | AXL | CD44 | COL1A1 | CRYAB | HS6ST2 | IL33 | KCNMA1 | NRP1 | OLR1 | PLAUR | RCAN2 | SNAI2 | TAGLN2 | TGFBI | TIMP3 | VASH1	.
Contact growth inhibition	9.63e-06		0.624	ACKR3 | BMP2 | BMP4 | CTH | EGFR | EGR1 | ESR1 | FGFR1 | GBP2 | IGF1R | LIF | NGF | NOS2 | PAK1 | REL | SMAD2 | TOP2A | TSPO	.
Quantity of cells	9.82e-06		-1.176	A2M | ACE2 | ACKR3 | ADAMTS1 | ATP11C | AXL | BHLHE40 | BMP2 | BMP4 | BRINP1 | CCN2 | CCND2 | CD44 | CIP2A | CLDN1 | CNN1 | COL1A1 | CREB3L1 | CRYAB | CTH | CXCL16 | CYP19A1 | DDIT3 | DDR1 | DUSP6 | EGFR | EGR1 | EHD4 | EPAS1 | ESR1 | ESR2 | FABP5 | FBLIM1 | FGFR1 | FSHR | FST | FSTL3 | FYN | GADD45A | GATA3 | GFRA1 | GPX1 | HES1 | HSD11B1 | HSD17B1 | HTATIP2 | IBSP | IGF1R | IL18 | IL1R1 | IL33 …	.
Cell viability of tumor cell lines	9.97e-06		-1.393	ACKR3 | ADAMTS1 | ANKRD1 | ASNS | AXL | BARD1 | BHLHE40 | BMP2 | BNIP3 | CAMK1G | CCN2 | CCND2 | CD44 | CHEK1 | COL1A1 | CRYAB | DAPK3 | DDR1 | DPP9 | DUSP13 | DUSP6 | EGFR | EGR1 | EPAS1 | EPHA2 | ESR1 | ESR2 | FDXR | FGFR1 | FOSL1 | GCLC | GPX1 | HES1 | HIPK4 | HTATIP2 | IDH2 | IER3 | IGF1R | IL6R | INSR | LIF | LMNB1 | LNX2 | MAP3K5 | MET | MICAL2 | MIS18A | NGF | NOS2 | NRP1 | NTN1 | NUAK1 | …	.
Size of secretory structure	1.01e-05			CCND2 | CYP19A1 | EGFR | ESR2 | FOXL2 | FSHR | FSTL3 | GPX1 | HSD11B1 | IGF1R | INHA | INSR | KRT8 | TPST2 | VDR	.
Growth of smooth muscle	1.04e-05		-1.045	ACE2 | BMP2 | BMP4 | COL1A1 | CXCL16 | CYP1B1 | DDR1 | EGFR | EGR1 | ESR1 | ESR2 | IGF1R | IL18 | IL6R | INHBA | INSR | ITGA2 | MYOCD | NPR3 | PAK1 | PAPPA | PDGFD | PDGFRB | PLAUR | PTHLH | SERPINE1 | SOX9 | SYNE2 | XDH	.
Inflammatory response	1.04e-05		-1.925	ACKR3 | ANO6 | AXL | C1QTNF3 | CAPG | CD44 | CDCP1 | CERS6 | CREB3 | CSRP3 | CXCL16 | CYP19A1 | DDIT3 | EGFR | EGR1 | EPAS1 | EPHA2 | ESR1 | FGFR1 | FYN | GADD45A | GATA3 | GPRC5B | GPX1 | IER3 | IL18 | IL1R1 | IL33 | IL6R | INHBA | ITGA2 | ITGA5 | LIF | LOXL2 | LPL | METRNL | MFHAS1 | NEDD9 | NFIL3 | NGF | NOS2 | NTN1 | NUPR1 | OLR1 | PIK3CG | PLAUR | PLGRKT | PMP22 | PREX1 | PTX3 | PXK | REL | …	.
Unresectable advanced cancer	1.05e-05			AXL | CYP19A1 | DDR1 | DDR2 | EGFR | EPHA2 | ESR1 | ESR2 | FGFR1 | IGF1R | INSR | MET | PDGFRA | PDGFRB | PGF | SSTR1 | TOP2A	.
PDGFRA mutation positive gastrointestinal stromal tumor	1.05e-05			DDR1 | DDR2 | EPHA2 | FYN | PDGFRA | PDGFRB	.
Abnormal morphology of lung	1.06e-05			CCN2 | EGFR | ELK3 | EPAS1 | ESR2 | HES1 | HSD11B1 | LIF | LMNB1 | LPL | MSN | NEDD4L | NOS2 | PTHLH | RCN3 | REL | SERPINE1 | TGFBI | TIMP3 | TK1 | WNT5A	.
Malignant islet cell tumor	1.06e-05			AXL | EPAS1 | FGFR1 | MET | PDGFRA | PDGFRB | SSTR1 | TOP2A	.
Morphology of tumor cell lines	1.08e-05			ATP1B2 | CD44 | CDCP1 | CRYAB | DDIT3 | EFNA5 | EGFR | EGLN3 | EGR1 | ESR1 | FOSL1 | FYN | GPX8 | HES1 | IGF1R | INHBB | LIF | LOXL2 | NGF | PAK1 | PDGFRB | PLD1 | SNAI2 | SOX9 | TIMP3 | TRIB2 | WNT5A	.
Progressive metastatic adenocarcinoma	1.1e-05			AXL | CYP19A1 | DDR1 | DDR2 | EGFR | EPHA2 | ESR1 | FGFR1 | IGF1R | INSR | MET | PDGFRA | PDGFRB	.
Outgrowth of pheochromocytoma cell lines	1.12e-05		0.166	CRYAB | ESR1 | NGF | PLK2 | SPRY2	.
Accelerated phase chronic myelogenous leukemia	1.16e-05			AXL | DDR1 | DDR2 | EPHA2 | FYN | PDGFRA | PDGFRB | TOP2A | TSPO	.
Size of bone	1.18e-05			BMP2 | BMP4 | CCN2 | CD44 | COL1A1 | CTHRC1 | CYP19A1 | CYP1B1 | DDR2 | ESR1 | ESR2 | FBLIM1 | FOSL1 | IBSP | IFRD1 | IGF1R | IL1R1 | INSR | ITGA2 | JUNB | LIF | LIFR | NOS2 | NPR3 | PIK3CG | PLCL1 | PTHLH | SFRP2 | SOX9 | SPRED2 | VDR	.
Cell proliferation of sarcoma cell lines	1.2e-05		0.807	CCN2 | CNN1 | EGR1 | ESR1 | ESR2 | FOSL1 | FYN | HSD11B1 | IGF1R | IL18 | INHBA | INSR | JUNB | MEF2C | MET | MYOCD | PDGFRA | PLAGL1 | SERPINE1 | SNAI2 | SPRY2 | TIMP3	.
Migration of vascular cells	1.22e-05		-1.849	ACKR3 | ADAMTS1 | BMP2 | BMP4 | CD44 | CREB3 | CYP1B1 | EGFR | EGR1 | FGFR1 | GATA3 | IL33 | NDP | NRP1 | PAK1 | PAPPA | PDGFRB | PIK3CG | PLAUR | PLPP3 | PRKD1 | RCAN2 | ROBO2 | SERPINE1 | TAGLN2 | TGFBI | VASH1	.
Stage IV epithelial cancer	1.22e-05			AXL | CD44 | CYP19A1 | DDR1 | DDR2 | EGFR | EPHA2 | ESR1 | ESR2 | FGFR1 | IGF1R | INSR | MET | PDGFRA | PDGFRB | TOP2A	.
Bleeding	1.24e-05		1.4	ACKR3 | ADGRG1 | AXL | CHRNB1 | CNN1 | CYP19A1 | DDIT3 | EGFR | EPAS1 | ESR1 | ESR2 | F2RL2 | F5 | FSHR | IL18 | IL1R1 | IL33 | INHA | INHBA | INSR | KRT8 | LIF | NOS2 | NPHS2 | NPR3 | NRP1 | PDE3B | PDGFRA | PDGFRB | PLPP3 | PTX3 | RASGRP1 | REL | SCN1B | SERPINE1 | SERPINE2 | SMAD2 | SPRED2 | SSTR1 | VDR | VWF	.
Migration of cancer cells	1.28e-05		-0.25	CCN2 | CD44 | DDR1 | DSG2 | EGFR | ESR2 | IGF1R | ITGA5 | MAP2 | MET | NEDD9 | NRP1 | PAK1 | PDGFD | PGF | PLAUR | SERPINE1 | SFRP2 | SNAI2 | SPRY2 | TM4SF1 | WNT5A	.
Shape change of tumor cell lines	1.34e-05		-0.536	EFNA5 | EGFR | EPHA2 | GBP2 | HES1 | IL6R | INHBB | ITGA5 | MAP3K5 | MET | NEDD9 | NGF | NTN1 | PAK1 | PLD1 | PRKD1 | PVR | SDC1 | SNAI2 | SPRY2	.
Hyperinsulinism	1.36e-05		-0.302	CPE | GPX1 | IGF1R | IL33 | INHBB | INSR | MET | MGAT4A | NEU3 | NGF | NOS2 | TIMP3	.
Contact growth inhibition of tumor cell lines	1.36e-05		-0.132	BMP2 | BMP4 | CTH | EGR1 | ESR1 | FGFR1 | IGF1R | LIF | NGF | REL | SMAD2 | TOP2A	.
Synthesis of estrogen	1.42e-05		0.971	BMP4 | CYP19A1 | CYP1B1 | ESR2 | FSHR | HSD17B1 | IGF1R | LIF | TSPO	.
Quantity of gonadal cells	1.42e-05		-0.136	ADAMTS1 | BMP4 | CYP19A1 | EGR1 | EHD4 | EPAS1 | ESR1 | ESR2 | FSHR | FSTL3 | FYN | IGF1R | IL6R | INHA | INHBA | INSL3 | NOS2 | PLCL1 | SLC25A28 | VDR | WNT5A	.
Progressive metastatic carcinoma	1.52e-05			AXL | CYP19A1 | DDR1 | DDR2 | EGFR | EPHA2 | ESR1 | FGFR1 | IGF1R | INSR | MET | PDGFRA | PDGFRB | SSTR1	.
Proliferation of prostate cancer cell lines	1.55e-05		-1.826	ACKR3 | ACP3 | AMACR | AXL | CD44 | CHEK1 | CREB3 | EGFR | EGR1 | EPAS1 | ESR2 | ETV1 | FABP5 | FST | FYN | IGF1R | INHA | INHBA | JUNB | KCTD12 | MET | NASP | NGF | NR2F1 | PDGFRA | PMEPA1 | PRKD1 | SLC7A5 | SOX9 | SRM | TACC2 | VDR	.
Organization of cytoskeleton	1.56e-05	Decreased	-2.878	A2M | ARHGAP20 | ARHGEF2 | ARHGEF28 | AXL | BBS5 | BMP2 | BMP4 | CAMK1G | CAPG | CAVIN3 | CCN2 | CD44 | CDC14A | CENPF | CHEK1 | COL1A1 | CRYAB | CYP19A1 | DDR1 | EFHC1 | EFNA5 | EGFR | EGR1 | EHD2 | EML1 | EPB41L3 | EPHA2 | ESR1 | FGFR1 | FHL3 | FMNL3 | FSHR | FYN | GATA3 | GFRA1 | HMGB2 | IFRD1 | IFT20 | IGF1R | IL18 | IL1R1 | IL33 | INA | INHBA | INSR | KCNJ2 | LIF | LIFR | LMNB1 | LRP8 | MAP2…	.
Cellular infiltration	1.56e-05		-0.874	ACE2 | ADAM19 | AXL | CCN2 | CD44 | CD55 | CRYAB | CXCL16 | CYP19A1 | EGFR | EGLN3 | EPAS1 | EPHA2 | ESR1 | ESR2 | ETV5 | FST | IL18 | IL1R1 | IL33 | IL6R | JUNB | LCAT | LIF | LMNB1 | MAP3K5 | MET | NDRG1 | NOS2 | NRP1 | NTN1 | PCOLCE2 | PGF | PIK3CG | PLAUR | PREX1 | PTX3 | S100A10 | SERPINE1 | SERPINE2 | SOD3 | TIMP3 | TREM1 | VDR | VWF	.
Formation of cartilage tissue	1.58e-05	Decreased	-2.219	BMP2 | BMP4 | CCN2 | CREB3L1 | SOX6 | SOX9	.
Synthesis of carbohydrate	1.61e-05		-1.163	ALG3 | B3GNT3 | BMP2 | CCN2 | CEMIP | CHST11 | CHST8 | DGKH | DUSP6 | ENPP1 | F2RL2 | FABP3 | FABP5 | FGFR1 | FSHR | GFPT1 | GFRA1 | GMPPB | GPAT3 | GPC4 | GRB10 | HS3ST5 | HS6ST2 | IGF1R | IL18 | INPP5F | INSR | LCAT | LPL | NGF | NOS2 | PAK1 | PDGFRB | PGM3 | PIK3CG | PLD1 | PLEK | PLEKHA2 | PMM2 | PRPS2 | PTGFR | RHOQ | SCAP | SDC1 | SERINC5 | SLC27A1 | SLC2A10 | STARD10	.
Development of mammary tumor	1.62e-05		-0.042	ANO6 | BMP2 | CDCP1 | CHEK1 | CREB3 | ESR1 | FABP5 | FGFR1 | GADD45A | HTATIP2 | IGF1R | MET | NEDD9 | REL | SERPINE1 | SMYD5 | TM4SF1 | WNT5A	.
Metabolism of vitamin	1.67e-05		-0.147	ACP3 | ALDH1L2 | CRABP2 | CYP1B1 | DHRS3 | DHRS9 | FGFR1 | GCLC | GPC4 | LIF | LPL | LRP8 | MTHFD2 | RBP4 | SDC1 | SLC2A3 | SNAI2 | VDR | VNN1	.
Cell movement of keratinocytes	1.7e-05	Decreased	-2.03	CCN2 | EFNA5 | EGFR | GADD45A | IFT20 | ITGA2 | ITGA5 | KRT2 | PAK1 | PIK3CG | SERPINB2 | SERPINE1 | SMAD2 | VDR	.
Locally advanced soft tissue sarcoma	1.7e-05			DDR1 | DDR2 | EPHA2 | FGFR1 | PDGFRA | PDGFRB | TOP2A	.
Blast phase myeloid neoplasm with eosinophilia	1.72e-05			AXL | DDR1 | DDR2 | EPHA2 | FGFR1 | FYN | PDGFRA | PDGFRB	.
Blast phase lymphoid neoplasm with eosinophilia	1.72e-05			AXL | DDR1 | DDR2 | EPHA2 | FGFR1 | FYN | PDGFRA | PDGFRB	.
Chronic phase myeloid/lymphoid neoplasm with eosinophilia	1.72e-05			AXL | DDR1 | DDR2 | EPHA2 | FGFR1 | FYN | PDGFRA | PDGFRB	.
Formation of cardiac valve	1.73e-05			ACKR3 | ADAM19 | BMP2 | BMP4 | EGFR | GATA3 | ROBO2 | SNAI2 | SOX9	.
Proliferation of mononuclear leukocytes	1.77e-05		-1.528	A2M | ACP3 | AMACR | ANO6 | AXL | BHLHE40 | BMP4 | CCN2 | CCND2 | CD44 | CD55 | Cmah | CTH | EGR1 | EHD3 | EHD4 | EPHA2 | ESR1 | FYN | GADD45A | GATA3 | HES1 | IGF1R | IL18 | IL1R1 | IL33 | IL6R | IMPDH1 | INHBA | INSR | ITGA5 | JUNB | MEF2C | MSN | NABP1 | NFIL3 | NGF | NOS2 | PGF | PIK3CG | PIM2 | PLAUR | PLD1 | PLEKHA2 | PRKD1 | PTPRN | PVR | RASGRP1 | RASGRP3 | RCAN2 | REL | RHOQ | RRAS | SLC…	.
Abnormal morphology of renal glomerulus	1.8e-05			BHLHE40 | BMP4 | CD55 | EHD3 | EHD4 | ESR1 | FYN | LCAT | NOS2 | NPHS2 | PDGFRB | SERPINE1 | XDH	.
Development of Visual system	1.86e-05		-0.082	ACE2 | ADAMTS9 | ATP1B2 | BMP4 | COL1A1 | CRYAB | CYP1B1 | DDIT3 | EFEMP1 | EGFR | EGLN3 | EGR1 | ELK3 | EPHA2 | FGFR1 | FOXL2 | FST | FYN | HES1 | HS6ST2 | IL1R1 | INHBB | LIF | LRP8 | LYVE1 | MET | NDP | NGF | NOS2 | RBP4 | ROBO2 | SERPINE1 | SFXN3 | SLC4A3 | SMAD2 | SNAI2 | SOX9 | SSTR1 | TNFRSF12A | WARS1 | WNT2B	.
Enteritis	1.86e-05		0.828	ATP11C | AXL | CD44 | CDC42EP3 | CEMIP | CHRNB1 | COL1A1 | DDIT3 | DHRS9 | EGLN3 | ESR1 | ESR2 | FOSL1 | FOXL2 | GBP2 | GPX1 | HSD11B1 | IL18 | IL1R1 | IL33 | IL6R | IMPDH1 | INSL3 | MAP3K5 | NFIL3 | NOS2 | NPR3 | PDGFRA | PIK3CG | PIM2 | PLD1 | SCN1B | SERPINE1 | SLC7A11 | TNFRSF12A | TOP2A | TREM1 | TSPO | VDR | VNN1 | XDH	.
Quantity of ovarian follicle	1.89e-05		0.668	ADAMTS1 | CCN2 | CHST8 | CYP19A1 | EFNA5 | ESR1 | ESR2 | FSHR | HSD17B1 | IGF1R | INHA | INHBA | INHBB | NGF	.
Progressive adenocarcinoma	1.89e-05			AXL | CYP19A1 | DDR1 | DDR2 | EGFR | EPHA2 | ESR1 | FGFR1 | IGF1R | INSR | MET | PDGFRA | PDGFRB | TOP2A	.
Formation of muscle cells	1.9e-05		-0.104	BMP4 | CHRNB1 | CSRP3 | DDR1 | IGF1R | KRT8 | LIF | LMNB1 | MAP3K5 | MEF2C | MET | NOS2 | PAPPA | PDGFRA | PDGFRB | PMP22 | RRAS | SDC1 | SERPINE1 | SPRY2 | TNFRSF12A	.
Hereditary skeletal myopathy	1.94e-05			B3GALNT2 | CCN2 | COL1A1 | COL21A1 | CRYAB | CSRP3 | EGR1 | ESR1 | ESR2 | ETV1 | FST | GARS1 | GFPT1 | GMPPB | IER2 | KCNJ2 | LOXL2 | LPL | NGF | PFN2 | PMP22 | RBP4 | RBP7 | SLC7A11 | SOD3 | SYNE2 | TAGLN | TGFBI | TIMP3 | WARS1	.
Interaction of DNA	1.96e-05		-0.124	BMP2 | CCN2 | CYP1B1 | DDIT3 | EGFR | EGR1 | EPAS1 | ESR1 | ESR2 | FOSL1 | FOXL2 | GATA3 | GBP2 | GFPT1 | GPX1 | HMGB2 | IER3 | IL18 | IL1R1 | IL33 | IL6R | INSR | ITGA2 | ITGA5 | JUNB | LIF | LPL | MYOCD | NGF | NOS2 | NR2F1 | OLR1 | PAK1 | PDGFRB | PGF | PIK3CG | PLK3 | REL | SMAD2 | SNAI2 | SOX9 | TAGLN | TOP2A | TRIB3 | VDR	.
Myeloproliferative neoplasm with eosinophilia	1.99e-05			DDR1 | DDR2 | FGFR1 | PDGFRA | PDGFRB	.
Unresectable metastatic solid tumor	2.02e-05			CYP19A1 | DDR1 | DDR2 | EGFR | EPHA2 | ESR1 | ESR2 | FGFR1 | MET | PDGFRA | PDGFRB | PGF | TOP2A	.
Abnormal morphology of uterus	2.02e-05			ADAMTS1 | AXL | CD44 | CHST8 | CYP19A1 | EFEMP1 | ESR1 | ESR2 | FSHR | INHA | LIF | NOS2 | VDR	.
Morphogenesis of cardiovascular system	2.03e-05	Decreased	-2.383	ADAM19 | ANKRD1 | BMP2 | BMP4 | COL1A1 | CYP1B1 | DHRS3 | DSG2 | EPHA2 | FGFR1 | GATA3 | HEG1 | HES1 | INSR | MEF2C | MET | NGF | NRP1 | PGF | PIK3CG | ROBO2 | SFRP2 | SMAD2 | SNAI2 | SOX9 | WNT5A	.
Cell movement of tumor cells	2.04e-05		-0.007	CCN2 | CD44 | DDR1 | DSG2 | EGFR | ESR2 | IGF1R | MAP2 | MET | NEDD9 | NRP1 | PAK1 | PDGFD | PGF | PLAUR | SERPINE1 | SFRP2 | SNAI2 | SPRY2 | TM4SF1 | WNT5A	.
Interstitial lung disease	2.04e-05			CCN2 | CD44 | CD55 | CRYAB | DDR1 | DDR2 | EGFR | EGR1 | FGFR1 | FOSL1 | IL1R1 | IL6R | IMPDH1 | PDGFD | PDGFRA | PDGFRB | PHGDH | PTHLH | SERPINE1 | SLC7A11 | WNT5A	.
Binding of DNA	2.08e-05		-0.314	BMP2 | CCN2 | CYP1B1 | DDIT3 | EGFR | EGR1 | EPAS1 | ESR1 | ESR2 | FOSL1 | FOXL2 | GATA3 | GBP2 | GFPT1 | GPX1 | HMGB2 | IER3 | IL18 | IL1R1 | IL33 | IL6R | INSR | ITGA2 | ITGA5 | JUNB | LIF | LPL | MYOCD | NGF | NOS2 | NR2F1 | OLR1 | PAK1 | PDGFRB | PGF | PIK3CG | PLK3 | REL | SMAD2 | SNAI2 | SOX9 | TAGLN | TRIB3 | VDR	.
Uptake of L-tryptophan	2.09e-05	Decreased	-2	SLC1A5 | SLC3A2 | SLC7A5 | WARS1	.
Metastatic unresectable advanced malignant tumor	2.1e-05			CYP19A1 | DDR1 | DDR2 | EGFR | ESR1 | ESR2 | FGFR1 | PDGFRA | PDGFRB | TOP2A	.
Advanced squamous cell cancer	2.11e-05			AXL | CD44 | CIP2A | DDR1 | DDR2 | EGFR | FGFR1 | IGF1R | INSR | MET | PDGFRA | PDGFRB | PIK3CG | TOP2A	.
Cardiac lesion	2.12e-05		0.394	ACE2 | BNIP3 | CCN2 | CSRP3 | CYP1B1 | DSG2 | EGR1 | ESR2 | FGFR1 | FSTL3 | GPX1 | HSD11B1 | IGF1R | LPL | MAP3K5 | MEF2C | MYOCD | NEXN | NOS2 | PAK1 | PTX3 | SERPINE1 | SMAD2 | TIMP3 | VDR	.
Proliferation of lymphocytes	2.12e-05		-1.432	A2M | ACP3 | AMACR | ANO6 | AXL | BHLHE40 | BMP4 | CCN2 | CCND2 | CD44 | CD55 | Cmah | CTH | EGR1 | EHD3 | EHD4 | EPHA2 | ESR1 | FYN | GADD45A | GATA3 | HES1 | IGF1R | IL18 | IL1R1 | IL33 | IL6R | IMPDH1 | INHBA | INSR | ITGA5 | JUNB | MEF2C | MSN | NABP1 | NFIL3 | NGF | NOS2 | PGF | PIK3CG | PIM2 | PLAUR | PLD1 | PLEKHA2 | PRKD1 | PVR | RASGRP1 | RASGRP3 | RCAN2 | REL | RHOQ | RRAS | SLC39A10 | …	.
Metabolism of reactive oxygen species	2.14e-05		0.315	ACE2 | BMP2 | BNIP3 | CCN2 | CD44 | CRYAB | CTH | CYP1B1 | DDIT3 | EGFR | EPAS1 | ESR2 | FDXR | FOXL2 | FYN | GPX1 | GPX3 | IL18 | IL33 | INSR | ITGA5 | LCAT | LIF | MAP3K5 | MET | NGF | NOS2 | OLR1 | PAK1 | PIK3CG | PLAUR | PREX1 | PRSS23 | PTGFR | RBP4 | RGS6 | RRAS | SESN2 | SH3BP1 | SOD3 | SPRY2 | SRXN1 | TAGLN | TLR6 | VDR | WNT5A | XDH	.
Hemostasis	2.14e-05		-1.259	A2M | ADGRG1 | ANO6 | ASGR2 | AXL | COL1A1 | DGKH | EHD2 | EHD3 | F2RL2 | F5 | FYN | GATA3 | H3C8 | HS3ST5 | IL33 | ITGA2 | ITPK1 | LRP8 | MAP3K5 | NOS2 | PDGFRA | PIK3CG | PLAUR | PLEK | SERPINB2 | SERPINE1 | SERPINE2 | TREM1 | VWF	.
Morphology of reproductive system	2.15e-05			ACP3 | ADAMTS1 | AXL | BMP4 | CCND2 | CD44 | CHST8 | CNN1 | CYP19A1 | DDR1 | EFEMP1 | EGFR | EGR1 | EHD2 | EHD4 | ESR1 | ESR2 | ETV5 | FOXL2 | FSHR | FST | FSTL3 | GRB10 | HSD11B1 | IGF1R | IL1R1 | INHA | INHBA | INHBB | INSL3 | INSR | KRT8 | LBH | LIF | LIFR | LRP8 | MET | NABP1 | NOS2 | NPR3 | NUCB2 | NUPR1 | PDE3B | PGF | PLK2 | PTX3 | RBP4 | SEC23IP | SEPTIN4 | SERPINE1 | SERPINE2 | SNAI2 | S…	.
Interstitial fibrosis	2.15e-05		0.914	CSRP3 | EGR1 | FGFR1 | FSTL3 | GPX1 | IGF1R | IMPDH1 | LPL | MAP3K5 | NOS2 | PAK1 | PDGFRA | PDGFRB | PTHLH | PTX3 | WNT5A | XDH	.
Genitourinary tumor	2.16e-05		-1.671	A2M | ACE2 | ACP3 | ACP4 | ADAM19 | ADAMTS1 | ADAMTS20 | ADAMTS9 | ADGRG1 | ADGRL4 | ALDH1L2 | AMACR | AMIGO2 | ANKRD1 | ANKRD55 | ANO4 | ANO6 | ARHGAP20 | ARHGEF2 | ARHGEF28 | ARRDC4 | ASGR2 | ASNS | ASRGL1 | ATP11C | AXL | B3GALNT2 | B3GNT3 | BARD1 | BBS5 | BCAT1 | BCHE | BEND6 | BHLHE40 | BMP2 | BMP4 | BNIP3 | BPIFC | BRINP1 | C11orf24 | CA5B | CAPG | CCDC80 | CCN2 | CCND2 | CD44 | CD55 | CDC1…	.
Stage 2 resected desmoid tumor	2.16e-05			DDR1 | DDR2 | ESR1 | ESR2 | FGFR1 | PDGFRA | PDGFRB | TOP2A	.
Ovarian cyst	2.16e-05		0.254	CYP19A1 | ESR1 | ESR2 | FSHR | INHA | NGF | PLCL1 | SMAD2	.
Advanced desmoid tumor	2.16e-05			DDR1 | DDR2 | ESR1 | ESR2 | FGFR1 | PDGFRA | PDGFRB | TOP2A	.
Unresectable desmoid tumor	2.16e-05			DDR1 | DDR2 | ESR1 | ESR2 | FGFR1 | PDGFRA | PDGFRB | TOP2A	.
Migration of connective tissue cells	2.23e-05	Decreased	-2.087	ARHGEF28 | BMP2 | CCN2 | CD44 | COL1A1 | CXCL16 | DAPK3 | DDR2 | FGFR1 | FOSL1 | IL33 | ITGA5 | KCNMA1 | MET | PAK1 | PDGFD | PGF | PLAUR | PMP22 | RAP2A | RASGRP1 | SYNE2	.
Metastatic advanced gastrointestinal stromal tumor	2.26e-05			DDR1 | DDR2 | EPHA2 | FGFR1 | FYN | PDGFRA | PDGFRB	.
Atherogenesis	2.27e-05			CD44 | CREB3 | CXCL16 | CYP19A1 | DDR1 | ESR1 | F5 | IL33 | LPL | NOS2 | SERPINE1 | VDR | VNN1	.
Differentiation of osteoblastic-lineage cells	2.28e-05		-1.375	BMP2 | BMP4 | CREB3L1 | CTHRC1 | DDR2 | EGFR | ENPP1 | EPHA2 | FBLIM1 | FGFR1 | FOSL1 | IL6R | INHBA | ITGA5 | JUNB | LRP8 | MEF2C | NRP1 | PDLIM7 | PLCL1 | PRKD1 | PTHLH | SFRP2 | SMAD2 | SNAI2 | SOX9	.
Proliferation of hematopoietic progenitor cells	2.28e-05		-0.194	BMP2 | BMP4 | CCND2 | EGFR | EGR1 | EPAS1 | FGFR1 | FYN | GATA3 | IGF1R | IL33 | INHBA | JUNB | LIF | MEF2C | PIK3CG | PRKD1 | RASGRP1 | RASGRP3 | SFRP2 | SNAI2 | SOX6 | TIMP3 | TNFRSF12A | TOX | WNT2B | WNT5A	.
Differentiation of bone cells	2.31e-05		-1.248	BMP2 | BMP4 | CREB3L1 | CTHRC1 | DDR2 | EGFR | ENPP1 | EPHA2 | FBLIM1 | FGFR1 | FOSL1 | FSHR | FSTL3 | IL18 | IL33 | IL6R | INHBA | ITGA5 | JUNB | LIF | LRP8 | MEF2C | NOS2 | NRP1 | PDLIM7 | PGF | PLCL1 | PRKD1 | PTHLH | SFRP2 | SLC1A5 | SMAD2 | SNAI2 | SOX9 | WNT5A	.
Formation of muscle	2.45e-05		-0.276	ANKRD1 | BMP2 | BMP4 | CENPF | CHRNB1 | CRYAB | CSRP3 | DDR1 | EHD2 | EPHA2 | ETV1 | FHL3 | FST | IGF1R | ITGA5 | KRT8 | LIF | LMNB1 | MAP3K5 | MEF2C | MET | NEU3 | NOS2 | NTN1 | PAPPA | PDGFRA | PDGFRB | PLD1 | PMP22 | RBP4 | RRAS | SDC1 | SERPINE1 | SPRY2 | TNFRSF12A | WNT5A	.
HER2 positive metastasis	2.47e-05			CYP19A1 | DDR2 | EGFR | EPHA2 | ESR1 | ESR2 | FGFR1 | PDGFRA | PDGFRB | TOP2A	.
Colitis	2.48e-05		0.907	ATP11C | AXL | CD44 | CDC42EP3 | CEMIP | COL1A1 | DDIT3 | DHRS9 | EGLN3 | ESR1 | ESR2 | FOSL1 | FOXL2 | GBP2 | GPX1 | HSD11B1 | IL18 | IL1R1 | IL33 | IL6R | IMPDH1 | INSL3 | MAP3K5 | NFIL3 | NOS2 | NPR3 | PDGFRA | PIK3CG | PIM2 | PLD1 | SERPINE1 | SLC7A11 | TNFRSF12A | TREM1 | TSPO | VDR | XDH	.
Synthesis of L-amino acid	2.53e-05		0	BCAT1 | CTH | GPT | NOS2 | PHGDH | PSAT1 | PSPH | PYCR1 | SERINC5	.
Endothelial cell development	2.58e-05		-0.828	ADAMTS1 | AXL | BMP2 | BMP4 | CD44 | COL1A1 | EGR1 | FGFR1 | GPX1 | HEG1 | HMGB2 | IL18 | IL33 | INHBA | ITGA2 | KCNJ2 | LOXL2 | MEF2C | MET | NDP | NGF | NRP1 | NTN1 | PGF | PIK3CG | PLAUR | PRKD1 | RCAN2 | SERPINE1 | SNAI2 | TNFRSF12A | VASH1 | WNT5A | XDH	.
Chronic myeloid leukemia	2.61e-05			AXL | BCAT1 | CD44 | CDCP1 | CHEK1 | DDR1 | DDR2 | EPHA2 | ESR2 | FYN | HES1 | IDH2 | IL1R1 | IMPDH1 | PDGFRA | PDGFRB | PGF | SERPINB2 | TOP2A | TSPO	.
Proliferation of smooth muscle cells	2.64e-05		-1.235	ACE2 | BMP2 | BMP4 | COL1A1 | CXCL16 | CYP1B1 | DDR1 | EGFR | EGR1 | ESR1 | ESR2 | IGF1R | IL18 | IL6R | INHBA | INSR | ITGA2 | MYOCD | NPR3 | PAK1 | PAPPA | PDGFD | PDGFRB | PLAUR | PTHLH | SERPINE1 | SYNE2 | XDH	.
Mineralization of bone	2.67e-05		-0.558	ANO6 | BMP2 | BMP4 | CREB3L1 | DDR1 | DDR2 | ENPP1 | ESR1 | ESR2 | FST | IBSP | ITGA2 | MEF2C | NOS2 | PDLIM7 | PTHLH | RCAN2 | SOX9 | VDR	.
BCLC stage C hepatocellular carcinoma	2.7e-05			AXL | DDR2 | EPHA2 | FGFR1 | MET | PDGFRA | PDGFRB | TOP2A	.
Cell viability of neurons	2.79e-05		-0.752	A2M | AMIGO2 | BMP2 | BMP4 | CCN2 | CHEK1 | EFNA5 | EGFR | EGR1 | EHD4 | GATA3 | GFRA1 | GPX1 | HMGB2 | IGF1R | IL6R | LIF | MET | NGF | NTN1 | PLAGL1 | REL | SNAP25 | TRIB3	.
Migration of melanoma cell lines	2.79e-05		-1.838	CCN2 | CD44 | EGFR | EPHA2 | GATA3 | ITGA2 | KRT8 | MSN | NGF | NRP1 | PAK1 | PLCL1 | SDC1 | SHC4 | WNT5A	.
Gonadogenesis	2.9e-05		0.141	ADAMTS1 | AXL | BMP4 | CCN2 | CCND2 | CIP2A | CYP19A1 | DUSP13 | EGR1 | EHD4 | ESR1 | ESR2 | ETV5 | FOXL2 | FSHR | FST | FSTL3 | GATA3 | HMGB2 | IFT20 | INHA | INHBA | INHBB | INSL3 | INSR | LIF | LRP8 | NGF | NOS2 | NUPR1 | PDGFRA | PGM3 | PTPRN | RBP4 | SEC23IP | SEPTIN4 | SERPINE1 | SFRP2 | SNAI2 | SOX9 | TK1 | VDR | WDR19 | WNT5A	.
Breast or colorectal cancer	2.93e-05		-0.426	A2M | ACE2 | ACKR3 | ADAM19 | ADAMTS1 | ADAMTS20 | ADAMTS9 | ADGRG1 | ADGRL4 | ALDH1L2 | AMACR | AMIGO3 | ARHGAP20 | ARHGEF2 | ARHGEF28 | ASNS | ATP11C | ATP1B2 | AXL | B3GNT3 | B3GNT9 | BARD1 | BCAT1 | BCHE | BEND6 | BHLHE40 | BMP2 | BMP4 | C11orf24 | C1QTNF3 | CAMK1G | CAPG | CAVIN3 | CCDC80 | CCN2 | CCND2 | CD44 | CDC14A | CDC42EP3 | CDCP1 | CDH12 | CEMIP | CENPF | CGRRF1 | CHAC1 | CHEK1 | CHS…	.
Progressive metastatic gastrointestinal stromal tumor	2.96e-05			DDR1 | DDR2 | EPHA2 | FGFR1 | FYN | PDGFRA | PDGFRB	.
Female genital tract serous carcinoma	3e-05			B3GNT3 | CNN1 | CYP19A1 | DDR2 | EGFR | ENPP1 | ESR2 | FXYD1 | GATA3 | GPX3 | HSD11B1 | IL18 | IL33 | INA | KCNMA1 | LIFR | LRP8 | MEF2C | MET | PDGFRA | PIK3CG | PLAUR | PLCL1 | PMP22 | POLQ | PWWP3B | RRAS | SERPINB8 | SLC7A5 | SNAI2 | SPC25 | TIMP3 | TK1 | TOP2A | VAMP8	.
Pelvic serous carcinoma	3e-05			B3GNT3 | CNN1 | CYP19A1 | DDR2 | EGFR | ENPP1 | ESR2 | FXYD1 | GATA3 | GPX3 | HSD11B1 | IL18 | IL33 | INA | KCNMA1 | LIFR | LRP8 | MEF2C | MET | PDGFRA | PIK3CG | PLAUR | PLCL1 | PMP22 | POLQ | PWWP3B | RRAS | SERPINB8 | SLC7A5 | SNAI2 | SPC25 | TIMP3 | TK1 | TOP2A | VAMP8	.
Myocardial dysfunction	3.01e-05		-1.082	ACE2 | ACKR3 | ANKRD1 | BNIP3 | CSRP3 | DSG2 | EGFR | ESR1 | ESR2 | FSTL3 | GPX1 | HSD11B1 | IBSP | IER3 | ITGA5 | NEXN | NOS2 | PTX3 | SERPINE1 | SLC2A10 | SOX6 | SOX9 | TIMP3 | VDR | XDH	.
Malignant peripheral nerve sheath tumor	3.03e-05			CD44 | DDR1 | DDR2 | EGFR | FGFR1 | MET | PDGFRA | PDGFRB | TOP2A	.
Folliculogenesis	3.07e-05		0.923	BMP4 | CCN2 | CCND2 | CYP19A1 | ESR1 | ESR2 | FOXL2 | FSHR | FST | INHA | INHBA | INSL3 | LIF | NGF | PTPRN	.
Primary solid tumor	3.08e-05			ADAM19 | AXL | B3GNT3 | BARD1 | CD44 | CYP19A1 | DDR1 | DDR2 | EFEMP1 | EFNA5 | EGFR | EPHA2 | ESR1 | ESR2 | ETV1 | FGFR1 | GFRA1 | IGF1R | INSR | MAP1LC3C | MET | MTHFD2 | PDGFD | PDGFRA | PDGFRB | PGF | PLAUR | PSAT1 | REL | S100A10 | SERPINE1 | SSTR1 | TOP2A | WNT5A	.
Synthesis of progesterone	3.2e-05	Increased	2.27	BMP2 | BMP4 | EGFR | EGR1 | ESR1 | FSHR | GSTA3 | INHA | INHBA | SCAP | SMAD2 | TSPO | XDH	.
Polycystic ovary syndrome	3.21e-05			CA5B | CDC42EP3 | CYP19A1 | CYP1B1 | EML1 | ESR1 | ESR2 | FSHR | INHA | INHBB | INSR | PREX1 | SLC7A11 | VDR	.
Left ventricular dysfunction	3.24e-05			ACE2 | ACKR3 | ANKRD1 | BNIP3 | CSRP3 | DSG2 | EGFR | ESR1 | ESR2 | FSTL3 | GPX1 | HSD11B1 | IBSP | IER3 | NEXN | NOS2 | PTX3 | SERPINE1 | SLC2A10 | SOX9 | TIMP3 | VDR | XDH	.
Invasion of tumor	3.24e-05		-1.888	ACKR3 | BMP2 | CCN2 | CD44 | EGFR | EPHA2 | ESR1 | HES1 | ITGA2 | ITGA5 | LOXL2 | MET | NEDD9 | NRP1 | PDGFRA | PLAUR | PLD1 | RASGRP1 | REL | SDC1 | SERPINE1 | SNAI2 | WNT5A	.
Imatinib-resistant chronic phase chronic myeloid leukemia	3.31e-05			DDR1 | EPHA2 | FYN | PDGFRA | PDGFRB	.
Imatinib resistant accelerated phase chronic myelogenous leukemia	3.31e-05			DDR1 | EPHA2 | FYN | PDGFRA | PDGFRB	.
Drug resistance of lung cancer cell lines	3.31e-05		-0.463	AXL | DUSP6 | EGFR | MET | MTHFD2	.
Differentiation of granulosa cells	3.31e-05			EGFR | ESR1 | ESR2 | FOXL2 | INHBA	.
Dermatofibrosarcoma protuberans	3.31e-05			DDR1 | DDR2 | PDGFRA | PDGFRB | TOP2A	.
Lower respiratory tract disorder	3.32e-05		-1.131	ADAM19 | CA5B | CCN2 | CHRNB1 | COL21A1 | CPE | CYP1B1 | DDR1 | EGFR | ESR2 | FABP5 | GATA3 | GCLC | HSD11B1 | IL1R1 | INSR | KCNMA1 | LIF | LMNB1 | LPL | MSN | NEDD4L | NOS2 | PDE3B | PTHLH | RCN3 | SERPINE1 | SESN2 | SLC7A11 | SSTR1 | TIMP3 | TK1 | TOP2A | TREM1 | TSPO | VDR | WNT5A | ZGRF1	.
Progressive hepatocellular carcinoma	3.34e-05			AXL | DDR2 | EPHA2 | FGFR1 | MET | PDGFRA | PDGFRB | TOP2A	.
Size of cells	3.35e-05			ANO6 | ATP1B2 | CD44 | CERS6 | CREB5 | CYP19A1 | DSC2 | EGFR | EGR1 | EHD2 | EPHA2 | ESR1 | ESR2 | FYN | GADD45A | GFRA1 | GPX1 | IFRD1 | IFT20 | IGF1R | IL18 | IL1R1 | IL33 | IL6R | INSR | KCNMA1 | KRT8 | LIF | LMNB1 | MAP1LC3C | MET | MSN | NGF | NPR3 | PAK1 | PDE3B | PGF | PIM2 | PLD1 | PTGFR | RASGRP1 | RBP4 | SERPINE1 | SERPINE2 | SLC6A9 | SYN1 | TPCN1 | VDR	.
Myelitis	3.36e-05		-1.418	AMACR | AXL | BHLHE40 | CD44 | CDCP1 | CERS6 | CRYBB1 | DDIT3 | EHD3 | EHD4 | ESR1 | ESR2 | IGF1R | IL18 | IL1R1 | INHBA | LIF | NFIL3 | NGF | NOS2 | NUAK1 | REL | RRAS | SDC1 | SERPINB1 | SMAD2 | TOP2A | VDR | VWF | XDH	.
Ventricular dilatation	3.36e-05			ACE2 | ACKR3 | ADAM19 | BNIP3 | CSRP3 | FSTL3 | GPX1 | HSD11B1 | NEXN | NOS2 | SERPINE1 | TIMP3	.
Synthesis of testosterone	3.37e-05		-0.797	BMP4 | C1QTNF3 | CYP19A1 | ESR1 | ETV1 | FSHR | HSD17B1 | INSL3 | LIF | TSPO	.
Proliferation of lymphatic system cells	3.38e-05		-1.785	A2M | ACP3 | AMACR | ANO6 | AXL | BHLHE40 | BMP2 | BMP4 | CCN2 | CCND2 | CD44 | CD55 | Cmah | CTH | EGR1 | EHD3 | EHD4 | EPHA2 | ESR1 | FYN | GADD45A | GATA3 | HES1 | IGF1R | IL18 | IL1R1 | IL33 | IL6R | IMPDH1 | INHBA | INSR | ITGA5 | JUNB | LIF | MEF2C | MSN | NABP1 | NFIL3 | NGF | NOS2 | PGF | PIK3CG | PIM2 | PLAUR | PLD1 | PLEKHA2 | PRKD1 | PVR | RASGRP1 | RASGRP3 | RCAN2 | REL | RHOQ | RRAS …	.
Activation of cells	3.52e-05	Decreased	-2.221	ACKR3 | ANO6 | AXL | BHLHE40 | BMP2 | BNIP3 | BRINP1 | CCN2 | CD44 | CD55 | CHST11 | COL1A1 | CPE | CREB3L1 | CRYAB | CTH | CYP19A1 | DDIT3 | DGKH | EGFR | F2RL2 | F5 | FGFR1 | FYN | GADD45A | GATA3 | GPX1 | HSD11B1 | IER3 | IL18 | IL1R1 | IL33 | IL6R | IMPDH1 | INHBA | INSR | ITGA5 | KCNJ2 | KCNMA1 | KRT2 | KRT8 | LIF | LOXL2 | MET | METRNL | NDRG1 | NFIL3 | NGF | NOS2 | NUAK1 | NUCB2 | PDGFRA |…	.
Proliferation of vascular cells	3.61e-05		-1.39	ACE2 | BMP2 | BMP4 | CD44 | COL1A1 | CYP1B1 | EGR1 | FGFR1 | IGF1R | IL18 | IL33 | INSR | MEF2C | NDP | NRP1 | PAK1 | PAPPA | PDGFRB | PLAUR | PRKD1 | PTHLH | RCAN2 | SERPINE1 | SNAI2 | SYNE2 | TNFRSF12A | VASH1 | XDH	.
Breast carcinoma	3.72e-05		-0.651	ADAMTS1 | ADAMTS20 | ADAMTS9 | ARHGAP20 | ARHGEF2 | AXL | BARD1 | BCAT1 | BMP4 | CCDC80 | CCND2 | CD44 | CDC14A | CDC42EP3 | CDH12 | CENPF | CHEK1 | CIP2A | CNN1 | COL1A1 | CPE | CREB3 | CYP19A1 | DAPK3 | DDIT3 | DDR1 | DDR2 | DGKH | EFEMP1 | EFHC1 | EGFR | EGR1 | EPAS1 | EPHA2 | ERICH3 | ESR1 | ESR2 | ETV1 | F5 | FGFR1 | FOSL1 | FOXL2 | FSTL3 | FYN | GATA3 | GEN1 | GFRA1 | GPR85 | GPX3 | IER3 | …	.
Stage IV malignant tumor	3.72e-05			AXL | CD44 | CYP19A1 | DDR1 | DDR2 | EFEMP1 | EGFR | EPHA2 | ESR1 | ESR2 | FGFR1 | IGF1R | INSR | MET | PDGFRA | PDGFRB | PGF | PIK3CG | SSTR1 | TOP2A	.
G1 phase	3.74e-05		0.146	AXL | BARD1 | BCAT1 | BHLHE40 | BMP2 | CAVIN3 | CCND2 | CYP1B1 | DDIT3 | EGFR | EGR1 | ESR1 | ESR2 | GADD45A | GATA3 | HES1 | IGF1R | INHBA | INSR | ITGA5 | LIF | LMNB1 | MAP3K5 | MET | MYOCD | NASP | NGF | NUAK1 | PAPPA | PDGFRA | PIM2 | PLK2 | PLK3 | REL | SOX6 | SOX9 | SPRY2 | SSTR1	.
Non-small cell lung carcinoma	3.75e-05		0.251	ACE2 | ADAM19 | ADAMTS1 | ADAMTS20 | AMACR | ARHGAP28 | ASNS | AXL | B3GNT3 | BARD1 | BCAT1 | BCHE | BRINP1 | C11orf24 | CAMK1G | CAPG | CCDC80 | CCN2 | CCND2 | CD44 | CD55 | CDC42EP3 | CDH12 | CEMIP | CENPF | CHEK1 | CIP2A | CLDN1 | COL1A1 | COL21A1 | CPE | CRABP2 | CREB3L1 | CREB5 | CRYAB | CRYBG1 | CTH | CYP19A1 | CYP1B1 | DDIT3 | DDR1 | DDR2 | DGKH | DUSP6 | EGFR | EGLN3 | EPAS1 | EPB41L3 | E…	.
Differentiation of pheochromocytoma cell lines	3.79e-05		-0.526	ESR1 | ETV5 | FGFR1 | FOSL1 | HES1 | NGF | PLAGL1 | PLAUR | RASGRP1 | RGS6 | RHOQ | SPRY2	.
Migration of keratinocytes	3.79e-05		-1.567	CCN2 | EGFR | GADD45A | IFT20 | ITGA2 | KRT2 | PAK1 | PIK3CG | SERPINB2 | SERPINE1 | SMAD2 | VDR	.
Primary colon adenocarcinoma	3.83e-05			DDR2 | EGFR | EPHA2 | FGFR1 | IGF1R | PDGFRA | PDGFRB	.
Refractory metastatic colorectal cancer	3.83e-05			DDR2 | EGFR | EPHA2 | FGFR1 | PDGFRA | PDGFRB | PGF	.
Metastatic RAS mutation negative colorectal cancer	3.83e-05			DDR2 | EGFR | EPHA2 | FGFR1 | PDGFRA | PDGFRB | PGF	.
Unresectable RAS mutation negative colorectal cancer	3.83e-05			DDR2 | EGFR | EPHA2 | FGFR1 | PDGFRA | PDGFRB | PGF	.
Unresectable KRAS wild-type metastatic colorectal cancer	3.83e-05			DDR2 | EGFR | EPHA2 | FGFR1 | PDGFRA | PDGFRB | PGF	.
Growth of ovarian follicle	3.92e-05		1.883	CCND2 | EGFR | ESR1 | ESR2 | FSHR | IGF1R | INHA | INHBA | INSL3 | NGF	.
Progressed metastatic solid tumor	3.93e-05			AXL | DDR1 | DDR2 | EGFR | EPHA2 | FGFR1 | FYN | IGF1R | INSR | MET | PDGFRA | PDGFRB | PGF | PIK3CG	.
Formation of eye	3.95e-05		-0.082	ACE2 | ADAMTS9 | ATP1B2 | BMP4 | COL1A1 | CRYAB | CYP1B1 | DDIT3 | EFEMP1 | EGFR | EGLN3 | EGR1 | ELK3 | EPHA2 | FGFR1 | FOXL2 | FST | FYN | HES1 | HS6ST2 | IL1R1 | INHBB | LIF | LRP8 | LYVE1 | MET | NDP | NOS2 | RBP4 | ROBO2 | SERPINE1 | SFXN3 | SLC4A3 | SMAD2 | SNAI2 | SOX9 | SSTR1 | TNFRSF12A | WARS1 | WNT2B	.
Cell movement of mononuclear leukocytes	4.13e-05		-1.757	ACE2 | ACKR3 | ANO6 | AXL | CCN2 | CD44 | CD55 | CDCP1 | COL1A1 | CREB3 | CXCL16 | EGFR | ESR1 | ESR2 | FABP5 | FYN | GATA3 | IL18 | IL33 | IL6R | INHBA | INSR | ITGA2 | ITGA5 | MLLT11 | MSN | NEDD9 | NFIL3 | NGF | NOS2 | NTN1 | PIK3CG | PLAUR | PVR | QPCT | RAP2A | RASGRP1 | SERPINE1 | SERPINE2 | TIMP3 | TNFSF18 | WNT5A | YARS1	.
Morphology of muscle	4.15e-05			ADAM19 | ADGRG1 | BMP4 | CCN2 | CD55 | CRYAB | CSRP3 | CYP19A1 | CYP1B1 | EFEMP1 | EGFR | ENPP1 | ESR1 | ESR2 | ETV1 | FST | FSTL3 | GPX1 | GRB10 | HSD11B1 | IER3 | IFRD1 | IGF1R | IL18 | IL33 | IL6R | INHBA | INHBB | INSR | LIF | LMNB1 | LPL | MAP3K5 | MEF2C | MET | MYOCD | NOS2 | PLD1 | PRKD1 | PTGFR | RBP4 | RCAN2 | SERPINE1 | SNAP25 | TLL2 | VDR	.
Cytostasis	4.23e-05		0.273	ACKR3 | BHLHE40 | BMP2 | BMP4 | CRABP2 | CTH | EGFR | EGR1 | EPB41L3 | ESR1 | FGFR1 | GBP2 | IGF1R | LIF | LXN | MET | MYCBP | NGF | NOS2 | NR2F1 | PAK1 | REL | SMAD2 | TOP2A | TSPO	.
Glomerulosclerosis	4.23e-05		0.151	ACE2 | ADAM19 | CCN2 | CD55 | CYP1B1 | ESR1 | FGFR1 | FYN | IMPDH1 | LCAT | NOS2 | NPHS2 | PDGFRB | PTHLH | SMAD2 | TK1 | WNT5A | XDH	.
Ossification of bone	4.23e-05		-0.555	BMP4 | CCN2 | CREB3L1 | DHRS3 | ENPP1 | ESR1 | ESR2 | IGF1R | LIF | NPR3 | PAPPA | PDGFRA | PLAGL1 | PLK2 | PTHLH | SFRP2 | VDR | WNT5A	.
Stage I-III hormone receptor-positive lymph node positive breast cancer	4.25e-05			CYP19A1 | ESR1 | ESR2	.
Abnormal morphology of Pectoral muscle	4.25e-05			FST | INHBA | INHBB	.
Primary estrogen receptor positive malignant neoplasm of breast	4.25e-05			CYP19A1 | ESR1 | ESR2	.
Neurometabolic disorder due to serine deficiency	4.25e-05			PHGDH | PSAT1 | PSPH	.
Early stage breast ductal carcinoma in situ	4.25e-05			CYP19A1 | ESR1 | ESR2	.
Estrogen receptor positive breast ductal carcinoma in situ	4.25e-05			CYP19A1 | ESR1 | ESR2	.
Stage 0 breast cancer	4.25e-05			CYP19A1 | ESR1 | ESR2	.
Branching of sympathetic neuron	4.25e-05			LIFR | NGF | WNT5A	.
Stage I-III lymph node-negative breast cancer	4.25e-05			CYP19A1 | ESR1 | ESR2	.
Urination disorder	4.27e-05		0.07	ACE2 | ADAMTS1 | BMP4 | CCN2 | CD55 | CYP19A1 | DDR1 | EHD3 | EHD4 | ESR1 | ESR2 | FYN | GADD45A | IDH2 | INSL3 | INSR | KCNMA1 | LCAT | LPL | NEDD4L | NOS2 | NPHS2 | NPR3 | PTHLH | SCN1B | SERPINE1 | SNAP25 | VDR | VWF | XDH	.
Advanced liver tumor	4.29e-05			AXL | DDR2 | EGFR | EPHA2 | ESR1 | FGFR1 | MET | PDGFRA | PDGFRB | SSTR1 | TOP2A	.
Atelectasis	4.29e-05		0.905	CD44 | EGFR | EPAS1 | IGF1R | LIF | LPL | MET | NEDD4L | PLAGL1 | PTHLH | RCN3	.
CD20 positive acute lymphocytic leukemia	4.3e-05			AXL | DDR1 | DDR2 | EPHA2 | FYN | IMPDH1 | PDGFRA | PDGFRB | TOP2A	.
Abnormal morphology of epithelial tissue	4.33e-05			ACE2 | ACP3 | AXL | BMP4 | CCN2 | CD44 | Cmah | CTHRC1 | CYP19A1 | DDR1 | EGFR | EHD3 | EHD4 | ELK3 | EPAS1 | ESR1 | ESR2 | FGFR1 | FSHR | FST | GADD45A | IBSP | IGF1R | IL1R1 | INHA | INHBA | INHBB | KRT8 | LIF | NPHS2 | NR2F1 | PDGFRB | PTHLH | RCN3 | REL | SPRY2 | SYNE2 | VDR | XDH	.
Development of digestive system	4.42e-05		-0.881	ACP4 | BMP2 | BMP4 | CCND2 | COL1A1 | DHRS3 | EGFR | ETV1 | FGFR1 | FST | GATA3 | HES1 | IGF1R | IL1R1 | IL6R | INHBA | ITGA5 | KRT8 | MAP2 | MEF2C | MET | MYOCD | NFIL3 | NRP1 | PDE3B | PDGFRA | PTHLH | SFRP2 | SMAD2 | SNAI2 | SOX9 | SPRY2 | TOX | TSPO | VWF | WDR19 | WNT5A	.
Apoptosis of muscle cells	4.43e-05		-1.809	ACE2 | BMP2 | BMP4 | BNIP3 | CDC42EP3 | CRYAB | DDIT3 | DSG2 | DUSP6 | FOSL1 | FSTL3 | GPX1 | IGF1R | IL18 | IL33 | INHBA | LIF | MAP3K5 | MYOCD | NGF | NOS2 | NTN1 | PLD1 | TIMP3 | VNN1 | VWF	.
Lung adenocarcinoma	4.43e-05		1.342	ACE2 | ADAM19 | AMACR | ARHGAP28 | ASNS | AXL | B3GNT3 | BARD1 | BCAT1 | BCHE | BRINP1 | CAMK1G | CAPG | CCDC80 | CCND2 | CD44 | CDC42EP3 | CDH12 | CEMIP | CENPF | CHEK1 | CIP2A | CLDN1 | COL1A1 | COL21A1 | CPE | CRABP2 | CREB3L1 | CREB5 | CRYAB | CRYBG1 | CTH | CYP1B1 | DDR1 | DDR2 | EGFR | EGLN3 | EPAS1 | EPB41L3 | EPHA2 | ERICH3 | ESR1 | ESR2 | ETV1 | FGFR1 | FKBP11 | FXYD5 | GADD45A | GATA3 |…	.
Morphology of digestive system	4.45e-05			AMACR | BMP4 | CCND2 | CD55 | CTHRC1 | CYBRD1 | CYP19A1 | EFEMP1 | EGFR | EGLN3 | EGR1 | EHD4 | ESR1 | ESR2 | FABP5 | FGFR1 | FST | FSTL3 | GFRA1 | GPAT3 | GPX1 | HES1 | IBSP | IFRD1 | IGF1R | IL1R1 | IL33 | INHA | INHBA | INHBB | INSR | JUNB | KRT8 | LIF | LPL | MET | MTHFD2 | NEU3 | NFIL3 | NOS2 | PDE3B | PIK3CG | PREX1 | PTHLH | REL | SMAD2 | SOX6 | SOX9 | SPRY2 | STARD10 | SYTL2 | TGFBI | TIM…	.
Fertility	4.49e-05		0.575	ADAMTS1 | AXL | BMP4 | CPE | CYP19A1 | EFEMP1 | EHD4 | ESR1 | ESR2 | FOXL2 | FSHR | FST | FYN | HSD17B1 | IGF1R | INHA | INHBA | INHBB | INSL3 | INSR | KRT8 | LIF | NOS2 | NPR3 | PTPRN | PTX3 | SEC23IP | SERPINE2 | SLC25A28 | SNAI2 | TK1 | TPST2 | VDR	.
Locally advanced gastrointestinal stromal neoplasia	4.53e-05			DDR1 | DDR2 | EPHA2 | FGFR1 | PDGFRA | PDGFRB	.
Chemoresistant chronic phase chronic myeloid leukemia	4.53e-05			AXL | DDR1 | EPHA2 | FYN | PDGFRA | PDGFRB	.
Chemoresistant accelerated phase chronic myelogenous leukemia	4.53e-05			AXL | DDR1 | EPHA2 | FYN | PDGFRA | PDGFRB	.
Metastatic HER2 positive cancer	4.54e-05			CYP19A1 | DDR2 | EGFR | EPHA2 | ESR1 | ESR2 | FGFR1 | PDGFRA | PDGFRB | TOP2A	.
Angiogenesis of eye	4.54e-05		-0.308	CRYAB | EPHA2 | FGFR1 | LYVE1 | MET | NOS2 | ROBO2 | SERPINE1 | TNFRSF12A | WARS1	.
Metastatic HER2 positive solid malignant tumor	4.54e-05			CYP19A1 | DDR2 | EGFR | EPHA2 | ESR1 | ESR2 | FGFR1 | PDGFRA | PDGFRB | TOP2A	.
Survival of superior cervical ganglion neurons	4.75e-05			BMP2 | EHD4 | GFRA1 | NGF	.
Formation of osteoprogenitor cells	4.75e-05		0.152	FST | INHA | INHBA | PTHLH	.
Inflammation of gastrointestinal tract	4.77e-05		0.626	ATP11C | AXL | CD44 | CDC42EP3 | CEMIP | CHRNB1 | COL1A1 | CYP19A1 | DDIT3 | DHRS9 | EGLN3 | EPB41L3 | ESR1 | ESR2 | FOSL1 | FOXL2 | GBP2 | GPX1 | HSD11B1 | IL18 | IL1R1 | IL33 | IL6R | IMPDH1 | INSL3 | KCNMA1 | MAP3K5 | NFIL3 | NOS2 | NPR3 | PDGFRA | PIK3CG | PIM2 | PLD1 | SCN1B | SERPINE1 | SLC7A11 | TNFRSF12A | TOP2A | TREM1 | TSPO | VDR | VNN1 | XDH	.
Development of breast cancer cell lines	4.78e-05		0.387	ADAM19 | CD44 | DUSP6 | EGFR | EPAS1 | ESR1 | ESR2 | IBSP | IGF1R | KRT8 | MYCBP | NUPR1 | PAK1 | SERPINE2	.
Synthesis of steroid hormone	4.8e-05	Increased	2.158	BMP2 | BMP4 | CYP21A2 | FDXR | GSTA3 | HSD11B1 | IGF1R | IL18 | INHBA | NR2F1 | SERPINE2 | TSPO	.
Advanced breast cancer	4.88e-05			ADAMTS1 | CD44 | CYP19A1 | EFEMP1 | EGFR | EPHA2 | ESR1 | ESR2 | MET | PIK3CG | SERPINE1 | SMAD2 | SNAI2 | TOP2A | VDR	.
Cell movement of kidney cancer cell lines	4.9e-05		-0.686	CDCP1 | EPHA2 | ESR2 | FGFR1 | NEU3 | NRP1 | TGFBI	.
Unresectable pancreatic endocrine tumor	4.9e-05			AXL | FGFR1 | MET | PDGFRA | PDGFRB | SSTR1 | TOP2A	.
Secretion of aldosterone	4.9e-05		-0.216	BHLHE40 | EGR1 | FST | INHBA | NFIL3 | PRKD1 | VDR	.
Metastatic medullary thyroid carcinoma	4.9e-05			AXL | DDR1 | EGFR | FGFR1 | MET | PDGFRA | PDGFRB	.
Movement of adenocarcinoma cell lines	5e-05		-0.707	ARHGEF28 | CD44 | CDCP1 | EGFR | FOSL1 | NDRG1 | NRP1 | SNAI2	.
Myocardial infarction	5.01e-05		-1.947	CA5B | CD44 | CD55 | DUSP6 | ESR1 | FSTL3 | GCLC | IGF1R | IL1R1 | IL6R | INSR | KCNJ2 | KRT8 | LRP8 | NGF | NOS2 | OLR1 | PDE3B | PTX3 | SERPINE1 | SESN2 | SLC7A11 | VDR | VWF	.
Inflammation of artery	5.08e-05			ESR1 | GATA3 | IL1R1 | IL6R | IMPDH1 | JUNB | TIMP3 | TK1 | VDR	.
Vascular lesion	5.18e-05		0.104	ACKR3 | CD44 | COL1A1 | CREB3 | CXCL16 | CYP19A1 | DDR1 | EGR1 | ESR1 | F5 | GPX1 | IL18 | IL1R1 | IL33 | LCAT | LPL | MYOCD | NOS2 | PAPPA | PGF | PIK3CG | PTX3 | SDC1 | SERPINE1 | SLC2A10 | TIMP3 | VDR | VNN1 | VWF	.
Mass of fat pad	5.21e-05		-0.115	BCHE | CYP19A1 | EHD2 | ESR1 | FSHR | GPAT3 | IL18 | IL1R1 | INSR | LIF | LPL | NPR3 | PDE3B | PGF | SERPINE1 | VDR	.
Interaction of epithelial cells	5.21e-05		-0.324	ADGRG1 | CCN2 | CD44 | EFNA5 | EGFR | IL1R1 | ITGA2 | ITGA5 | KRT8 | NTN1 | PLAUR | RRAS | SMAD2 | SNAI2 | TIMP3 | WNT5A	.
Papillary carcinoma	5.21e-05			ADAMTS1 | AMACR | ASNS | AXL | CD44 | CDC42EP3 | CENPF | EGFR | FGFR1 | FHL3 | GBP2 | GPX1 | GPX3 | HSD11B1 | INSR | ITGA5 | KRT8 | LDLRAD3 | LRP8 | MET | MFHAS1 | NOS2 | PDGFRA | PDGFRB | POLQ | PWWP3B | RRAS | SLC2A3 | SLC7A11 | SMAD2 | SNAI2 | SRPX | TIMP3 | TOP2A | WNT5A	.
Differentiation of osteoblasts	5.28e-05		-1.66	BMP2 | BMP4 | CREB3L1 | CTHRC1 | DDR2 | EGFR | ENPP1 | EPHA2 | FBLIM1 | FGFR1 | FOSL1 | IL6R | INHBA | ITGA5 | JUNB | LRP8 | MEF2C | NRP1 | PDLIM7 | PRKD1 | PTHLH | SFRP2 | SMAD2 | SNAI2 | SOX9	.

## Sheet: Sheet6
Upstream regulators affected by LY294002 in granulosa cells					.
Upstream Regulator	Molecule Type	Activation z-score	p-value of overlap	Target Molecules in Dataset	.
beta-estradiol	chemical - endogenous mammalian	-1,066	1.87e-38	A2M | ABCA1 | ABCB1 | ACP3 | ACTC1 | ACVR2A | ADAMDEC1 | ADAMTS1 | ADGRL4 | ADORA1 | ALCAM | ALDH18A1 | ALG3 | APOA1 | APOD | ARID5B | ARL4A | ARSB | ASB9 | ATF3 | AURKA | B4GALT1 | BAMBI | BCAT1 | BCL2L11 | BCL6 | BCS1L | BEX2 | BHLHE40 | BMP2 | C1QTNF6 | C3 | C8orf44-SGK3/SGK3 | CA14 | CASP4 | CCDC80 | CCL4 | CCN2 | CCND1 | CD44 | CD55 | CDC20 | CDC6 | CDKN1A | CHRM3 | CITED4 | CLCA2 | CLDN11 |…	.
TNF	cytokine	0,491	3.7e-33	A2M | ABCA1 | ABCC3 | ACADS | ADORA1 | AGFG2 | ALCAM | AMH | ANGPT2 | ANKRD1 | ANKRD55 | APOA1 | APOBEC3B | ARF4 | ARHGDIB | ARID5B | ATF3 | B4GALT1 | BAMBI | BCL2L11 | BCL6 | BHLHE40 | BHLHE41 | BMP2 | C3 | CASP4 | CASP8 | CCDC80 | CCL4 | CCN2 | CCND1 | CD36 | CD44 | CD55 | CDH13 | CDK4 | CDKN1A | CHST2 | CLDN11 | CLDN5 | COL1A2 | CREB3 | CSF1 | CTSC | CTSK | CTSL | CXCL12 | CXCL16 | CYBB | CYP1…	.
dexamethasone	chemical drug	-0,461	3.52e-28	ABCA1 | ABCB1 | ABCC3 | ABHD2 | ACADS | ACTC1 | ACVR2A | ADAMTS1 | ADGRE3 | ADGRL1 | AKAP13 | AKAP6 | ALCAM | ALDH18A1 | AMY2B | ANKRD1 | ANO4 | APOA1 | APOD | ARMC8 | ASPN | ATF3 | ATF7IP2 | B4GALT4 | BCAT2 | BCL2L11 | BCL6 | BHLHE40 | BHLHE41 | BLVRB | BMP2 | BNIP3 | C3 | CA8 | CASP8 | CCL4 | CCN2 | CCND1 | CD36 | CD44 | CD55 | CDC6 | CDK4 | CDKN1A | CEP63 | CEP70 | CLDN5 | CNN2 | COL1A2 | CSF1…	.
TP53	transcription regulator	-0,577	1.44e-24	A2M | ABCA1 | ABCB1 | ACADS | ACSF2 | ACSL6 | ADGRE5 | AKAP13 | ALDH18A1 | ANKRD1 | APOA1 | ARL6IP1 | ATF3 | ATG4A | AURKA | BAG3 | BCAT1 | BCL2L11 | BHLHE40 | BHLHE41 | BNIP3 | CA9 | CARHSP1 | CASP4 | CASP8 | CCDC80 | CCL4 | CCN2 | CCND1 | CD36 | CD44 | CDC20 | CDC6 | CDK4 | CDKN1A | CHD3 | CHN2 | CLCA2 | CLPP | CNN2 | COL1A2 | CPOX | CREB3 | CSF1 | CSRP1 | CSTB | CTSH | CTSK | CXCL12 | CYP19A1 …	.
lipopolysaccharide	chemical drug	-1,998	3.26e-24	ABCA1 | ABCB1 | ABCC3 | ACTC1 | ACVR2A | ADAMTS1 | ADAP2 | ADORA1 | AIG1 | AKAP13 | AKR1A1 | ALCAM | ANGPT2 | ANKRD1 | APOA1 | APOBEC3B | ARL4A | ATF3 | ATP1A2 | BACH2 | BAG3 | BAMBI | BANK1 | BCL2L11 | BCL6 | BMP2 | C3 | CARHSP1 | CASP4 | CASP8 | CCL4 | CCN2 | CCND1 | CD36 | CD44 | CD55 | CD9 | CDC6 | CDK4 | CDKN1A | CEMIP | CLDN5 | CNKSR3 | CNNM2 | COL12A1 | COL1A2 | CREB3L2 | CREB5 | CRIM1 | C…	.
TGFB1	growth factor	0,709	3.49e-24	ABCA1 | ACP3 | ACSL6 | ACTC1 | ADAMTS3 | ADORA1 | ALDH18A1 | AMY2B | ANKRD1 | ARF4 | ARID5B | ARL4A | ASPN | ATF3 | AURKA | B3GALT2 | BAMBI | BCAT1 | BCL2L11 | BCL6 | BDH1 | BHLHE40 | BMP2 | C3 | CALB2 | CASP4 | CASP8 | CCL4 | CCN2 | CCND1 | CD36 | CD44 | CD55 | CD9 | CDC20 | CDK4 | CDKN1A | CEMIP | CLCA2 | CNN2 | COL12A1 | COL1A2 | CREB3 | CRMP1 | CSF1 | CSRP1 | CTSC | CTSH | CTSK | CTSL | CXCL1…	.
CG	complex	1,576	5.38e-22	ABCB1 | ACP3 | ADAMTS1 | ADAMTS9 | ADCYAP1 | ARID5B | BAMBI | BCAT1 | BHLHE40 | BMP2 | CASP4 | CCDC86 | CCND1 | CDC6 | CDK4 | CDKN1A | CLDN11 | CPM | CREB5 | CSF1 | CTSV | CXCL12 | CYP19A1 | DUSP6 | EFNB2 | EGR1 | EMB | EPAS1 | EPHA7 | EREG | F2RL1 | FABP5 | FAS | FASLG | FOSL2 | FYN | FZD1 | GSTM3 | GYS1 | HK2 | HPSE | HSD11B1 | ID2 | IER3 | IGFBP2 | IL13RA2 | IL33 | ITGA4 | ITGB3 | ITGB5 | ITPR…	.
ESR2	ligand-dependent nuclear receptor	-0,678	1.54e-21	ABCA1 | ABHD2 | ACTC1 | ADAMTS1 | ADORA1 | ARHGDIB | ARID5B | ARL4A | ATF3 | AURKA | B4GALT1 | BAMBI | BCAT1 | BMP2 | C3 | C8orf44-SGK3/SGK3 | CCN2 | CCND1 | CDC14B | CDH13 | CDK4 | CDKN1A | CHST15 | CHST2 | CLDN11 | COL1A2 | CPM | CRIM1 | CSF1 | CTSH | CXCL12 | CXCL16 | CYP19A1 | DUSP10 | EGR1 | EMB | EMP3 | EREG | F2RL1 | FADS1 | FBLN1 | FBLN5 | FGFR1 | FMOD | FOSL2 | FOXO1 | GNL3 | H1-0 | IFI3…	.
forskolin	chemical toxicant	1,156	2.71e-21	ABCA1 | ACP3 | ADAMTS1 | ADCYAP1 | AKAP13 | APOA1 | ATF3 | B4GALT1 | BAG3 | BAMBI | BCL2L11 | BHLHE40 | CASP4 | CCN2 | CCND1 | CD44 | CD55 | CD9 | CDK4 | CDKN1A | CITED4 | COL1A2 | CSF1 | CTSV | CYP19A1 | CYP27B1 | DDIT4 | DUSP6 | EFNB2 | EGLN3 | EGR1 | EREG | FAS | FASLG | FBLN5 | FDXR | FGFR2 | FOSL2 | FOXO1 | GCH1 | GFRA1 | GNA14 | H19 | H3-3A/H3-3B | HK2 | HMOX1 | HOMER1 | HSD11B1 | ID2 | ID3…	.
PDGF BB	complex	2,042	7.77e-20	ABCA1 | ATF3 | BHLHE40 | C3 | CASP4 | CCN2 | CCND1 | CD44 | CDK4 | CDKN1A | COL12A1 | COL1A2 | CSF1 | CTH | DCBLD2 | DUSP5 | DUSP6 | EGR1 | EREG | FBLN5 | FGFR1 | FZD1 | GFPT2 | GHR | GJA5 | GSS | GUCY1B1 | H19 | HMOX1 | ID3 | IER2 | IER3 | ITGA5 | JUNB | KLF6 | MGST1 | mir-24 | NFIL3 | NOS2 | NR1H3 | NR4A1 | OLR1 | PDGFRA | PDGFRB | PDLIM1 | PHLDA1 | PIM1 | PLAU | PLK2 | POSTN | PRSS35 | RGS2 | …	.
IGF1	growth factor	0,529	1.05e-19	A2M | ABCA1 | AMIGO3 | ANGPT2 | APH1A | BCL2L11 | BHLHE40 | BMP2 | CCDC80 | CCL4 | CCN2 | CCND1 | CD44 | CDK4 | CDKN1A | COL1A2 | CSF1 | CYBB | CYP19A1 | CYP27B1 | DCLK1 | DDIT4 | DUSP6 | EFNB2 | EGR1 | EPAS1 | FBLN1 | FBXO32 | FGFR1 | FHOD3 | FOXO1 | GHR | GPD2 | GPT | HMOX1 | HOPX | HSD11B1 | HSD17B11 | ID2 | IER2 | IER3 | IGFBP2 | INSL3 | ITGA5 | ITGB5 | JUNB | KLF6 | KLHL24 | LPL | MAK16 | MD…	.
ESR1	ligand-dependent nuclear receptor	1,163	2.02e-19	ABCB1 | ABCC3 | ABHD2 | ACTC1 | ADORA1 | AKAP13 | ALCAM | ANAPC5 | APOA1 | ATF3 | AURKA | BCAT1 | BCL2L11 | BCL6 | BMAL1 | BMP2 | C1QTNF6 | C3 | CCL4 | CCND1 | CCNH | CD55 | CDK4 | CDKN1A | CEP70 | CHST2 | CLN3 | CPM | CRIM1 | CTH | CTNS | CTSC | CXCL12 | CYP19A1 | DCBLD2 | DDIT4 | DTNA | DUSP10 | DUSP5 | EFNB2 | EGR1 | EML1 | EREG | F2RL1 | FAM102A | FAS | FBLN1 | FBXW7 | FGFR1 | FGFR2 | FLT3LG …	.
IL4	cytokine	-0,897	7.66e-19	ABCA1 | ACSL6 | AGFG2 | AHCYL1 | AKAP13 | ALG3 | ANKRD55 | APH1A | ARSB | BCAT1 | BCAT2 | BCL6 | BHLHE40 | BNIP3 | C3 | CCDC86 | CCL4 | CCND1 | CD36 | CD44 | CD55 | CDKN1A | CLDN5 | CNRIP1 | COBLL1 | COL1A2 | CPOX | CSF1 | CSTB | CTDNEP1 | CTNNA1 | CTNS | CTSC | CTSK | CTSL | CXCL16 | CYBB | DDIT4 | DUSP10 | EBNA1BP2 | EFHD2 | EFL1 | EHHADH | EPAS1 | F2RL1 | FADS1 | FAS | FASLG | FLNB | FLT3LG | …	.
tetradecanoylphorbol acetate	chemical drug	0,405	1.21e-18	ABCA1 | ABCB1 | ADAMTS1 | ADCYAP1 | ALCAM | ANGPT2 | APOBEC3B | ARF4 | ATF3 | AURKA | BCL6 | BMP2 | C3 | CA8 | CCL4 | CCN2 | CCND1 | CCNH | CD36 | CD44 | CD55 | CDCP1 | CDK4 | CDKN1A | CEMIP | CHST2 | CLEC12B | CSF1 | CTSH | CTSV | CXCL12 | CYBB | CYP19A1 | CYP27B1 | DDIT4 | DERA | DUSP5 | DUSP6 | EEF1AKMT3 | EFNB2 | EGR1 | EREG | FAS | FASLG | FOSL2 | FZD1 | GSDMB | GSTM1 | GZMB | H1-10 | H19 | …	.
HGF	growth factor	0,300	6.53e-18	A2M | ADAMTS1 | AKAP13 | ANGPT2 | ATF3 | AURKA | BMAL1 | BMP2 | CA9 | CASP8 | CCL4 | CCN2 | CCND1 | CD44 | CDC20 | CDC6 | CDK4 | CDKN1A | COL1A2 | CSF1 | CTSK | DUSP6 | EFNB2 | EGR1 | FAIM2 | FAM3C | FASLG | GAB1 | GBA1 | GUCY1B1 | HK2 | HMOX1 | HOMER1 | IER3 | ITPR1 | JUNB | KIF2C | KITLG | KLF6 | LAMC2 | LYVE1 | MAP3K8 | MERTK | MET | MPC1 | NEK3 | NID2 | NOS2 | NR4A1 | NR5A2 | PGAM1 | PGF | PH…	.
GLI1	transcription regulator	-1,668	1.8e-17	ABCC3 | ADGRL1 | APOBEC3B | ATF3 | BCL2L11 | BCL6 | BHLHE41 | C1QTNF3 | CCND1 | CD44 | CDKN1A | CEP70 | CSF1 | DUSP5 | DUSP6 | EFHD2 | EGR1 | EMB | ENPP5 | ETV5 | FAS | FASLG | FOXO1 | FUCA2 | GSDMB | H1-0 | HENMT1 | HEY2 | HPSE | ID2 | ID3 | IER3 | IL33 | KDM7A | KIT | KITLG | KLF5 | KLF6 | KLRC4-KLRK1/KLRK1 | LFNG | MAN1C1 | MEST | MLLT6 | MMP11 | MT2A | MTURN | MYCN | NDRG2 | NIPAL2 | NUDT4 | …	.
progesterone	chemical - endogenous mammalian	1,079	2.88e-17	ABCB1 | ACP3 | ADAMDEC1 | ADAMTS1 | ADCYAP1 | APOD | ARL4A | ATF3 | ATP1A2 | AURKA | BCAT1 | BCL6 | BHLHE40 | BMAL1 | BMP2 | C3 | CCND1 | CD36 | CDKN1A | CLDN5 | COL12A1 | CREB3L2 | CSF1 | CTNNA1 | CTSV | CXCL12 | CYP19A1 | DLC1 | EGR1 | EPAS1 | F2RL1 | FASLG | FGFR2 | FOXO1 | GCH1 | GHR | H19 | HOPX | HSD11B1 | ID3 | IDH2 | IGFBP2 | IL13RA2 | IL33 | ITGA5 | ITGB3 | KCNH2 | KCNK1 | KLF5 | LEPROT …	.
LY294002	chemical drug	0,021	6.38e-17	ABCA1 | ABCB1 | ADAMTS1 | ANGPT2 | ATF3 | AURKA | BCL2L11 | BCL6 | BHLHE40 | BMP2 | CA9 | CASP4 | CCN2 | CCND1 | CD36 | CD44 | CDK4 | CDKN1A | COL1A2 | CXCL16 | CYP19A1 | DUSP6 | EFNB2 | EGR1 | EPAS1 | EREG | FAS | FOXO1 | GPD2 | GSTM3 | HK2 | HMOX1 | IER2 | IER3 | IFRD2 | IGFBP2 | IL1RN | IL33 | ITGB3 | ITGB5 | JUNB | LAMC2 | LMO4 | MAP3K8 | MT2A | NOS2 | NQO1 | NR4A1 | PDE4B | PHLDA1 | PIM1 | P…	.
HRAS	enzyme	0,260	3.05e-16	A2M | ADGRE5 | ANKRD1 | AURKA | BCL2L11 | BNIP3 | CCDC80 | CCN2 | CCND1 | CD44 | CDK4 | CDKN1A | CDON | CNN2 | COL1A2 | CREB3 | CRIM1 | CSF1 | CSRP1 | CTSC | CTSV | CXCL12 | CXXC5 | DUSP6 | EFR3B | EGR1 | EIF2D | EREG | ETV5 | FABP3 | FAS | FNBP1L | FOSL2 | FOXO1 | FZD1 | GNA14 | HEY2 | HMOX1 | ID2 | ITGA4 | ITGA5 | ITGB5 | JUNB | KLF5 | KLF6 | LBH | let-7 | MAP3K8 | MET | MMP23B | MRPL12 | MTHFD…	.
IL1B	cytokine	-0,616	8.24e-16	A2M | ABCC3 | ACP3 | ADAMTS1 | ADAMTS3 | ATF3 | BAMBI | BCL6 | BMP2 | C3 | CASP4 | CCL4 | CCN2 | CCND1 | CD44 | CD55 | CDKN1A | CLEC14A | COL1A2 | CSF1 | CXCL12 | CXCL16 | CYBB | CYP19A1 | CYP27B1 | DDIT4 | DHRS1 | DUSP5 | EGLN3 | EGR1 | EPAS1 | F2RL1 | FABP5 | FAS | FASLG | FGFR2 | FOXO1 | FZD1 | GCH1 | GFRA1 | GHR | GYS1 | GZMB | H1-10 | H19 | H2BC3 | HERC5 | HK2 | HMOX1 | HOMER1 | HSD11B1 | ID…	.
cycloheximide	chemical reagent	1,806	1.13e-15	ABCB1 | ACTC1 | ADCYAP1 | APOA1 | CCL4 | CCN2 | CCND1 | CD44 | CD55 | CDKN1A | COL1A2 | CSF1 | CYP19A1 | DDIT4 | EGR1 | FAS | FASLG | FGFR1 | FOSL2 | HMOX1 | HSD11B1 | IGFBP2 | IL1RN | ITGB3 | ITGB5 | JUNB | JUND | KCND2 | KLF5 | LPL | MME | MMP11 | MYCN | NOS2 | NQO1 | NR1H3 | NR4A1 | OLR1 | PDGFRA | PDGFRB | PERP | PLAU | PLK1 | PTGDS | PTGIS | PTHLH | PTX3 | RCAN1 | RGS2 | RUNX2 | SERPINB2 | S…	.
Vegf	group	-0,307	1.43e-15	A2M | ABCB1 | ADAMTS1 | AGFG2 | AKAP13 | ANGPT2 | ATF3 | AURKA | BCL2L11 | BMAL1 | BMP2 | CASP8 | CD44 | CDC20 | CDC6 | CXCL12 | DCBLD2 | DPF3 | DUSP5 | DUSP6 | EFNB2 | EGR1 | EHHADH | ETV5 | FAIM2 | FAS | GAB1 | GUCY1B1 | HK2 | HMOX1 | HOMER1 | HOPX | HPSE | ITPR1 | KIAA1671 | KIF2C | KITLG | LYVE1 | MAP3K8 | MET | MPC1 | MYCN | NEK3 | NID2 | NR4A1 | NR5A2 | PC | PCDH10 | PGF | PHLDA1 | PIM2 | P…	.
PD98059	chemical - kinase inhibitor	-1,119	2.41e-15	ABCA1 | ANGPT2 | ANKRD1 | APOA1 | APOBEC3B | ATF3 | BCL2L11 | BCL6 | BDH1 | BMP2 | BNIP3 | C3 | CCL4 | CCN2 | CCND1 | CD36 | CD44 | CD55 | CDKN1A | CHN1 | COL1A2 | CTSH | CTSK | CTSL | CYP19A1 | DCBLD2 | DUSP5 | DUSP6 | EGR1 | EMP3 | EPAS1 | EREG | FAM171A1 | FAS | FASLG | HMOX1 | ID3 | IER3 | IL1RN | ITGA4 | ITGB3 | ITGB5 | JUNB | JUND | KRT8 | LPL | MET | MMP11 | MSTN | MYCN | NGF | NOS2 | NQO1…	.
tretinoin	chemical drug	-0,126	2.6e-15	A2M | ABCA1 | ABHD2 | ACTC1 | ADGRE3 | AKR1A1 | APOD | ATF3 | AURKA | BACH2 | BAMBI | BCL6 | BHLHE40 | BMP2 | BNIP3 | BRIX1 | C3 | CA8 | CCL4 | CCN2 | CCND1 | CD36 | CD44 | CD9 | CDC20 | CDK4 | CDKN1A | CHN2 | CLDN11 | COL1A2 | CRAT | CTSC | CTSK | CTSL | CYBB | DDAH2 | DHRS9 | DLC1 | EGR1 | EMP3 | EPHA1 | FABP5 | FGFR1 | FOSL2 | FOXO1 | GBA1 | GFRA1 | GHR | GPX1 | HEY2 | HMOX1 | HS3ST1 | HSD11B1…	.
ATF4	transcription regulator	-1,852	4.06e-15	ABCA1 | ANKRD1 | ATF3 | ATP1A2 | BCAT1 | CA9 | CD55 | CDKN1A | CEMIP | CPOX | CSRP3 | CTH | CYP27A1 | DDIT4 | FAM102A | FAM3C | FYN | GABARAPL2 | GCH1 | GYS1 | IGFBP2 | JAG1 | MGST1 | MRPS7 | MT2A | NID2 | NR1H3 | PEG3 | PHGDH | PMP22 | PSPH | PTX3 | PYCR1 | SESN2 | SHMT2 | SLC1A4 | SLC39A14 | SLC6A9 | SLC7A11 | SLC7A5 | SST | TRPM3	.
IFNG	cytokine	-0,570	5.12e-15	A2M | ABCA1 | ABCB1 | ADAMTS9 | ADORA1 | AIG1 | ANAPC5 | ATF3 | BACH2 | BCL2L11 | BMP2 | C3 | CALB2 | CASP4 | CASP8 | CCL4 | CCN2 | CCND1 | CD36 | CD44 | CD55 | CDC20 | CDH13 | CDK4 | CDKN1A | CIRBP | COL1A2 | CRIM1 | CSF1 | CTSC | CTSH | CTSK | CTSV | CXCL12 | CXCL16 | CYBB | CYP27A1 | DUSP5 | EFNB2 | EGLN3 | EGR1 | ERAP2 | F2RL1 | FABP5 | FAS | FASLG | FBLN1 | FMNL2 | FOXO1 | FXN | FZD1 | GCH1 …	.
IL2	cytokine	-1,064	5.51e-15	ABCA1 | ACSL6 | ACVR2A | AURKA | BCAT1 | BCL6 | BHLHE40 | BMP2 | C3 | CASP4 | CCL4 | CCND1 | CD44 | CD9 | CDC6 | CDK4 | CDKN1A | CHN2 | CRMP1 | CSF1 | CTSC | CTSL | CXCL12 | CYP27A1 | DDIT4 | DOCK9 | DUSP5 | DUSP6 | EPAS1 | FAS | FASLG | FGFR1 | FGFR2 | FLT3LG | FOSL2 | FOXO1 | FYN | GFRA2 | GNL3 | GZMB | HK2 | HOPX | IER3 | IFI6 | IL1RN | ITGA4 | JAK2 | JUNB | JUND | KCNK1 | KIT | KLF6 | KLRC4-K…	.
TCF4	transcription regulator	-1,193	6.53e-15	ADAMTS9 | ADAT2 | ALCAM | APH1A | B4GALT1 | BACH2 | BCL6 | BHLHE40 | BNIP3 | CASP4 | CASP8 | CD55 | CD9 | CDC20 | CDKN1A | CLSTN2 | CREB3L2 | DUS3L | ELAPOR1 | FAS | FASLG | FKBP11 | FOXO1 | H1-0 | HSD11B1 | ID2 | ID3 | IMP4 | ITGB3 | ITGB5 | JAG1 | JAK2 | LMO2 | MRTO4 | NEDD9 | OPTN | PARP8 | PLK2 | PPID | PPIF | RIPOR2 | RPL22L1 | RUNX2 | SDF2L1 | SEC24D | SERINC5 | SHISA5 | SMAD7 | SP140L | SP…	.
8-bromo-cAMP	chemical reagent	-0,090	9.09e-15	ABCA1 | ALDH18A1 | ALG3 | APOA1 | ARSB | B4GALT1 | BMP2 | CCN2 | CCND1 | CDC20 | CDC6 | CDKN1A | CLDN11 | CTNNA1 | CTSK | CTSL | CYP19A1 | EGR1 | FAS | FDXR | FGFR1 | FLNB | FOXO1 | FYN | FZD7 | GCH1 | GHR | GNG12 | GNPTAB | GUCY1B1 | HPSE | ID2 | ID3 | IL11RA | ITGA4 | ITGA9 | ITGB3 | ITPR2 | JAK2 | KIT | KITLG | KRT8 | LTBP1 | MGAT5 | MMP23B | MYLK | NFIL3 | NOS2 | NQO1 | P4HA2 | PDE4B | PDE4D …	.
AGT	growth factor	1,066	1.22e-14	ACTC1 | AMY2B | ANGPT2 | ATF3 | BHLHE40 | BMAL1 | BMP2 | C1QTNF6 | C3 | CASP8 | CCDC80 | CCL4 | CCN2 | CCND1 | CD36 | CD44 | CDC20 | CDH13 | CDK4 | CDKN1A | COL12A1 | COL1A2 | CREB5 | CRIM1 | CTSK | CXCL12 | CYBB | CYP19A1 | DCLK1 | DDAH2 | EFNB2 | EGR1 | EREG | ETV5 | FBLN5 | FDXR | FHOD3 | FIBIN | FNBP1 | FZD1 | FZD7 | GAB1 | GCH1 | GFRA2 | GLDN | GPX1 | GSS | HLF | HMOX1 | ID3 | IGFBP2 | ITGA5…	.
KRAS	enzyme	-0,840	1.99e-14	ABCA1 | ADAMTS1 | ARHGDIB | ATF3 | AURKA | BDH1 | BNIP3 | CCDC125 | CCDC8 | CCDC80 | CCN2 | CCND1 | CD44 | CDK4 | CDKN1A | COL1A2 | CPM | CPOX | CXCL12 | CYBB | DBN1 | DCLK1 | DDR1 | DLC1 | DSE | DUSP5 | DUSP6 | EGR1 | ELMO1 | EREG | ETV5 | F2RL1 | FABP5 | FAS | FASLG | FGFR1 | FKBP11 | FLT3LG | GALNT18 | GBA1 | GNPTAB | GSTM1 | GSTM3 | HK2 | HMOX1 | HOPX | IER3 | IFI6 | IGFBP2 | IL33 | ITGB3 | I…	.
U0126	chemical drug	-0,608	2.5e-14	ABCB1 | ALPK3 | ANGPT2 | ATF3 | BCL2L11 | BHLHE40 | C3 | CA9 | CACNB3 | CCL4 | CCN2 | CCND1 | CD36 | CD44 | CDK4 | CDKN1A | CXCL12 | CYBB | CYP19A1 | DUSP10 | DUSP5 | DUSP6 | EGR1 | EREG | ETV5 | FAIM2 | FGFR2 | FLT3LG | GFPT2 | GRAMD1B | GRIA2 | HMOX1 | IER2 | IER3 | IFT88 | IL13RA2 | ITGA5 | ITGB5 | JAG1 | JUNB | JUND | KLF5 | let-7 | LPL | MET | NETO2 | NNAT | NOS2 | NR4A1 | PHLDA1 | PLAU | PL…	.
CSF1	cytokine	-1,047	2.76e-14	ABCA1 | ADGRE5 | BCL2L11 | BHLHE40 | CCND1 | CD36 | CD9 | CDK4 | CDKN1A | CPM | CSF1 | CTSH | CTSK | CYBB | DUSP5 | EGR1 | F2RL1 | FAS | FASLG | FCGRT | GPT | HERC5 | HK2 | ID2 | IFI35 | IFI6 | IFIH1 | IL11RA | ITGA4 | ITGA5 | ITGB3 | ITGB5 | JUNB | LAP3 | LBR | let-7 | LPL | LYVE1 | MERTK | MVK | MX1 | NOS2 | PLAU | PTPRJ | SERPINB2 | SHISA5 | SLC16A3 | SLC29A1 | SLC7A5 | SPP1 | THBS1 | TNFRSF1B…	.
SMARCA4	transcription regulator	-0,786	3.19e-14	A2M | ABCA1 | ABCB1 | ABHD2 | ABRACL | APOA1 | ARHGDIB | BAMBI | CA14 | CALB2 | CCN2 | CCND1 | CD44 | CDC6 | CDKN1A | CLK1 | CPM | CRIM1 | CSF1 | CTSH | DHRS9 | DUSP6 | DYSF | ECM2 | EGR1 | EMP3 | EPHA1 | EREG | FAS | FGFR2 | FLNB | FOSL2 | FUT1 | GCAT | GPM6A | GPX1 | GYS1 | H1-10 | HCN1 | HENMT1 | HS3ST1 | ID3 | IER3 | ITGA5 | ITPR1 | KCNJ2 | KIT | LAMC2 | LRRC34 | MAP1B | MEIS1 | MELTF | mir-3…	.
JUN	transcription regulator	-0,010	3.82e-14	A2M | ABCB1 | ANKRD1 | ATF3 | BCL2L11 | BEX2 | C3 | CASP4 | CCN2 | CCND1 | CD44 | CDC20 | CDK4 | CDKN1A | COL1A2 | CSF1 | CTSL | CXCL16 | CYP19A1 | DOCK9 | DUSP5 | DUSP6 | EPAS1 | EREG | FAS | FASLG | FBLN5 | GPT | HK2 | HMOX1 | HOMER1 | ID2 | IGFBP2 | JUNB | LTBP1 | MET | MT2A | MTHFR | NGF | NOS2 | NQO1 | NR4A1 | NR5A2 | PAK3 | PCSK1 | PIM1 | PKIB | PLAU | PTGDS | PTHLH | PTPRD | PTPRN | PTX3 |…	.
MAPK1	kinase	3,350	4.87e-14	ARSB | ATF3 | ATP1A2 | AURKA | B3GALT4 | CCDC80 | CCDC82 | CCL4 | CCN2 | CCND1 | CDKN1A | CHST2 | DEPTOR | DSE | EGLN3 | EGR1 | FASLG | FBXO32 | FOSL2 | FOXO1 | GRAMD1B | HERC5 | HMOX1 | HOMER1 | IFI35 | IFI6 | IFIH1 | IL1RN | ITGA5 | ITGB3 | ITPR2 | JUNB | JUND | LAP3 | MAL2 | NMI | NOS2 | NR4A1 | PARP12 | PDLIM3 | PLAU | POSTN | RCAN3 | RGS2 | SFRP2 | SPP1 | SPRY2 | SPRY4 | STC1 | TLR3 | TNFRSF…	.
calcitriol	chemical drug	-1,582	1.38e-13	ABCB1 | ABCC3 | AFAP1L2 | ANGPT2 | APOA1 | ATIC | BCAT1 | C3 | CCND1 | CD44 | CDC20 | CDC6 | CDKN1A | COL1A2 | CPOX | CSF1 | CTSK | CXCL12 | CXCL16 | CYB5R1 | CYBB | CYP19A1 | CYP27B1 | DUSP10 | EFL1 | EGR1 | ETV5 | F2RL1 | FAS | FBXL2 | GHR | GNPDA1 | GSDMB | HK2 | HSPB7 | ID2 | IDH2 | IER3 | IL1RN | ITGA4 | JUNB | KLF5 | LBH | LPL | LTBP1 | MFSD2A | MX1 | MYCN | NEDD9 | NGF | NME4 | NOS2 | OXCT…	.
IKBKB	kinase	-0,080	1.52e-13	ABCA1 | ANKRD1 | ATF3 | BMP2 | C3 | CASP8 | CCL4 | CCN2 | CCND1 | CD44 | CDC6 | CDH13 | CDKN1A | CSF1 | CTSK | CXCL12 | CXCL16 | DUSP6 | EGR1 | EREG | FAS | FASLG | FOXO1 | FYN | GCH1 | HK2 | HMOX1 | IGFBP2 | IL1RN | ITGB3 | ITGB5 | JUNB | KLF5 | KRT8 | MX1 | NGF | NOS2 | PLAU | PLK1 | POSTN | PTX3 | RCAN1 | SEMA3C | SERPINB2 | SLC16A2 | SMAD7 | TLR3 | TMEM176B | TNFRSF1B | VCAM1	.
FGF2	growth factor	-0,931	2.78e-13	ACTC1 | ANGPT2 | BAMBI | BCL6 | BMP2 | BNIP3 | BRIX1 | CCND1 | CDC6 | CDKN1A | CHRM3 | COL1A2 | CSF1 | CTSK | CTSL | CXCL12 | DUSP6 | EFNB2 | EGLN3 | EGR1 | EPAS1 | EREG | ETV5 | FAS | FGFR1 | FGFR2 | FOXO1 | GCH1 | HK2 | HPSE | ID2 | ID3 | IGFBP2 | ITGA4 | ITGA5 | JUNB | KIT | LYVE1 | MACROD1 | MET | MYCN | NOS2 | NR4A1 | NR5A2 | PDGFRA | PDGFRB | PGF | PLAU | PLK2 | PTTG1 | RUNX2 | SCG2 | SESN3…	.
SB203580	chemical drug	0,832	3.38e-13	ADAMTS9 | AMH | ANKRD55 | APOBEC3B | ARHGDIB | ATF3 | BCL2L11 | BMP2 | C3 | CCL4 | CCN2 | CCND1 | CD55 | CDKN1A | CLDN5 | COL1A2 | CTSH | CTSK | EGR1 | EREG | FABP3 | FAS | FASLG | FOXO1 | GLIPR1 | GZMB | HK2 | HMOX1 | IER3 | IFI35 | IL13RA2 | IL1RN | ITGA4 | ITGB3 | JUNB | JUND | LMO2 | MSTN | MX1 | NGF | NOS2 | NQO1 | NR4A1 | OLR1 | OPTN | PATJ | PDE4B | PDGFRA | PDGFRB | PLAU | POSTN | PTGDS |…	.
D-glucose	chemical - endogenous mammalian	0,569	4.46e-13	ABCA1 | ABCB1 | ANGPT2 | ARF4 | ATF3 | BCAT1 | BCL2L11 | BMAL1 | BMP2 | C3 | C8orf44-SGK3/SGK3 | CCN2 | CCND1 | CD36 | CD55 | CDK4 | CDKN1A | COL1A2 | CTH | CTSC | CTSV | CYBB | DDIT4 | DTNA | EGR1 | FABP5 | FAS | FBXO32 | FUT1 | GCH1 | GPX1 | GRIA2 | HK2 | HMOX1 | IER2 | ITGA5 | ITPR1 | ITPR2 | JAG1 | JUNB | LPL | NEU1 | NOS2 | NQO1 | NR4A1 | NRXN1 | OPTN | PC | PCSK1 | PDGFRA | PDGFRB | PGAM1 |…	.
RAF1	kinase	0,184	6.7e-13	ANKRD1 | BCL2L11 | BCL6 | CCND1 | CD44 | CDC6 | CDKN1A | CDON | CHN1 | CLK1 | CTSH | CTSL | DCBLD2 | DUSP5 | DUSP6 | EGR1 | EMP3 | FAM171A1 | FAS | ID3 | IER2 | IER3 | ITGB3 | ITGB5 | MET | MGAT5 | NGF | NQO1 | PC | PHLDA1 | PLAU | PRORP | PTHLH | RND3 | SERPINB2 | SPRY2 | TGM2 | TIAM1 | VASH1 | ZFP36L2	.
actinomycin D	biologic drug	-1,209	6.78e-13	ABCA1 | APOA1 | BCL2L11 | CCN2 | CCND1 | CD55 | CDKN1A | COL1A2 | DDIT4 | EGLN3 | EPAS1 | FAS | FGFR1 | FOSL2 | GCH1 | GUCY1B1 | HMOX1 | HOMER1 | ID2 | ITPR2 | LPL | MADD | NGF | NOS2 | NTRK2 | PAPPA | PERP | PLAU | PTGIS | PTHLH | PTX3 | RGS2 | SLC27A1 | SLC30A1 | SMAD7 | SPP1 | TF | THRB | TNFRSF1B | TP53BP2 | UBE2D1 | VEGFC	.
STAT3	transcription regulator	-0,526	1.25e-12	A2M | ANGPT2 | BACH2 | BCL2L11 | BCL6 | BEX2 | BMP2 | C3 | CA9 | CASP4 | CCL4 | CCN2 | CCND1 | CD44 | CD9 | CDKN1A | CDON | CEP70 | CLCA2 | COL1A2 | CTSK | CTSL | DDIT4 | DUSP5 | EGR1 | EPAS1 | FAM102A | FAS | FASLG | FLRT3 | FZD1 | GBE1 | GLIPR1 | GZMB | H19 | HAVCR1 | HERC5 | HK2 | HMOX1 | ID2 | ID3 | IFI35 | IFI6 | IFIH1 | IL13RA2 | IL1RN | IL33 | ITGA5 | JAG1 | JAK2 | JUNB | KLF5 | KLRC4-KLRK…	.
CHUK	kinase	0,357	1.4e-12	ATF3 | BMP2 | C3 | CASP4 | CCL4 | CCND1 | CDH13 | CDKN1A | CSF1 | CXCL12 | DUSP6 | EREG | FAS | GCH1 | HEY2 | HK2 | HMOX1 | IFI35 | IL1RN | ITGB3 | JUNB | KCNH2 | KLF5 | NGF | PLAU | PLK1 | PTX3 | RCAN1 | SEMA3C | SERPINB2 | SERPINB5 | SLC16A2 | SPP1 | TK1 | TLR3 | TMEM176B | TNFRSF1B | VCAM1 | VEGFC	.
methylprednisolone	chemical drug	-1,377	1.45e-12	A2M | ARL4A | ARSB | ATIC | AZIN1 | BDH1 | BMAL1 | CCL4 | CCN2 | CCND1 | CD36 | CD44 | CD9 | CDH13 | CDKN1A | CTSC | CTSH | CTSV | CYBB | DDIT4 | DHRS9 | DUSP6 | FABP5 | FBLN5 | FBXO32 | GATM | GCH1 | GHR | GNL3 | GPT | GRHPR | GSTK1 | HMOX1 | ID3 | IDH2 | IL1RN | ITGA5 | ITGB5 | ITPR1 | IVNS1ABP | JAK2 | LPL | LYVE1 | MAP3K1 | MMP11 | MVK | MYBBP1A | NR1H3 | NUDT4 | PC | PGAM1 | PLAU | PLIN2 | Q…	.
SP600125	chemical drug	-0,996	2.04e-12	ABCA1 | ABCB1 | ADAMTS9 | APOA1 | APOBEC3B | ATF3 | BCL2L11 | BDH1 | CCL4 | CCN2 | CCND1 | CD44 | CDKN1A | CPM | CREB3L2 | CXCL16 | CYP27B1 | DDIT4 | EGR1 | EMB | FABP5 | FAS | FASLG | FBXO32 | FLRT3 | FOXO1 | H2BC21 | HMOX1 | IL13RA2 | IL1RN | ITGB5 | JUNB | MAGI2 | MTHFR | NEDD9 | NOS2 | NR4A1 | P4HA2 | PARP8 | PDGFRA | PDGFRB | PLK2 | POSTN | PTGDS | PTX3 | QRFPR | RUNX2 | SLC16A6 | SMPDL3A | …	.
NFKBIA	transcription regulator	1,390	2.04e-12	A2M | ADGRE5 | ANKRD1 | APOA1 | BMP2 | BNIP3 | C3 | CASP4 | CASP8 | CCND1 | CD44 | CDC6 | CDH13 | CDKN1A | CITED4 | COL1A2 | CSF1 | CTNNA1 | CXCL12 | DUSP6 | ERAP2 | EREG | FAS | FASLG | FCGRT | FZD7 | GCH1 | GZMB | HK2 | HMOX1 | HPSE | ID3 | IER3 | IFI6 | IL1RN | IL33 | ITPR1 | JUNB | KCNH2 | KLF5 | KRT8 | NDRG2 | NGF | NOS2 | NR4A1 | PDLIM1 | PIM1 | PLAU | PTX3 | RABEP1 | RCAN1 | SAT1 | SEMA3C …	.
IL6	cytokine	0,598	2.62e-12	A2M | ABCA1 | ABCC3 | ACVR2A | ADAMTS1 | ADGRE5 | APOA1 | ATF3 | BAMBI | BCL2L11 | BCL6 | BMP2 | C3 | CASP4 | CCL4 | CCN2 | CCND1 | CD36 | CD44 | CDC20 | CDC6 | CDKN1A | CSF1 | CTSC | CTSK | CYBB | CYP19A1 | DPP3 | DUSP6 | EGLN3 | EGR1 | EREG | FAS | FASLG | FCGRT | GCH1 | GZMB | H19 | HMOX1 | ID2 | IL1RN | ITGB3 | ITGB5 | ITPR1 | JAK2 | JUNB | JUND | KIF2C | KIT | KRT8 | LARGE1 | let-7 | LPL | M…	.
PTEN	phosphatase	-0,596	2.74e-12	ABTB1 | ADAMDEC1 | ADAMTS14 | ADAMTS9 | ALG3 | ANGPT2 | ARF4 | ATF3 | AURKA | BCL2L11 | C3 | CA8 | CCND1 | CD44 | CDC20 | CDK4 | CDKN1A | COQ10A | CSRP1 | CTNNA1 | CTSV | CYP27A1 | DAAM1 | EFNB2 | EHHADH | EPAS1 | EZH1 | FAS | FASLG | FGFR1 | FGFR2 | FOXO1 | GCAT | GJA5 | GPM6A | GSS | GYS1 | HAVCR1 | IDH2 | IFT88 | IGFBP2 | ITGB3 | JAG1 | JUND | KIT | KLF5 | KLF6 | KLHL24 | LEPROT | MAN1C1 | MET…	.
L-triiodothyronine	chemical - endogenous mammalian	-0,560	3.04e-12	A2M | ABCA1 | ACTC1 | AMH | APOA1 | ATIC | ATP1B2 | BCL2L11 | CCN2 | CCND1 | CD36 | CD44 | CDKN1A | CEP126 | CTH | CTSH | CXCL12 | CYP19A1 | CYP27B1 | DUSP5 | EGR1 | EHHADH | EPAS1 | FAS | FASLG | FGFR1 | GLDN | GNA14 | GPCPD1 | GPD2 | HLF | HOMER1 | HSD11B1 | ID2 | ID3 | ITGB3 | ITPR1 | KCNK1 | MAMDC2 | NOS2 | NR1H3 | NR4A1 | NR5A2 | NTRK2 | PDHB | PDLIM3 | PTGDS | PTGIS | PTTG1 | RGN | RGS2 | R…	.
paclitaxel	chemical drug	-0,078	4.3e-12	ABCB1 | ALPK3 | ATF3 | AURKA | BCL2L11 | BHLHE40 | BHLHE41 | CACNB3 | CCN2 | CCND1 | CD44 | CDC20 | CDKN1A | CYP19A1 | DUSP10 | DUSP5 | DUSP6 | EGR1 | EREG | ETV5 | FAS | FLT3LG | FOXO1 | GFPT2 | GRAMD1B | HPSE | IER2 | IER3 | ITGA5 | ITGB5 | JUND | MAP3K1 | NNAT | PHGDH | PHLDA1 | PLAU | PPP2R3A | PRELP | SAT1 | SCN1B | SCN9A | SERPINB2 | SLC2A3 | SPRY1 | STC1 | THBS1 | TMEM184B | TNNI3 | VASH1	.
FOXO3	transcription regulator	-1,097	5.39e-12	ANGPT2 | AURKA | BCL2L11 | BCL6 | BMP2 | BNIP3 | CASP4 | CASP8 | CCN2 | CCND1 | CD44 | CDC20 | CDC6 | CDK4 | CDKN1A | CTSV | DDIT4 | EGR1 | FABP5 | FASLG | FBXO32 | FGFR2 | FLNB | FMOD | FOXO1 | FYN | GPX1 | IER3 | IFIH1 | JAG1 | JUNB | KIF2C | MET | mir-34 | MSTN | NOS2 | NRP2 | OPTN | PLAU | PLK1 | PPRC1 | PTTG1 | RBM47 | RUNX2 | SATB1 | SESN3 | SIX4 | SKA1 | SLC1A4 | SMAD7 | TNFRSF1B | VCAM1	.
HIF1A	transcription regulator	-1,676	8.07e-12	ABCB1 | ADAMTS1 | AURKA | BACH2 | BCS1L | BHLHE40 | BHLHE41 | BMP2 | BNIP3 | CA9 | CCL4 | CCN2 | CCND1 | CD36 | CD44 | CDCP1 | CDKN1A | CEMIP | COL1A2 | CSF1 | CXCL12 | DDIT4 | DPF3 | EGLN3 | EHD2 | EPAS1 | EREG | FAS | FYN | GBE1 | GHR | GSTM3 | HK2 | HMOX1 | ID2 | IGFBP2 | ITGA5 | ITGB3 | ITGB5 | ITPR1 | KITLG | KLRC4-KLRK1/KLRK1 | MET | NEK8 | NOS2 | NR4A1 | NTRK2 | P4HA2 | PCDH10 | PGAM1 | PG…	.
Mek	group	2,506	8.12e-12	BCL2L11 | CCN2 | CCND1 | CD36 | CDCP1 | CDKN1A | COL1A2 | CPM | DDR1 | DSE | DUSP5 | DUSP6 | EGR1 | EPAS1 | EREG | ETV5 | FAM234A | FGFR1 | GALNT18 | GNL3 | HOMER1 | ID2 | IER2 | IER3 | ITGB3 | JUNB | LAMC2 | MGAT5 | MME | NAGPA | NGF | NQO1 | NR1H3 | NR4A1 | PDGFRA | PDGFRB | PHLDA1 | RND3 | SEMA3C | SEMA6A | SLC16A6 | SLC22A5 | SORL1 | SPRY1 | SPRY2 | SPRY4 | SUSD5 | TET1 | THBS1 | VEGFC	.
medroxyprogesterone acetate	chemical drug	-0,650	1.78e-11	ADAMTS1 | ALDH18A1 | ALG3 | ANGPT2 | ARSB | B4GALT1 | BCL2L11 | CCL4 | CCND1 | CD44 | CDC20 | CDC6 | CDKN1A | CTNNA1 | CTSK | CTSL | DEPDC1 | FAS | FGFR1 | FLNB | FMOD | FOXO1 | FYN | FZD7 | GCH1 | GHR | GNG12 | GNPTAB | GUCY1B1 | HPSE | HSD11B1 | ID2 | ID3 | IFI35 | IL11RA | ITGA4 | ITGA9 | ITGB3 | JAK2 | JUNB | KIT | KLF5 | LTBP1 | MGAT5 | MYLK | P4HA2 | PDGFRA | PLAU | PLK1 | PORCN | PTTG1 | S…	.
NFkB (complex)	complex	-1,449	1.89e-11	A2M | ABCB1 | ADAMTS9 | AMH | ANKRD1 | ATF3 | B4GALT1 | BAMBI | BEX2 | BMP2 | C3 | CASP4 | CASP8 | CCL4 | CCN2 | CCND1 | CCNH | CD36 | CD44 | CD99 | CDKN1A | CITED4 | COL1A2 | CREB3 | CSF1 | CXCL12 | CYBB | DUSP5 | EGR1 | EPAS1 | ERAP2 | F2RL1 | FABP5 | FAS | FASLG | GCH1 | GFPT2 | HERC5 | HMOX1 | IER3 | IGFBP2 | IL13RA2 | IL1RN | ITPR1 | JAG1 | JUNB | KIT | LTC4S | MAP3K8 | MSTN | MYLK | NGF | N…	.
PGR	ligand-dependent nuclear receptor	2,198	2.12e-11	A2M | ADAMTS1 | ADAMTS3 | AHCYL1 | AKAP13 | AKAP6 | BCL6 | CCND1 | CD36 | CD44 | CDC20 | CDC6 | CDH13 | CDKN1A | CLDN5 | COL12A1 | COL1A2 | CREB3L2 | CSRP1 | CTSK | CYP19A1 | EPAS1 | EPHA1 | F2RL1 | FLRT3 | FOXO1 | GSTM3 | H19 | IER3 | IFI35 | ITGA4 | ITGB3 | KCNH2 | KCNK1 | KIF2C | KLF5 | MMP11 | MX1 | MYCN | MYO10 | NEDD9 | P4HA2 | PDGFRB | PDLIM1 | PIM2 | PLAU | PLK2 | POSTN | PPIF | RASSF2 | …	.
doxorubicin	chemical drug	-0,215	2.4e-11	A2M | ABCB1 | ABCC3 | ACTC1 | ACVR2A | ADAMTS1 | ALCAM | APOBEC3B | ATF3 | AURKA | BCL2L11 | BHLHE40 | CASP8 | CCN2 | CCND1 | CD44 | CDCP1 | CDKN1A | CHRDL1 | CRIM1 | CYBB | DDIT4 | DUSP5 | EGR1 | EMP3 | FAS | FASLG | FBLN1 | GLIPR1 | GSS | GSTM3 | GTPBP4 | HMOX1 | HSPB6 | ID2 | IER3 | INSYN2A | JAG1 | JAK2 | KLRC4-KLRK1/KLRK1 | KRT8 | LAMC2 | MET | mir-34 | MREG | NOS2 | NQO1 | NR4A1 | PANK1 | P…	.
BRD4	kinase	-1,786	2.49e-11	ADAT2 | ANKRA2 | BDH1 | BHLHE40 | CCND1 | CDC6 | CDCP1 | CDKN1A | COL1A2 | FADS1 | FKBP11 | FOSL2 | HMOX1 | ID2 | ITGA4 | ITGA5 | ITGB5 | KLF5 | MAP3K1 | MTHFD1L | MYCN | NQO1 | PDGFRB | PIM1 | PIM2 | PLAU | SESN2 | SLC16A6 | SLC19A1 | SLC38A5 | SPP1 | SRM | THBS1	.
CREB1	transcription regulator	0,694	2.59e-11	ABCA1 | ACVR2A | AKAP13 | ATF3 | AURKA | BAG3 | BHLHE40 | BNIP3 | CALB2 | CCL4 | CCND1 | CD9 | CDH13 | CDH8 | CDKN1A | CIART | CPEB1 | CRIM1 | CRMP1 | CYP19A1 | EGR1 | FGFR2 | GFRA1 | HMOX1 | HOMER1 | HSD11B1 | IER2 | IER3 | JUNB | KCND2 | KLF5 | LPL | MEST | MFSD2A | MRPS18B | MVK | NFIL3 | NNAT | NOS2 | NR4A1 | NRP2 | OXT | PCDH19 | PCDH20 | PCSK1 | PDGFRA | PEG10 | PGM2L1 | PTPRN | RGS2 | RIPO…	.
4-hydroxytamoxifen	chemical drug	2,749	2.61e-11	ABCB1 | ACTC1 | ATF3 | BCL2L11 | BHLHE40 | C3 | CCN2 | CCND1 | CD55 | CDKN1A | CHST2 | CYP19A1 | DDIT4 | DUSP5 | EGR1 | EPHA1 | FASLG | FGFR1 | FOSL2 | FOXO1 | IER2 | IER3 | JUNB | KLRC4-KLRK1/KLRK1 | MPC1 | MT1A | MT2A | NEDD9 | PDLIM3 | PTTG1 | THRB | TM4SF1 | TMOD1 | TUFT1	.
trichostatin A	chemical drug	0,667	2.99e-11	ABCA1 | ABCB1 | ABCC3 | ADAMTS1 | ANKRD1 | ARL6IP1 | ARSB | BCAT1 | BCL2L11 | BLVRB | BMP2 | C1QTNF6 | C8orf44-SGK3/SGK3 | CA9 | CCND1 | CD36 | CD44 | CD9 | CDC6 | CDKN1A | COL1A2 | COLEC12 | CRMP1 | CXCL12 | CYBB | CYP19A1 | DLC1 | EFNB2 | EREG | FAS | FASLG | FBLN1 | FGFR1 | FLRT3 | FNBP1 | FOSL2 | FOXO1 | GHR | GRIA2 | HMOX1 | HPSE | ID2 | ID3 | IGFBP2 | INPP5F | JUND | KIT | KLF5 | LTBP1 | ME…	.
tetrachlorodibenzodioxin	chemical toxicant	-0,877	4.12e-11	ABCB1 | AKR1A1 | ALCAM | ARL6IP1 | B4GALT1 | BACH2 | BCAT1 | CCN2 | CCND1 | CD36 | CD9 | CDH13 | CDK4 | CDKN1A | CHST2 | CTSV | CYP19A1 | DCLK3 | DUSP6 | EMP3 | EREG | F5 | FAS | FASLG | FZD7 | GRHPR | HMOX1 | ID3 | ITGA5 | JAG1 | JAK2 | JUND | KCNE3 | LTC4S | MMAB | MYO10 | NEDD9 | NNAT | NOS2 | NQO1 | PCDH18 | PCSK1 | PDE4B | PERP | PMM1 | PRKCB | RDH16 | SAT1 | SEMA3C | SERPINB2 | SERPINB5 | S…	.
triamcinolone acetonide	chemical drug	1,298	5.47e-11	AKAP13 | ATF3 | BCL2L11 | BHLHE40 | BMP2 | CASP4 | CD44 | CTH | DCBLD2 | DUSP10 | EFNB2 | EGR1 | FGFR2 | GABRB1 | IER2 | JUNB | MT1E | MT2A | NOS2 | PCDH19 | PDIA5 | PLAU | PLK2 | PSPH | RGCC | RGS2 | SCG2 | SEMA6A | SFRP2 | SPP1 | SPRY1 | ST3GAL5 | TNFSF4 | TRA | TRIB1 | VLDLR	.
EGFR	kinase	-1,126	5.55e-11	BCL2L11 | BCL6 | CASP4 | CCN2 | CCND1 | CDCP1 | CDK4 | CDKN1A | CLK1 | CPM | CRMP1 | CTSK | CXCL12 | CYP19A1 | EFNB2 | EGR1 | ERAP2 | EREG | F2RL1 | FAM234A | FKBP11 | FOSL2 | GALNT18 | GFM2 | GHR | GNPDA1 | GZMB | HK2 | IER2 | IER3 | IL13RA2 | IL33 | ITGB5 | IVNS1ABP | JAG1 | JUNB | JUND | LAMC2 | MARCKS | MATN2 | MET | MGAT5 | MME | MTHFR | NOS2 | PAIP2 | PDLIM7 | PEG10 | PLAU | PLK1 | POSTN | …	.
methylselenic acid	chemical reagent		5.55e-11	ACP3 | ADAMTS1 | APOD | ATF3 | AURKA | B4GALT1 | BLVRB | CCND1 | CD44 | CDC14B | CDC20 | CDC6 | CDK4 | CDKN1A | CREB3L2 | DUSP10 | ENPP5 | H1-0 | HSD17B11 | ID2 | ID3 | ITGB5 | JUNB | MAP1B | MATN2 | NFIL3 | NMI | NQO1 | PEG3 | PLK1 | RAB29 | RDH11 | RHOQ | RND3 | SAT1 | SEC24D | SERPINB5 | VEGFC | WASF1 | ZNF345	.
NRG1	growth factor	-0,325	6.5e-11	ABCA1 | ANGPT2 | ANKRD1 | BNIP3 | CCN2 | CCND1 | CDC20 | CDKN1A | CRIM1 | DUSP6 | EGR1 | ETV5 | EZH1 | FABP5 | HK2 | HMOX1 | IER2 | IER3 | INSL3 | ITGB3 | ITGB5 | JUNB | JUND | LIMK2 | LMO4 | MARCKS | NR4A1 | PHGDH | PLAU | PMP22 | RAB3A | SHBG | SLC1A1 | SLC2A3 | SLC2A4 | TF | TGM2 | THBS1 | TK1 | TNNI3 | VEGFC | ZFP36L2	.
VEGFA	growth factor	0,949	1.07e-10	ADAMTS1 | ANGPT2 | BCAT2 | BMP2 | CCN2 | CCND1 | CD36 | CD55 | CDKN1A | CLDN5 | CSTB | CTSV | CXCL12 | DUSP5 | EFNB2 | EGR1 | ETV5 | FASLG | FGFR1 | GRIA2 | HMOX1 | ID3 | ITGA4 | ITGB3 | ITPR1 | ITPR2 | JUNB | MYCN | MYLK | NOS2 | NR4A1 | PDGFRB | PIM1 | PLAU | RASGRP3 | RCAN1 | RUNX2 | SHMT2 | SPP1 | STC1 | SYNM | THBS1 | TJP2 | VASH1 | VCAM1	.
AHR	ligand-dependent nuclear receptor	-1,765	1.07e-10	A2M | AKR1A1 | ASPN | CASP8 | CCND1 | CD36 | CDK4 | CDKN1A | CDON | CHST2 | COL12A1 | COL1A2 | CRIM1 | CYP19A1 | DCLK3 | DUSP6 | EGLN3 | EPB41L5 | EREG | F2RL1 | FAS | FASLG | FBLN5 | FGFR1 | FGFR2 | FZD7 | HEY2 | HK2 | ITGA5 | JAG1 | JUNB | KIT | LAMC2 | LTBP1 | LTC4S | MATN2 | MT2A | NEDD9 | NID2 | NOS2 | NQO1 | ORM1 | PCDH8 | PDE4B | PDGFRA | PDGFRB | PLK1 | PMM1 | PMP22 | PTX3 | RDH16 | SEMA3…	.
IL13	cytokine	-0,999	1.82e-10	ABCA1 | ADAMDEC1 | ADGRE3 | ADORA1 | AMPD2 | ASPN | ATF3 | C3 | CASP8 | CCL4 | CCN2 | CD36 | CD44 | CHCHD7 | CHN2 | CHST2 | COL1A2 | CTSC | CTSH | CTSK | CTSV | CYBB | DCLK1 | DUSP10 | EGR1 | EPAS1 | FADS1 | FAS | HMOX1 | HPSE | HS3ST1 | HSD11B1 | IL11RA | IL13RA2 | IL1RN | JAG1 | KCNH2 | KITLG | KLF6 | LTBP1 | MERTK | NOS2 | PHLDA1 | PITRM1 | PLAU | PLIN2 | POSTN | RAB33A | RIN2 | SLC16A6 | SPP1…	.
molybdenum disulfide	chemical reagent	0,000	1.91e-10	APLP1 | COL12A1 | CTSC | CTSK | DCBLD2 | DUSP6 | EXTL1 | FZD7 | HMOX1 | HSPB7 | IDH2 | LBH | LIMCH1 | MASP1 | MGST1 | NID2 | NQO1 | PCDH10 | PDGFRB | PHLDA1 | RCAN1 | SERPINB2 | SIRPA | SPP1 | STEAP1 | THBS1 | TNFSF4 | TUFT1	.
YAP1	transcription regulator	1,504	2.32e-10	ACSF2 | ADAMTS1 | ANKRD1 | BCL2L11 | BMP2 | CASP4 | CASP8 | CCDC80 | CCN2 | CCND1 | CD36 | CD44 | CDC20 | CDC6 | CDK4 | CDKN1A | CRIM1 | CSF1 | CTSL | CXCL12 | CYP19A1 | DOCK9 | EGR1 | FAS | FBXO32 | FLNB | GAB1 | ID2 | IFI35 | IFI6 | ITGA5 | ITPR1 | KCNH2 | KITLG | KLF5 | LBR | let-7 | LIMCH1 | LPL | MAP1B | mir-34 | MTMR4 | NEGR1 | NOS2 | PHACTR2 | PIM2 | PLK1 | PTK7 | RPS4Y1 | SCIN | SLC2A3 | …	.
SMAD3	transcription regulator	0,926	2.85e-10	ADAMTS1 | ADORA1 | ANKRD1 | APOA1 | ASPN | BCL2L11 | BMP2 | C3 | CCL4 | CCN2 | CCND1 | CDK4 | CDKN1A | CHRDL1 | COL1A2 | CYP19A1 | DEPTOR | EGR1 | EREG | FOXO1 | GZMB | HMOX1 | ID2 | ID3 | ITGB5 | JAG1 | JUNB | JUND | let-7 | MSTN | NOS2 | PC | PCOLCE2 | PTHLH | PTX3 | RUNX2 | SLC2A4 | SMAD7 | SPP1 | TAGLN | TF | THBS1 | TNFSF4 | VEGFC | VLDLR | ZEB2	.
MAP2K1	kinase	0,223	3.25e-10	ABCB1 | ANKRD1 | ATF3 | BCL2L11 | BMP2 | CCL4 | CCN2 | CCND1 | CD44 | CDKN1A | COL1A2 | CRIM1 | DUSP5 | DUSP6 | EGR1 | ETV5 | FASLG | IER3 | IL13RA2 | ITGA5 | ITGB3 | ITPR1 | JUND | MYCN | NOS2 | PDGFRA | PHLDA1 | PIM1 | RAB38 | RUNX2 | SEMA7A | SIRPA | TGM2 | THBS1 | TK1 | TM4SF1 | TRIB1	.
LDLR	transporter	-0,073	3.75e-10	ABCA1 | ALCAM | ASPN | AURKA | BMP2 | CCL4 | CCND1 | CD36 | CD55 | CDKN1A | CTSC | CYP27A1 | DHRS9 | EGR1 | FABP3 | FABP5 | FAM3C | GATM | GJA5 | GPT | HK2 | IER3 | IL1RN | ITGB3 | KIF2C | LPL | MERTK | NR1H3 | PKIB | PLAU | PLK1 | RUNX2 | SLC2A4 | SPP1 | SYN1 | TRIB1 | VCAM1 | VLDLR	.
Tgf beta	group	0,474	3.77e-10	ABCA1 | ADGRE5 | BAMBI | BHLHE40 | BHLHE41 | BLVRB | BMAL1 | BNIP3 | CASP8 | CCL4 | CCN2 | CCND1 | CD36 | CDKN1A | COL12A1 | COL1A2 | CSF1 | CTSK | CYBB | EPAS1 | GZMB | HEY2 | HEYL | HMOX1 | ID2 | ID3 | IL1RN | ITGA5 | ITGB3 | JAG1 | JUNB | LAMC2 | let-7 | MADD | MERTK | MET | MMP11 | MYCL | MYCN | NEDD9 | NEK3 | NID2 | NOS2 | NQO1 | NR4A1 | PC | PLAU | POSTN | PTHLH | RUNX2 | SMAD7 | SPP1 | SSB…	.
fluticasone propionate	chemical drug	2,031	3.77e-10	ADAMDEC1 | C3 | C8orf44-SGK3/SGK3 | CD36 | CYP27B1 | DDIT4 | FBLN5 | GLDN | GSTM1 | HSD11B1 | IL1RN | LPL | MERTK | MT1A | MT2A | MX1 | OLFML2B | OLR1 | PCOLCE2 | PHLDA1 | PLAU | PLIN2 | RCAN1 | SERPINB2 | SLC16A6 | SLC29A1 | SPP1 | SPRY1 | SRPX | TGM2 | THBS1	.
CTNNB1	transcription regulator	-0,163	3.77e-10	ABCB1 | ACADS | ACTC1 | ACVR2A | AKAP13 | ALCAM | ALG3 | APOD | ARL4A | AURKA | BAMBI | BCL2L11 | BCS1L | BHLHE40 | BMP2 | CA9 | CCL4 | CCN2 | CCND1 | CD36 | CD44 | CD99 | CDKN1A | CLDN5 | CNN2 | CRAT | CTNNA1 | CXCL12 | CYP19A1 | EGR1 | ELMO1 | EREG | FAS | FASLG | FZD1 | FZD7 | GCH1 | GFPT2 | GHR | HK2 | ID2 | ID3 | IGFBP2 | ITGA4 | JAG1 | KIT | KITLG | KLF5 | LAMC2 | LAP3 | LBH | LFNG | LMO2 |…	.
thioacetamide	chemical toxicant	0,067	4.75e-10	ADAMTS1 | BHLHE40 | CCN2 | CD44 | CD55 | CDCP1 | COL1A2 | CXCL16 | DAB1 | DBN1 | EHD3 | EMP3 | FBLN5 | FXYD6 | GATM | GSTM3 | GTPBP4 | IER3 | IL13RA2 | LAMC2 | LTBP1 | LYVE1 | MET | mir-34 | PDGFRA | PMP22 | PRELP | RGCC | SCN1B | SLC13A3 | SLC22A5 | SLC7A11 | SMAD7 | SPP1 | TAGLN | TGM2 | TMEM45A | TRIM25 | USP2	.
pirinixic acid	chemical toxicant	-3,564	6.12e-10	ABCA1 | ABCC3 | ACADS | APOA1 | BNIP3 | C3 | CCND1 | CD36 | CDK4 | CDKN1A | CXCL12 | CYP27A1 | EHHADH | FABP5 | FADS1 | FAS | FBXO32 | GBE1 | GPD2 | GRHPR | GSTM3 | HMOX1 | HSD17B11 | ID2 | IL1RN | ITGB5 | JUNB | KRT8 | let-7 | LPL | MAP3K8 | MEST | MET | NOS2 | NR1H3 | ORM1 | PDHB | PERP | PHLDA1 | PIK3R3 | PLEKHB1 | PLIN2 | POPDC3 | PPID | PSMD14 | SLC16A5 | SLC22A5 | SLC27A1 | SLC2A4 | ST3GAL5…	.
prostaglandin E2	chemical - endogenous mammalian	0,676	6.95e-10	ADAMTS1 | ANGPT2 | ATF3 | BCL2L11 | BMP2 | CASP4 | CCL4 | CCN2 | CCND1 | CD44 | CD55 | CDKN1A | CNNM2 | CSF1 | CXCL12 | CYP19A1 | EGR1 | EREG | F2RL1 | FAS | FASLG | FMOD | FOSL2 | FOXO1 | HMOX1 | IER3 | IL1RN | ITGA5 | KIT | KLF5 | KLRC4-KLRK1/KLRK1 | LYSMD2 | MAP3K8 | MYCL | NEDD9 | NFIL3 | NOS2 | NR1H3 | NR4A1 | NR5A2 | PDE4B | PGF | PLAU | PLK2 | RGS2 | RUNX2 | SCN9A | SPP1 | ST3GAL1 | THBS1 …	.
PPARGC1A	transcription regulator	-1,512	8.47e-10	A2M | ACSL6 | ADAMTS1 | ADAMTS20 | APOD | ASPN | BCAT2 | BDH1 | BMAL1 | BNIP3 | C3 | CASP8 | CCN2 | CD36 | CDKN1A | COL1A2 | CTSC | ELMO1 | EPAS1 | FABP3 | FAS | FBLN1 | FBXO32 | FIBIN | GFRA1 | GPX1 | HK2 | HMOX1 | IGLON5 | IL1RN | JAK2 | KCNK1 | LPL | MAP3K1 | NR1H3 | NR4A1 | NR5A2 | OLR1 | OXCT1 | PDIA5 | PGAM1 | PLIN2 | POSTN | RUNX2 | SEMA3C | SEMA6A | SESN2 | SLC19A1 | SLC2A4 | SLC39A14 | S…	.
P38 MAPK	group	-1,425	9.81e-10	ABCA1 | ATF3 | BMP2 | BNIP3 | CCN2 | CCND1 | CD36 | CD44 | CD55 | CDKN1A | CLDN5 | CTSK | CXCL12 | CYBB | CYP19A1 | EGR1 | FAS | FASLG | FBXO32 | FDXR | HMOX1 | HOMER1 | ID3 | IER3 | IL1RN | ITGA4 | ITGB3 | JUNB | KLF5 | mir-34 | NGF | NOS2 | NR4A1 | PLAU | POSTN | RCAN1 | RND3 | RRAD | RUNX2 | SERPINB2 | SERPINB5 | SPP1 | THBS1 | TJP2 | TREM1 | TRIB1 | VCAM1 | VEGFC | VLDLR	.
EGF	growth factor	1,627	1.07e-09	ACTC1 | ADAMTS1 | ALCAM | APOA1 | ATF3 | AURKA | B4GALT1 | BRIX1 | CCN2 | CCND1 | CD44 | CDK4 | CDKN1A | COL1A2 | DUSP5 | DUSP6 | EFNB2 | EGR1 | EPAS1 | EREG | EZH1 | FGFR1 | FOSL2 | GFPT2 | HMOX1 | ID2 | IER2 | IER3 | IGFBP2 | INSL3 | ITGB3 | JAK2 | JUNB | JUND | KIT | let-7 | LIMK2 | MET | mir-24 | MYCN | NGF | NOS2 | NR4A1 | NR5A2 | PDGFRB | PGF | PLAU | PTHLH | PTPRN | PTTG1 | RUNX2 | SCG2 | …	.
CSF2	cytokine	-1,546	1.11e-09	ABCA1 | ADGRE5 | AKR1A1 | AURKA | BCL2L11 | C3 | CCL4 | CCND1 | CDC20 | CDKN1A | CSF1 | CTSC | CYBB | DUSP6 | EGR1 | F2RL1 | FAS | GCH1 | HK2 | HMOX1 | ID2 | ID3 | IER3 | IL1RN | ITGA4 | ITGB3 | ITGB5 | JAK2 | JUNB | let-7 | MET | MFSD2A | MME | NOS2 | NR1H3 | NR4A1 | OLR1 | PDE1B | PDE4B | PHGDH | PIM1 | PIM2 | PLAU | PLK1 | PMP22 | PPIF | RGCC | RIPOR2 | SCN9A | SKA1 | SLC2A3 | SLC2A4 | SLC7A11…	.
[truncated: 3,388 more rows]
